# Supplementary material for: Ribosome quality control is a central protection mechanism for yeast exposed to deoxynivalenol and trichothecin
Source: BMC Genomics. 2016 Jun 1;17:417. doi: 10.1186/s12864-016-2718-y (PMC4888481; doi:10.1186/s12864-016-2718-y)
Supplement: Additional file 2: Data S1. — Excel file including the selected 248 sensitive strains and the GO enrichment analysis. (XLSX 97 kb) [file 12864_2016_2718_MOESM2_ESM.xlsx]

## Sheet: S1
index	Category_SG	ID	YORF_adjusted	YORF	NAME	Description	130mg/l_DON	3mg/l_TTC	Category	Type	ORF_overlapping_with_dubious	index _ MA	Expression_Type	position MA	MDR_score	MDR_Sum	Aberrant Budding
1	a	S000005959	YPL038W	YPL038W	MET31	Zinc-finger DNA-binding transcription factor; targets strong transcriptional activator Met4p to promoters of sulfur metabolic genes; involved in transcriptional regulation of the methionine biosynthetic genes; feedforward loop controlling expression of ME	3		Amino acid biosysnthesis	a
2	a	S000000649	YCR053W	YCR053W	THR4	Threonine synthase; conserved protein that catalyzes formation of threonine from O-phosphohomoserine; expression is regulated by the GCN4-mediated general amino acid control pathway	1	4	Amino acid biosysnthesis	a		137	a	16	1	2
3	a	S000003093	YGL125W	YGL125W	MET13	Major isozyme of methylenetetrahydrofolate reductase; catalyzes the reduction of 5,10-methylenetetrahydrofolate to 5-methyltetrahydrofolate in the methionine biosynthesis pathway		4	Amino acid biosysnthesis	a		30	a	2
4	a	S000001067	YHR025W	YHR025W	THR1	Homoserine kinase; conserved protein required for threonine biosynthesis; long-lived protein that is preferentially retained in mother cells and forms cytoplasmic filaments; expression is regulated by the GCN4-mediated general amino acid control pathway		4	Amino acid biosysnthesis	a		138	a	17	2	3
5	a	S000003900	YJR139C	YJR139C	HOM6	Homoserine dehydrogenase (L-homoserine:NADP oxidoreductase); dimeric enzyme that catalyzes the third step in the common pathway for methionine and threonine biosynthesis; enzyme has nucleotide-binding, dimerization and catalytic regions		4	Amino acid biosysnthesis	a					1	2
6	a	S000005425	YOL064C	YOL064C	MET22	Bisphosphate-3'-nucleotidase; involved in salt tolerance and methionine biogenesis; dephosphorylates 3'-phosphoadenosine-5'-phosphate and 3'-phosphoadenosine-5'-phosphosulfate, intermediates of the sulfate assimilation pathway; human homolog BPNT1 complem		4	Amino acid biosysnthesis	a
7	a	S000001060	YHR018C	YHR018C	ARG4	Argininosuccinate lyase; catalyzes the final step in the arginine biosynthesis pathway		3	Amino acid biosysnthesis	a
8	a	S00000087	YER069W	YER069W	ARG5,6	Acetylglutamate kinase and N-acetyl-gamma-glutamyl-phosphate reductase; N-acetyl-L-glutamate kinase (NAGK) catalyzes the 2nd and N-acetyl-gamma-glutamyl-phosphate reductase (NAGSA), the 3rd step in arginine biosynthesis; synthesized as a precursor which i		3	Amino acid biosysnthesis	a
9	a	S000001484	YKL001C	YKL001C	MET14	Adenylylsulfate kinase; required for sulfate assimilation and involved in methionine metabolism; human homolog PAPSS2 complements yeast null mutant		3	Amino acid biosysnthesis	a
10	a	S000000273	YBR069C	YBR069C	TAT1	Amino acid transporter for valine, leucine, isoleucine, and tyrosine; low-affinity tryptophan and histidine transporter; overexpression confers FK506 and FTY720 resistance; protein abundance increases in response to DNA replication stress		2	Amino acid biosysnthesis	a
11	a	S000000351	YBR147W	YBR147W	RTC2	Putative vacuolar membrane transporter for cationic amino acids; likely contributes to amino acid homeostasis by exporting cationic amino acids from the vacuole; positive regulation by Lys14p suggests that lysine may be the primary substrate; member of th	1		Amino acid biosysnthesis	a
12	a	S000005452	YOL092W	YOL092W	YPQ1	Putative vacuolar membrane transporter for cationic amino acids; likely contributes to amino acid homeostasis by exporting cationic amino acids from the vacuole; member of the PQ-loop family, with seven transmembrane domains; similar to mammalian PQLC2 va	1		Amino acid biosysnthesis	a
13	a	S000004334	YLR342W	YLR342W	FKS1	Catalytic subunit of 1,3-beta-D-glucan synthase; functionally redundant with alternate catalytic subunit Gsc2p; binds to regulatory subunit Rho1p; involved in cell wall synthesis and maintenance; localizes to sites of cell wall remodeling; FKS1 has a para	2		Cell wall	a		129	a	13	2	6	FKS1
14	a	S000005469	YOL109W	YOL109W	ZEO1	Peripheral membrane protein of the plasma membrane; interacts with Mid2p; regulates the cell integrity pathway mediated by Pkc1p and Slt2p; the authentic protein is detected in a phosphorylated state in highly purified mitochondria	1		Cell wall	a
15	a	S000004100	YLR110C	YLR110C	CCW12	Cell wall mannoprotein; plays a role in maintenance of newly synthesized areas of cell wall; localizes to periphery of small buds, septum region of larger buds, and shmoo tip; CCW12 has a paralog, YDR134C, that arose from the whole genome duplication		3	Cell wall	a							CCW12
16	a	S000003461	YGR229C	YGR229C	SMI1	Protein involved in the regulation of cell wall synthesis; proposed to be involved in coordinating cell cycle progression with cell wall integrity		3	Cell wall	a		130	a	14	2	2
17	a	S000003664	YJL128C	YJL128C	PBS2	MAP kinase kinase of the HOG signaling pathway; activated under severe osmotic stress; mitophagy-specific regulator; plays a role in regulating Ty1 transposition		3	Cell wall	a		572	b	65
18	a	S000005534	YOR008C	YOR008C	SLG1	Sensor-transducer of the stress-activated PKC1-MPK1 kinase pathway; involved in maintenance of cell wall integrity; required for mitophagy; involved in organization of the actin cytoskeleton; secretory pathway Wsc1p is required for the arrest of secretion		2	Cell wall	a					2	5	SLG1
19	a	S000000813	YER011W	YER011W	TIR1	Cell wall mannoprotein; expression is downregulated at acidic pH and induced by cold shock and anaerobiosis; abundance is increased in cells cultured without shaking; member of the Srp1p/Tip1p family of serine-alanine-rich proteins	2		Cell wall	a
20	a	S000000366	YBR162C	YBR162C	TOS1	Covalently-bound cell wall protein of unknown function; identified as a cell cycle regulated SBF target gene; deletion mutants are highly resistant to treatment with beta-1,3-glucanase; has sequence similarity to YJL171C	1		Cell wall	a
21	a	S000000762	YEL036C	YEL036C	ANP1	Subunit of the alpha-1,6 mannosyltransferase complex; type II membrane protein; has a role in retention of glycosyltransferases in the Golgi; involved in osmotic sensitivity and resistance to aminonitrophenyl propanediol	3	2	Cell wall	a					1	2
22	a	S000003836	YJR075W	YJR075W	HOC1	Alpha-1,6-mannosyltransferase; involved in cell wall mannan biosynthesis; subunit of a Golgi-localized complex that also contains Anp1p, Mnn9p, Mnn11p, and Mnn10p; identified as a suppressor of a cell lysis sensitive pkc1-371 allele		4	Cell wall	a					3	5
23	a	S000000640	YCR044C	YCR044C	PER1	Protein of the endoplasmic reticulum; required for GPI-phospholipase A2 activity that remodels the GPI anchor as a prerequisite for association of GPI-anchored proteins with lipid rafts; functionally complemented by human ortholog PERLD1	1		Cell wall	a					2	2	PER1
24	a	S000006375	YPR171W	YPR171W	BSP1	Adapter that links synaptojanins to the cortical actin cytoskeleton; the synaptojanins are Inp52p and Inp53p	1		Cytoskeleton	a
25	a	S000000957	YER155C	YER155C	BEM2	Rho GTPase activating protein (RhoGAP); involved in the control of cytoskeleton organization and cellular morphogenesis; required for bud emergence; potential GAP for Rho4p		3	Cytoskeleton	a					3	4
26	a	S000004683	YMR078C	YMR078C	CTF18	Subunit of a complex with Ctf8p; shares some subunits with Replication Factor C and is required for sister chromatid cohesion; may have overlapping functions with Rad24p in the DNA damage replication checkpoint	3	3	DNA damage	a		197	a	24
27	a	S000001234	YHR191C	YHR191C	CTF8	Subunit of a complex with Ctf18p; shares some subunits with Replication Factor C; required for sister chromatid cohesion	1	3	DNA damage	a		332	a	37	3	5
28	a	S000004022	YLR032W	YLR032W	RAD5	DNA helicase/Ubiquitin ligase; involved in error-free DNA damage tolerance (DDT), replication fork regression during postreplication repair by template switching, error-prone translesion synthesis; promotes synthesis of free and PCNA-bound polyubiquitin c	1		DNA damage	a		328	a	34	1	2
29	a	S000005450	YOL090W	YOL090W	MSH2	Protein that binds to DNA mismatches; forms heterodimers with Msh3p and Msh6p that bind to DNA mismatches to initiate the mismatch repair process; contains a Walker ATP-binding motif required for repair activity and involved in interstrand cross-link repa	1		DNA damage	a		410	a	42
30	a	S000005715	YOR189W	YOR189W	IES4	Component of the INO80 chromatiin remodeling complex; target of the Mec1p/Tel1p DNA damage signaling pathway; proposed to link chromatin remodeling to replication checkpoint responses		4	DNA damage	a
31	a	S000002259	YDL101C	YDL101C	DUN1	Cell-cycle checkpoint serine-threonine kinase; required for DNA damage-induced transcription of certain target genes, phosphorylation of Rad55p and Sml1p, and transient G2/M arrest after DNA damage; Mec1p and Dun1p function in same pathway to regulate bot		3	DNA damage	a		318	a	33	1	3
32	a	S000000763	YEL037C	YEL037C	RAD23	Protein with ubiquitin-like N terminus; subunit of Nuclear Excision Repair Factor 2 (NEF2) with Rad4p that binds damaged DNA; enhances protein deglycosylation activity of Png1p; also involved, with Rad4p, in ubiquitylated protein turnover		3	DNA damage	a		529	a	61
33	a	S000005825	YOR299W	YOR300W	BUD7	Member of the ChAPs family (Chs5p-Arf1p-binding proteins); members include Bch1p, Bch2p, Bud7p, and Chs6p; ChAPs family proteins form the exomer complex with Chs5p to mediate export of specific cargo proteins, including Chs3p, from the Golgi to the plasma	3	4	Golgi	a	YOR299W
34	a	S000006255	YPR051W	YPR051W	MAK3	Catalytic subunit of the NatC type N-terminal acetyltransferase; involved in subcellular targeting of select N-terminally acetylated substrates to the Golgi apparatus (Arl3p and Grh1p) and the inner nuclear membrane (Trm1p); required for replication of ds	3	2	Golgi	a
35	a	S000004252	YLR262C	YLR261C	YPT6	Rab family GTPase; Ras-like GTP binding protein involved in the secretory pathway, required for fusion of endosome-derived vesicles with the late Golgi, maturation of the vacuolar carboxypeptidase Y; resides temporarily at the Golgi, dissociates into cyto	3		Golgi	a	YLR262C	241	a	27	2	3
36	a	S000001846	YFL048C	YFL048C	EMP47	Integral membrane component of ER-derived COPII-coated vesicles; functionS in ER to Golgi transport; EMP47 has a paralog, EMP46, that arose from the whole genome duplication		4	Golgi	a
37	a	S000003135	YGL167C	YGL167C	PMR1	High affinity Ca2+/Mn2+ P-type ATPase; required for Ca2+ and Mn2+ transport into Golgi; involved in Ca2+ dependent protein sorting, processing; D53A mutant (Mn2+ transporting) is rapamycin sensitive, Q783A mutant (Ca2+ transporting) is rapamycin resistant		4	Golgi	a					2	4
38	a	S000003166	YGL198W	YGL199C	YIP4	Protein that interacts with Rab GTPases; localized to late Golgi vesicles; computational analysis of large-scale protein-protein interaction data suggests a possible role in vesicle-mediated transport		4	Golgi	a	YGL198W
39	a	S000001546	YKL063C	YKL063C	YKL063C	Putative protein of unknown function; green fluorescent protein (GFP)-fusion protein localizes to the Golgi		3	Golgi	a
40	a	S000003191	YGL223C	YGL223C	COG1	Essential component of the conserved oligomeric Golgi complex; a cytosolic tethering complex (Cog1p through Cog8p) that functions in protein trafficking to mediate fusion of transport vesicles to Golgi compartments		3	Golgi	a
41	a	S000001224	YHR181W	YHR181W	SVP26	Integral membrane protein of the early Golgi apparatus and ER; involved in COP II vesicle transport; may also function to promote retention of proteins in the early Golgi compartment		3	Golgi	a
42	a	S000003952	YLL029W	YLL029W	FRA1	Protein involved in negative regulation of iron regulon transcription; forms an iron independent complex with Fra2p, Grx3p, and Grx4p; cytosolic; mutant fails to repress transcription of iron regulon and is defective in spore formation		4	iron_metabolism	a
43	a	S000004938	YMR319C	YMR319C	FET4	Low-affinity Fe(II) transporter of the plasma membrane		3	iron_metabolism	a
44	a	S000001523	YKL040C	YKL040C	NFU1	Protein involved in iron metabolism in mitochondria; similar to NifU, which is a protein required for the maturation of the Fe/S clusters of nitrogenase in nitrogen-fixing bacteria		3	iron_metabolism	a
45	a	S000003489	YGR257C	YGR257C	MTM1	Mitochondrial protein of the mitochondrial carrier family; high affinity pyridoxal 5'-phosphate (PLP) transporter, important for delivery of PLP cofactor to mitochondrial enzymes; involved in mitochondrial iron homeostasis and in activating mitochondrial		2	iron_metabolism	a
46	a	S000006262	YPR058W	YPR058W	YMC1	Putative mitochondrial inner membrane transporter; proposed role in oleate metabolism and glutamate biosynthesis; member of the mitochondrial carrier (MCF) family; localizes to vacuole in response to H2O2; YMC1 has a paralog, YMC2, that arose from the who		4	Mitochondria	a
47	a	S000005673	YOR147W	YOR147W	MDM32	Mitochondrial inner membrane protein with similarity to Mdm31p; required for normal mitochondrial morphology and inheritance; interacts genetically with MMM1, MDM10, MDM12, and MDM34; variation between SK1 and S288C at residues 182 and 262 impacts invasiv	4	4	Mitochondria	a
48	a	S000003924	YLL001W	YLL001W	DNM1	Dynamin-related GTPase involved in mitochondrial organization; required for mitochondrial fission and morphology; assembles on the cytoplasmic face of mitochondrial tubules at sites at which division will occur; also participates in endocytosis and regula	2		Mitochondria	a
49	a	S000002243	YDL085W	YDL085W	NDE2	Mitochondrial external NADH dehydrogenase; catalyzes the oxidation of cytosolic NADH; Nde1p and Nde2p are involved in providing the cytosolic NADH to the mitochondrial respiratory chain; NDE2 has a paralog, NDE1, that arose from the whole genome duplicati	1		Mitochondria	a
50	a	S000000080	YAR035W	YAR035W	YAT1	Outer mitochondrial carnitine acetyltransferase; minor ethanol-inducible enzyme involved in transport of activated acyl groups from the cytoplasm into the mitochondrial matrix; phosphorylated		4	Mitochondria	a
51	a	S000003187	YGL219C	YGL218W	MDM34	Mitochondrial component of the ERMES complex; links the ER to mitochondria and may promote inter-organellar calcium and phospholipid exchange as well as coordinating mitochondrial DNA replication and growth; required for mitophagy; ERMES complex is often		2	Mitochondria	a	YGL219C
52	a	S000004676	YMR072W	YMR072W	ABF2	Mitochondrial DNA-binding protein; involved in mitochondrial DNA replication and recombination, member of HMG1 DNA-binding protein family; activity may be regulated by protein kinase A phosphorylation; ABF2 has a paralog, IXR1, that arose from the whole g	2		Mitochondria	a		552	b	64
53	a	S000003638	YJL102W	YJL102W	MEF2	Mitochondrial elongation factor involved in translational elongation	2		Mitochondria	a
54	a	S000004241	YLR251W	YLR252W	SYM1	Protein required for ethanol metabolism; induced by heat shock and localized to the inner mitochondrial membrane; homologous to mammalian peroxisomal membrane protein Mpv17; human homolog MPV17 is implicated in hepatocerebral mtDNA depletion syndromes (MD		4	Mitochondria	a	YLR251W
55	a	S000006192	YPL271W	YPL271W	ATP15	Epsilon subunit of the F1 sector of mitochondrial F1F0 ATP synthase; which is a large, evolutionarily conserved enzyme complex required for ATP synthesis; F1 translationally regulates ATP6 and ATP8 expression to achieve a balanced output of ATP synthase g		3	Mitochondria	a					1	2
56	a	S000002557	YDR150W	YDR150W	NUM1	Protein required for nuclear migration; component of the mitochondria-ER-cortex-ancor (MECA); required for the association of mitochondria with the cell cortex and for accurate distribution of mitochondrial network; interacts with Mdm36p to link the ER an		3	Mitochondria	a					1	1
57	a	S000003406	YGR174C	YGR174C	CBP4	Mitochondrial protein required for assembly of cytochrome bc1 complex; interacts with the Cbp3p-Cbp6p complex and newly synthesized cytochrome b (Cobp) to promote assembly of Cobp into the cytochrome bc1 complex		2	Mitochondria	a
58	a	S000005368	YOL008W	YOL008W	COQ10	Coenzyme Q (ubiquinone) binding protein; functions in the delivery of Q<sub>6</sub> to its proper location for electron transport during respiration; START domain protein with homologs in bacteria and eukaryotes		2	Mitochondria	a
59	a	S000004340	YLR348C	YLR349W	DIC1	Mitochondrial dicarboxylate carrier; integral membrane protein, catalyzes a dicarboxylate-phosphate exchange across the inner mitochondrial membrane, transports cytoplasmic dicarboxylates into the mitochondrial matrix		2	Mitochondria	a	YLR348C
60	a	S000001731	YKR023W	YKR023W	YKR023W	Putative protein of unknown function; the authentic, non-tagged protein is detected in highly purified mitochondria in high-throughput studies		4	Mitochondria	a		611	b	70
61	a	S000001750	YKR042W	YKR042W	UTH1	Mitochondrial inner membrane protein; role in mitophagy is disputed; implicated in cell wall biogenesis, the oxidative stress response, life span during starvation, and cell death; SUN family member; UTH1 has a paralog, NCA3, that arose from the whole gen		4	Mitochondria	a
62	a	S000006433	YPR133W-A	YPR133W-A	TOM5	Component of the TOM (translocase of outer membrane) complex; responsible for recognition and initial import of all mitochondrially directed proteins; involved in transfer of precursors from the Tom70p and Tom20p receptors to the Tom40p pore		2	Mitochondria	a
63	a	S000004626	YMR024W	YMR024W	MRPL3	Mitochondrial ribosomal protein of the large subunit; located in close proximity to the polypeptide exit channel of the ribosome; mutations in human homolog MRPL44 cause childhood cardiomyopathy; human MRPL44 deficiency results in inefficient assembly of	1		Mitochondria	a
64	a	S000000389	YBR185C	YBR185C	MBA1	Membrane-associated mitochondrial ribosome receptor; forms a complex with Mdm38p that may facilitate recruitment of mRNA-specific translational activators to ribosomes; possible role in protein export from the matrix to inner membrane		3	Mitochondria	a
65	a	S000000889	YER087W	YER087W	AIM10	Protein with similarity to tRNA synthetases; non-tagged protein is detected in purified mitochondria; null mutant is viable and displays elevated frequency of mitochondrial genome loss	1		Mitochondria	a
66	a	S000001088	YHR046C	YHR046C	INM1	Inositol monophosphatase; involved in biosynthesis of inositol and in phosphoinositide second messenger signaling; INM1 expression increases in the presence of inositol and decreases upon exposure to antibipolar drugs lithium and valproate	1		PIP	a
67	a	S000003455	YGR223C	YGR223C	HSV2	Phosphatidylinositol 3,5-bisphosphate-binding protein; plays a role in micronucleophagy; belongs to the PROPPIN family of proteins; predicted to fold as a seven-bladed beta-propeller; displays punctate cytoplasmic localization		4	PIP	a
68	a	S000002435	YDR028C	YDR028C	REG1	Regulatory subunit of type 1 protein phosphatase Glc7p; involved in negative regulation of glucose-repressible genes; involved in regulation of the nucleocytoplasmic shuttling of Hxk2p; REG1 has a paralog, REG2, that arose from the whole genome duplicatio		2	PP1	a		344	a	39
69	a	S000000029	YAL031C	YAL031C	GIP4	Cytoplasmic protein that regulates protein phosphatase 1 Glc7p; protein overexpression relocalizes Glc7p from the nucleus and prevents chromosome segregation; potential Cdc28p substrate		2	PP1	a
70	a	S000005704	YOR178C	YOR178C	GAC1	Regulatory subunit for Glc7p type-1 protein phosphatase (PP1); tethers Glc7p to Gsy2p glycogen synthase, binds Hsf1p heat shock transcription factor, required for induction of some HSF-regulated genes under heat shock; GAC1 has a paralog, PIG1, that arose	4	4	PP1	a
71	a	S000000550	YCL045C	YCL046W	EMC1	Member of conserved endoplasmic reticulum membrane complex; involved in efficient folding of proteins in the ER; null mutant displays induction of the unfolded protein response; interacts with Gal80p; homologous to worm H17B01.4/EMC-1, fly CG2943, and hum	2	4	Protein_folding	a	YCL045C
72	a	S000003310	YGR078C	YGR078C	PAC10	Part of the heteromeric co-chaperone GimC/prefoldin complex; complex promotes efficient protein folding		4	Protein_folding	a					1	3
73	a	S000005533	YOR007C	YOR007C	SGT2	Glutamine-rich cytoplasmic cochaperone; serves as a scaffold bringing together Get4, Get5p, and other TRC complex members that are required to mediate posttranslational insertion of tail-anchored proteins into the ER membrane; interacts with the prion dom		3	Protein_folding	a
74	a	S000001076	YHR034C	YHR034C	PIH1	Component of the conserved R2TP complex (Rvb1-Rvb2-Tah1-Pih1); R2TP complex interacts with Hsp90 (Hsp82p and Hsc82p) to mediate assembly large protein complexes such as box C/D snoRNPs and RNA polymerase II		2	Protein_folding	a		303	a	31
75	a	S000001121	YHR079C	YHR079C	IRE1	Serine-threonine kinase and endoribonuclease; transmembrane protein that mediates the unfolded protein response (UPR) by regulating Hac1p synthesis through HAC1 mRNA splicing; role in homeostatic adaptation to ER stress; Kar2p binds inactive Ire1p and rel	2		Protein_folding	a		633	b	73	1	3
76	a	S000003466	YGR234W	YGR234W	YHB1	Nitric oxide oxidoreductase; flavohemoglobin involved in nitric oxide detoxification; plays a role in the oxidative and nitrosative stress responses; protein increases in abundance and relocalizes from nucleus to cytoplasmic foci upon DNA replication stre		3	ROS	a
77	a	S000001226	YHR183W	YHR183W	GND1	6-phosphogluconate dehydrogenase (decarboxylating); catalyzes an NADPH regenerating reaction in the pentose phosphate pathway; required for growth on D-glucono-delta-lactone and adaptation to oxidative stress; GND1 has a paralog, GND2, that arose from the		4	ROS	a
78	a	S000001346	YIL084C	YIL084C	SDS3	Component of the Rpd3L histone deacetylase complex; required for its structural integrity and catalytic activity, involved in transcriptional silencing and required for sporulation; relocalizes to the cytosol in response to hypoxia; cells defective in SDS	3	4	Rpd3 HDAC	a		481	a	53
79	a	S000005364	YOL004W	YOL004W	SIN3	Component of both the Rpd3S and Rpd3L histone deacetylase complexes; involved in transcriptional repression and activation of diverse processes, including mating-type switching and meiosis; involved in the maintenance of chromosomal integrity	3	4	Rpd3 HDAC	a		487	a	56	3	5
80	a	S000006060	YPL139C	YPL139C	UME1	Component of both the Rpd3S and Rpd3L histone deacetylase complexes; negative regulator of meiosis; required for repression of a subset of meiotic genes during vegetative growth, binding of histone deacetylase Rpd3p required for activity, contains a NEE b	3	3	Rpd3 HDAC	a		488	a	57
81	a	S000006102	YPL181W	YPL182C	CTI6	Component of the Rpd3L histone deacetylase complex; relieves transcriptional repression by binding to the Cyc8p-Tup1p corepressor and recruiting the SAGA complex to the repressed promoter; contains a PHD finger domain		4	Rpd3 HDAC	a	YPL181W	586	b	68
82	a	S000000150	YBL054W	YBL054W	TOD6	PAC motif binding protein involved in rRNA and ribosome biogenesis; subunit of the RPD3L histone deacetylase complex; Myb-like HTH transcription factor; hypophosphorylated by rapamycin treatment in a Sch9p-dependent manner; activated in stochastic pulses		4	Rpd3 HDAC	a
83	a	S000004876	YMR263W	YMR263W	SAP30	Component of Rpd3L histone deacetylase complex; involved in silencing at telomeres, rDNA, and silent mating-type loci; involved in telomere maintenance		3	Rpd3 HDAC	a		483	a	54	2	4
84	a	S000000299	YBR095C	YBR095C	RXT2	Component of the histone deacetylase Rpd3L complex; possibly involved in cell fusion and invasive growth; relocalizes to the cytosol in response to hypoxia		3	Rpd3 HDAC	a		484	a	55
85	a	S000004680	YMR075W	YMR075W	RCO1	Essential component of the Rpd3S histone deacetylase complex; interacts with Eaf3p	1	3	Rpd3 HDAC	a		505	a	60
86	a	S000005569	YOR043W	YOR043W	WHI2	Protein required for full activation of the general stress response; required with binding partner Psr1p, possibly through Msn2p dephosphorylation; regulates growth during the diauxic shift; negative regulator of G1 cyclin expression	3	3	Stress	a
87	a	S000002180	YDL022W	YDL022W	GPD1	NAD-dependent glycerol-3-phosphate dehydrogenase; key enzyme of glycerol synthesis, essential for growth under osmotic stress; expression regulated by high-osmolarity glycerol response pathway; protein abundance increases in response to DNA replication st	2		Stress	a
88	a	S000001813	YKR105C	YKR105C	VBA5	Plasma membrane protein of the Major Facilitator Superfamily (MFS); involved in amino acid uptake and drug sensitivity; VBA5 has a paralog, VBA3, that arose from a segmental duplication		4	Amino acid biosysnthesis	a
89	a	S000006396	YPR192W	YPR192W	AQY1	Spore-specific water channel; mediates the transport of water across cell membranes, developmentally controlled; may play a role in spore maturation, probably by allowing water outflow, may be involved in freeze tolerance		4	Stress	a
90	a	S000001715	YKR007W	YKR007W	MEH1	Component of the EGO and GSE complexes; EGO is involved in the regulation of microautophagy and GSE is required for proper sorting of amino acid permease Gap1p; loss results in a defect in vacuolar acidification	1		Stress	a					2	6
91	a	S000000205	YBR001C	YBR001C	NTH2	Putative neutral trehalase, required for thermotolerance; may mediate resistance to other cellular stresses; NTH2 has a paralog, NTH1, that arose from the whole genome duplication	2		Stress	a		640	b	75
92	a	S000005428	YOL067C	YOL067C	RTG1	Transcription factor (bHLH) involved in interorganelle communication; contributes to communication between mitochondria, peroxisomes, and nucleus; target of Hog1p; activated in stochastic pulses of nuclear localization	2		Stress	a		694	b	78
93	a	S000001275	YIL013C	YIL013C	PDR11	ATP-binding cassette (ABC) transporter; multidrug transporter involved in multiple drug resistance; mediates sterol uptake when sterol biosynthesis is compromised; regulated by Pdr1p; required for anaerobic growth; PDR11 has a paralog, AUS1, that arose fr	1		Stress	a
94	a	S000000739	YEL013W	YEL013W	VAC8	Phosphorylated and palmitoylated vacuolar membrane protein; interacts with Atg13p, required for the cytoplasm-to-vacuole targeting (Cvt) pathway; interacts with Nvj1p to form nucleus-vacuole junctions	4	3	Stress	a		617	b	71	2	5
95	a	S000005186	YNL242W	YNL242W	ATG2	Peripheral membrane protein required for autophagic vesicle formation; also required for vesicle formation during pexophagy and the cytoplasm-to-vaucole targeting (Cvt) pathway; involved in Atg9p cycling between the phagophore assembly site and mitochondr		3	Stress	a
96	a	S000000307	YBR103W	YBR103W	SIF2	WD40 repeat-containing subunit of Set3C histone deacetylase complex; complex represses early/middle sporulation genes; antagonizes telomeric silencing; binds specifically to the Sir4p N-terminus		4	Transcription	a		467	a	50
97	a	S000002993	YGL025C	YGL025C	PGD1	Subunit of the RNA polymerase II mediator complex; associates with core polymerase subunits to form the RNA polymerase II holoenzyme; essential for basal and activated transcription; direct target of Cyc8p-Tup1p transcriptional corepressor	3	3	Transcription	a		454	a	47	1	1
98	a	S000005565	YOR039W	YOR039W	CKB2	Beta' regulatory subunit of casein kinase 2 (CK2); a Ser/Thr protein kinase with roles in cell growth and proliferation; CK2, comprised of CKA1, CKA2, CKB1 and CKB2, has many substrates including transcription factors and all RNA polymerase	3	2	Transcription	a		492	a	58
99	a	S000000733	YEL007W	YEL007W	MIT1	Transcriptional regulator of pseudohyphal growth; protein with sequence similarity to S. pombe gti1+ (gluconate transport inducer 1) and C. albicans Wor1	3	2	Transcription	a
100	a	S000007253	YOR298C-A	YOR298C-A	MBF1	Transcriptional coactivator; bridges the DNA-binding region of Gcn4p and TATA-binding protein Spt15p; suppressor of frameshift mutations; protein abundance increases in response to DNA replication stress	2	4	Transcription	a					1	3
101	a	S000003651	YJL115W	YJL115W	ASF1	Nucleosome assembly factor; involved in chromatin assembly and disassembly, anti-silencing protein that causes derepression of silent loci when overexpressed; plays a role in regulating Ty1 transposition; relocalizes to the cytosol in response to hypoxia	2	3	Transcription	a		329	a	35	2	4
102	a	S000000866	YER064C	YER064C	VHR2	Non-essential nuclear protein; null mutation has global effects on transcription; VHR2 has a paralog, VHR1, that arose from the whole genome duplication; relative distribution to the nucleus increases upon DNA replication stress	2	3	Transcription	a		670	b	77
103	a	S000004410	YLR418C	YLR418C	CDC73	Component of the Paf1p complex; binds to and modulates the activity of RNA polymerases I and II; required for expression of certain genes, modification of some histones, and telomere maintenance; involved in transcription elongation as demonstrated by the	2	1	Transcription	a		469	a	51	1	1
104	a	S000000483	YBR279W	YBR279W	PAF1	Component of the Paf1p complex involved in transcription elongation; binds to and modulates the activity of RNA polymerases I and II; required for expression of a subset of genes, including cell cycle-regulated genes; involved in SER3 repression by helpin	1		Transcription	a		472	a	52
105	a	S000004966	YNL021W	YNL021W	HDA1	Putative catalytic subunit of a class II histone deacetylase complex; role in azole resistance via Hsp90p, and in the heat shock response; Hda1p interacts with the Hda2p-Hda3p subcomplex to form an active tetramer; deletion increases histone H2B, H3 and H	2		Transcription	a		145	a	19	1	1
106	a	S000006383	YPR179C	YPR179C	HDA3	Subunit of the HDA1 histone deacetylase complex; possibly tetrameric trichostatin A-sensitive class II histone deacetylase complex contains Hda1p homodimer and an Hda2p-Hda3p heterodimer; required for the activity of the complex; relocalizes to the cytoso		2	Transcription	a		143	a	18
107	a	S000006269	YPR065W	YPR065W	ROX1	Heme-dependent repressor of hypoxic genes; mediates aerobic transcriptional repression of hypoxia induced genes such as COX5b and CYC7; repressor function regulated through decreased promoter occupancy in response to oxidative stress; contains an HMG doma		4	Transcription	a		88	a	9
108	a	S000003038	YGL070C	YGL070C	RPB9	RNA polymerase II subunit B12.6; contacts DNA; mutations affect transcription start site selection and fidelity of transcription		4	Transcription	a		457	a	49	2	4
109	a	S000005372	YOL012C	YOL012C	HTZ1	Histone variant H2AZ; exchanged for histone H2A in nucleosomes by the SWR1 complex; involved in transcriptional regulation through prevention of the spread of silent heterochromatin; Htz1p-containing nucleosomes facilitate RNA Pol II passage by affecting		4	Transcription	a		496	a	59
110	a	S000001221	YHR178W	YHR178W	STB5	Transcription factor; involved in regulating multidrug resistance and oxidative stress response; forms a heterodimer with Pdr1p; contains a Zn(II)2Cys6 zinc finger domain that interacts with a pleiotropic drug resistance element in vitro		3	Transcription	a		255	a	29	1	3
111	a	S000005080	YNL136W	YNL136W	EAF7	Subunit of the NuA4 histone acetyltransferase complex; NuA4 acetylates the N-terminal tails of histones H4 and H2A		3	Transcription	a		279	a	30
112	a	S000002163	YDL005C	YDL005C	MED2	Subunit of the RNA polymerase II mediator complex; associates with core polymerase subunits to form the RNA polymerase II holoenzyme; essential for transcriptional regulation; relocalizes to the cytosol in response to hypoxia		3	Transcription	a		455	a	48
113	a	S000006256	YPR052C	YPR053C	NHP6A	High-mobility group (HMG) protein; binds to and remodels nucleosomes; involved in recruiting FACT and other chromatin remodelling complexes to chromosomes; functionally redundant with Nhp6Bp; required for transcriptional initiation fidelity of some tRNA g		3	Transcription	a	YPR052C
114	a	S000003712	YJL176C	YJL175W	SWI3	Subunit of the SWI/SNF chromatin remodeling complex; SWI/SNF regulates transcription by remodeling chromosomes; contains SANT domain that is required for SWI/SNF assembly; is essential for displacement of histone H2A-H2B dimers during ATP-dependent remode	2	3	Transcription	a	YJL176C	445	a	45	1	1
115	a	S000001017	YHL025W	YHL025W	SNF6	Subunit of the SWI/SNF chromatin remodeling complex; involved in transcriptional regulation; functions interdependently in transcriptional activation with Snf2p and Snf5p; relocates to the cytosol under hypoxic conditions		3	Transcription	a		443	a	44	2	4
116	a	S000001785	YKR077W	YKR077W	MSA2	Putative transcriptional activator; interacts with G1-specific transcription factor MBF and G1-specific promoters; MSA2 has a paralog, MSA1, that arose from the whole genome duplication		4	Transcription	a
117	a	S000000913	YER111C	YER111C	SWI4	DNA binding component of the SBF complex (Swi4p-Swi6p); a transcriptional activator that in concert with MBF (Mbp1-Swi6p) regulates late G1-specific transcription of targets including cyclins and genes required for DNA synthesis and repair; Slt2p-independ	1	4	Transcription	a		333	a	38
118	a	S000001442	YIR003W	YIR003W	AIM21	Protein of unknown function; involved in mitochondrial migration along actin filament; may interact with ribosomes; GFP-fusion protein colocalizes with Sac1p to the actin cytoskeleton		3	Transcription_to_Translation	a
119	a	S000004722	YMR116C	YMR116C	ASC1	ortholog of RACK1 that inhibits translation; core component of the small (40S) ribosomal subunit; required to prevent frameshifting at ribosomes stalled at repeated CGA codons; regulates	4	4	Translation	a		166	a	21	1	3
120	a	S000002674	YDR266C	YDR266C	HEL2	RING finger ubiquitin ligase (E3); involved in ubiquitylation and degradation of excess histones; interacts with Ubc4p and Rad53p; null mutant sensitive to hydroxyurea (HU); green fluorescent protein (GFP)-fusion protein localizes to the cytoplasm; comput	4	4	Translation	a		191	a	23
121	a	S000003725	YJL189W	YJL189W	RPL39	Ribosomal 60S subunit protein L39; required for ribosome biogenesis; loss of both Rpl31p and Rpl39p confers lethality; also exhibits genetic interactions with SIS1 and PAB1; homologous to mammalian ribosomal protein L39, no bacterial homolog	4		Translation	a							RPL39
122	a	S000002456	YDR049W	YDR048C	VMS1	Component of the CCR4-NOT transcriptional complex; CCR4-NOT is involved in regulation of gene expression; component of the major cytoplasmic deadenylase, which is involved in mRNA poly(A) tail shortening	2	4	Translation	a	YDR049W				1	3
123	a	S000003503	YGR271W	YGR271W	SLH1	Putative RNA helicase related to Ski2p; involved in translation inhibition of non-poly(A) mRNAs; required for repressing propagation of dsRNA viruses	3	4	Translation	a
124	a	S000004497	YML034W	YML034W	SRC1	Inner nuclear membrane protein; highly enriched at telomeres and subtelomeric regions; functions in regulation of subtelomeric genes and is linked to TREX (transcription export) factors; SRC1 produces 2 splice variant proteins with different functions; al	3	4	Translation	a
125	a	S000001440	YIR001C	YIR001C	SGN1	Cytoplasmic RNA-binding protein; contains an RNA recognition motif (RRM); may have a role in mRNA translation, as suggested by genetic interactions with genes encoding proteins involved in translational initiation	2	4	Translation	a
126	a	S000004367	YLR375W	YLR374C	STP3	Zinc-finger protein of unknown function; possibly involved in pre-tRNA splicing and in uptake of branched-chain amino acids; STP3 has a paralog, STP4, that arose from the whole genome duplication	1		Translation	a	YLR375W	102	a	10	1	1
127	a	S000006300	YPR096C	YPR096C	YPR096C	Protein of unknown function; may interact with ribosomes, based on co-purification experiments	1		Translation	a
128	a	S000000395	YBR191W	YBR191W	RPL21A	Ribosomal 60S subunit protein L21A; homologous to mammalian ribosomal protein L21, no bacterial homolog; RPL21A has a paralog, RPL21B, that arose from the whole genome duplication	1		Translation	a					1	1
129	a	S000001063	YHR021C	YHR021C	RPS27B	Protein component of the small (40S) ribosomal subunit; homologous to mammalian ribosomal protein S27, no bacterial homolog; RPS27B has a paralog, RPS27A, that arose from the whole genome duplication	1		Translation	a							RPS27B
130	a	S000004643	YMR040W	YMR040W	YET2	Protein of unknown function that may interact with ribosomes; based on co-purification experiments; homolog of human BAP31 protein; YET2 has a paralog, YET1, that arose from the whole genome duplication	1		Translation	a
131	a	S000006261	YPR057W	YPR057W	BRR1	snRNP protein component of spliceosomal snRNPs; required for pre-mRNA splicing and snRNP biogenesis; in null mutant newly-synthesized snRNAs are destabilized and 3'-end processing is slowed		4	Translation	a		53	a	6	2	3
132	a	S000001765	YKR057W	YKR057W	RPS21A	Protein component of the small (40S) ribosomal subunit; homologous to mammalian ribosomal protein S21, no bacterial homolog; RPS21A has a paralog, RPS21B, that arose from the whole genome duplication		4	Translation	a		73	a	8
133	a	S000003179	YGL211W	YGL211W	NCS6	Protein required for uridine thiolation of Gln, Lys, and Glu tRNAs; required for the thiolation of uridine at the wobble position of Gln, Lys, and Glu tRNAs; has a role in urmylation and in invasive and pseudohyphal growth; inhibits replication of Brome m		4	Translation	a		391	a	40	1	2
134	a	S000006099	YPL178W	YPL178W	CBC2	Small subunit of the heterodimeric cap binding complex with Sto1p; interacts with Npl3p, possibly to package mRNA for export from the nucleus; may have a role in telomere maintenance; contains an RNA-binding motif		4	Translation	a
135	a	S000003993	YLR003C	YLR003C	CMS1	Putative subunit of the 90S preribosome processome complex; overexpression rescues supressor mutant of mcm10; null mutant is viable; relocalizes from nucleus to cytoplasm upon DNA replication stress		4	Translation	a
136	a	S000002239	YDL081C	YDL081C	RPP1A	Ribosomal stalk protein P1 alpha; involved in the interaction between translational elongation factors and the ribosome; free (non-ribosomal) P1 stimulates the phosphorylation of the eIF2 alpha subunit (Sui2p) by Gcn2p; accumulation of P1 in the cytoplasm		4	Translation	a
137	a	S000005243	YNL299W	YNL299W	TRF5	Non-canonical poly(A) polymerase; involved in nuclear RNA degradation as a component of the TRAMP complex; catalyzes polyadenylation of hypomodified tRNAs, and snoRNA and rRNA precursors; overlapping but non-redundant functions with Pap2p		4	Translation	a					1	1
138	a	S000004064	YLR074C	YLR074C	BUD20	C2H2-type zinc finger protein required for ribosome assembly; shuttling factor which associates with pre-60S particles in the nucleus, accompanying them to the cytoplasm; cytoplasmic dissociation of Bud20p requires Drg1p; N-terminus harbors a nuclear loca		3	Translation	a		306	a	32			BUD20
139	a	S000004376	YLR384C	YLR384C	IKI3	Subunit of Elongator complex; Elongator is required for modification of wobble nucleosides in tRNA; maintains structural integrity of Elongator; homolog of human IKAP, mutations in which cause familial dysautonomia (FD)		3	Translation	a		392	a	41
140	a	S000003565	YJL028W	YJL028W	YJL028W	Protein of unknown function; may interact with ribosomes, based on co-purification experiments		3	Translation	a
141	a	S000001871	YFL023W	YFL023W	BUD27	Unconventional prefoldin protein involved in translation initiation; required for correct assembly of RNAP I, II, and III in an Rpb5p-dependent manner; shuttles between nucleus and cytoplasm; mutants have inappropriate expression of nutrient sensitive gen		3	Translation	a							BUD27
142	a	S000000741	YEL015W	YEL015W	EDC3	Non-essential conserved protein with a role in mRNA decapping; specifically affects the function of the decapping enzyme Dcp1p; mediates decay of the RPS28B mRNA via binding to both Rps28Bp (or Rps28Ap) and the RPS28B mRNA; mediates decay of the YRA1 mRNA		3	Translation	a
143	a	S000005199	YNL255C	YNL255C	GIS2	Translational activator for mRNAs with internal ribosome entry sites; associates with polysomes and binds to a specific subset of mRNAs; localizes to RNA processing bodies (P bodies) and to stress granules; may have a role in translation regulation under		3	Translation	a
144	a	S000000471	YBR267W	YBR267W	REI1	Cytoplasmic pre-60S factor; required for the correct recycling of shuttling factors Alb1, Arx1 and Tif6 at the end of the ribosomal large subunit biogenesis; involved in bud growth in the mitotic signaling network		3	Translation	a					2	2	REI1*
145	a	S000006336	YPR132W	YPR132W	RPS23B	Ribosomal protein 28 (rp28) of the small (40S) ribosomal subunit; required for translational accuracy; homologous to mammalian ribosomal protein S23 and bacterial S12; RPS23B has a paralog, RPS23A, that arose from the whole genome duplication; deletion of		3	Translation	a
146	a	S000004390	YLR398C	YLR398C	SKI2	Ski complex component and putative RNA helicase; mediates 3'-5' RNA degradation by the cytoplasmic exosome; null mutants have superkiller phenotype of increased viral dsRNAs and are synthetic lethal with mutations in 5'-3' mRNA decay; mutations in the hum		3	Translation	a
147	a	S000003181	YGL213C	YGL213C	SKI8	Ski complex component and WD-repeat protein; mediates 3'-5' RNA degradation by the cytoplasmic exosome; also required for meiotic double-strand break recombination; null mutants have superkiller phenotype		3	Translation	a
148	a	S000004490	YML028W	YML028W	TSA1	Thioredoxin peroxidase; acts as both ribosome-associated and free cytoplasmic antioxidant; self-associates to form high-molecular weight chaperone complex under oxidative stress; chaperone activity essential for growth in zinc deficiency; required for tel		3	Translation	a
149	a	S000002490	YDR083W	YDR083W	RRP8	Nucleolar S-adenosylmethionine-dependent rRNA methyltransferase; methylates adenine (m1A) of the large subunit (LSU) rRNA at position 645; involved in pre-rRNA cleavage at site A2; mutation is synthetically lethal with a gar1 mutation; deletion disrupts t		2	Translation	a		67	a	7
150	a	S000001302	YIL040W	YIL040W	APQ12	Protein required for nuclear envelope morphology; nuclear pore complex localization, mRNA export from the nucleus; exhibits synthetic lethal genetic interactions with genes involved in lipid metabolism		2	Translation	a		637	b	74	1	3
151	a	S000001734	YKR026C	YKR026C	GCN3	Alpha subunit of translation initiation factor eIF2B; guanine-nucleotide exchange factor for eIF2; activity subsequently regulated by phosphorylated eIF2; positive regulator of GCN4 expression; assembles into filaments with Gcd2p, Gcd6p, Gcd7p, and Sui2p		1	Translation	a					1	3
152	a	S000006134	YPL213W	YPL213W	LEA1	Component of U2 snRNP complex; disruption causes reduced U2 snRNP levels; physically interacts with Msl1p; putative homolog of human U2A' snRNP protein		4	Translation	a		50	a	5	2	3
153	a	S000001333	YIL071C	YIL071C	PCI8	Possible shared subunit of Cop9 signalosome (CSN) and eIF3; binds eIF3b subunit Prt1p, has possible dual functions in transcriptional and translational control, contains a PCI (Proteasome-COP9 signalosome (CSN)-eIF3) domain	1		Ubiquitin_metabolism	a
154	a	S000003844	YJR084W	YJR084W	YJR084W	Protein that forms a complex with Thp3p; may have a role in transcription elongation and/or mRNA splicing; identified as a COP9 signalosome component but phenotype and interactions suggest it may not be involved with the signalosome		3	Ubiquitin_metabolism	a					1	2
155	a	S000004579	YML111W	YML111W	BUL2	Component of the Rsp5p E3-ubiquitin ligase complex; involved in intracellular amino acid permease sorting, functions in heat shock element mediated gene expression, essential for growth in stress conditions; BUL2 has a paralog, BUL1, that arose from the w	4	3	Ubiquitin_metabolism	a
156	a	S000004409	YLR417W	YLR416C	VPS36	Component of the ESCRT-II complex; contains the GLUE (GRAM Like Ubiquitin binding in EAP45) domain which is involved in interactions with ESCRT-I and ubiquitin-dependent sorting of proteins into the endosome; plays a role in the formation of mutant huntin	2		Ubiquitin_metabolism	a	YLR417W	107	a	11
157	a	S000005986	YPL065W	YPL065W	VPS28	Component of the ESCRT-I complex; complex is involved in ubiquitin-dependent sorting of proteins into the endosome; conserved C-terminal domain interacts with ESCRT-III subunit Vps20p; other members include Stp22p, Srn2p, Vps28p, and Mvb12p	2		Ubiquitin_metabolism	a		110	a	12	1	2
158	a	S000003746	YJL210W	YJL211C	PEX2	RING-finger peroxin and E3 ubiquitin ligase; peroxisomal membrane protein with a C-terminal zinc-binding RING domain, forms translocation subcomplex with Pex10p and Pex12p which functions in peroxisomal matrix protein import	1		Ubiquitin_metabolism	a	YJL210W	21	a	1
159	a	S000002280	YDL122W	YDL122W	UBP1	Ubiquitin-specific protease; removes ubiquitin from ubiquitinated proteins; cleaves at the C terminus of ubiquitin fusions irrespective of their size; capable of cleaving polyubiquitin chains		4	Ubiquitin_metabolism	a		419	a	43
160	a	S000004725	YMR119W	YMR119W	ASI1	Subunit of the nuclear inner membrane Asi ubiquitin ligase complex; Asi complex targets both misfolded proteins and regulators of sterol biosynthesis for ubiquitin-mediated degradation; acts with Asi2p and Asi3p to ensure the fidelity of SPS-sensor signal		4	Ubiquitin_metabolism	a
161	a	S000003078	YGL110C	YGL110C	CUE3	Protein of unknown function; has a CUE domain that binds ubiquitin, which may facilitate intramolecular monoubiquitination		4	Ubiquitin_metabolism	a
162	a	S000005664	YOR138C	YOR138C	RUP1	Protein that regulates ubiquitination of Rsp5p; has a WW domain consensus motif of PPPSY (residues 131-135) that mediates binding of Rsp5p to Ubp2p; contains an UBA domain; relative distribution to the nucleus increases upon DNA replication stress		3	Ubiquitin_metabolism	a
163	a	S000000286	YBR082C	YBR082C	UBC4	Ubiquitin-conjugating enzyme (E2); key E2 partner with Ubc1p for the anaphase-promoting complex (APC); mediates degradation of abnormal or excess proteins, including calmodulin and histone H3; regulates levels of DNA Polymerase-{alpha} to promote efficien		3	Ubiquitin_metabolism	a		163	a	20	1	1
164	a	S000006368	YPR164W	YPR164W	MMS1	Subunit of E3 ubiquitin ligase complex involved in replication repair; stabilizes protein components of the replication fork such as the fork-pausing complex and leading strand polymerase, preventing fork collapse and promoting efficient recovery during r		3	Ubiquitin_metabolism	a		331	a	36	2	5
165	a	S000000262	YBR058C	YBR058C	UBP14	Ubiquitin-specific protease; specifically disassembles unanchored ubiquitin chains; involved in fructose-1,6-bisphosphatase (Fbp1p) degradation; similar to human isopeptidase T		3	Ubiquitin_metabolism	a		531	b	62
166	a	S000001270	YIL008W	YIL008W	URM1	Ubiquitin-like protein involved in thiolation of cytoplasmic tRNAs; receives sulfur from the E1-like enzyme Uba4p and transfers it to tRNA; also functions as a protein tag with roles in nutrient sensing and oxidative stress response		3	Ubiquitin_metabolism	a		622	b	72	1	2
167	a	S000004960	YNL015W	YNL015W	PBI2	Cytosolic inhibitor of vacuolar proteinase B (PRB1); required for efficient vacuole inheritance; with thioredoxin forms protein complex LMA1, which assists in priming SNARE molecules and promotes vacuole fusion; protein abundance increases in response to		4	Various	a					1	1
168	a	S000000553	YCL048W	YCL048W	SPS22	Protein of unknown function; SPS22 has a paralog, SPS2, that arose from the whole genome duplication; redundant with Sps2p for the organization of the beta-glucan layer of the spore wall	3	2	Various	a
169	a	S000001196	YHR153C	YHR153C	SPO16	Meiosis-specific protein involved in synaptonemal complex assembly; implicated in regulation of crossover formation; required for sporulation		3	Various	a
170	a	S000001311	YIL049W	YIL049W	DFG10	Probable polyprenol reductase; catalyzes conversion of polyprenol to dolichol, the precursor for N-glycosylation; involved in filamentous growth; mutations in human homolog SRD5A3 confer CDG (Congenital Disorders of Glycosylation); human SRD5A3 can comple	3	2	Various	a
171	a	S000003587	YJL051W	YJL051W	IRC8	Bud tip localized protein of unknown function; mRNA is targeted to the bud by a She2p dependent transport system; mRNA is cell cycle regulated via Fkh2p, peaking in G2/M phase; null mutant displays increased levels of spontaneous Rad52p foc	3		Various	a
172	a	S000004818	YMR205C	YMR205C	PFK2	Beta subunit of heterooctameric phosphofructokinase; involved in glycolysis; indispensable for anaerobic growth; activated by fructose-2,6-bisphosphate and AMP; mutation inhibits glucose induction of cell cycle-related genes	2		Various	a		254	a	28	1	2
173	a	S000000995	YHL003C	YHL003C	LAG1	Ceramide synthase component; involved in synthesis of ceramide from C26(acyl)-coenzyme A and dihydrosphingosine or phytosphingosine, functionally equivalent to Lac1p; forms ER foci upon DNA replication stress; homolog of human CERS2, a tumor metastasis su	2		Various	a
174	a	S000003520	YGR288W	YGR288W	MAL13	MAL-activator protein; part of complex locus MAL1; nonfunctional in genomic reference strain S288C	2		Various	a
175	a	S000001704	YKL221W	YKL221W	MCH2	Protein with similarity to mammalian monocarboxylate permeases; monocarboxylate permeases are involved in transport of monocarboxylic acids across the plasma membrane but mutant is not deficient in monocarboxylate transport	2		Various	a
176	a	S000003473	YGR241C	YGR242W	YAP1802	Protein of the AP180 family, involved in clathrin cage assembly; binds Pan1p and clathrin; YAP1802 has a paralog, YAP1801, that arose from the whole genome duplication	1	3	Various	a	YGR241C
177	a	S000005944	YPL023C	YPL023C	MET12	Protein with MTHFR activity in vitro; null mutant has no phenotype and is prototrophic for methionine; MET13 encodes major isozyme of methylenetetrahydrofolate reductase (MTHFR)	1		Various	a
178	a	S000003189	YGL221C	YGL221C	NIF3	Protein of unknown function; similar to Listeria monocytogenes major sigma factor (rpoD gene product); the authentic, non-tagged protein is detected in highly purified mitochondria in high-throughput studies	1		Various	a
179	a	S000005242	YNL298W	YNL298W	CLA4	Cdc42p-activated signal transducing kinase; member of the PAK (p21-activated kinase) family, along with Ste20p and Skm1p; involved in septin ring assembly, vacuole inheritance, cytokinesis, sterol uptake regulation; phosphorylates Cdc3p and Cdc10p; CLA4 h		4	Various	a		131	a	15	2	4
180	a	S000003740	YJL204C	YJL204C	RCY1	F-box protein involved in recycling endocytosed proteins; involved in recycling plasma membrane proteins internalized by endocytosis; localized to sites of polarized growth; direct interaction with C-terminal cytoplasmic region of Drs2p plays an important		4	Various	a		239	a	26	1	1
181	a	S000005887	YOR360C	YOR360C	PDE2	High-affinity cyclic AMP phosphodiesterase; component of the cAMP-dependent protein kinase signaling system, protects the cell from extracellular cAMP, contains readthrough motif surrounding termination codon		4	Various	a		595	b	69
182	a	S000001942	YFR046C	YFR046C	CNN1	Kinetochore protein; associated with the essential kinetochore proteins Nnf1p and Spc24p; phosphorylated by Clb5-Cdk1, Mps1p, Ipl1p and to a lesser extent by Clb2-Cdk1; localizes to the lower region of the Ndc80 complex during anaphase and regulates KMN a		4	Various	a
183	a	S000002915	YDR507C	YDR507C	GIN4	Protein kinase involved in bud growth and assembly of the septin ring; proposed to have kinase-dependent and kinase-independent activities; undergoes autophosphorylation; similar to Hsl1p; GIN4 has a paralog, KCC4, that arose from the whole genome duplica		4	Various	a							GIN4*
184	a	S000003376	YGR144W	YGR144W	THI4	Thiazole synthase; abundant protein involved in the formation of the thiazole moiety of thiamine during thiamine biosynthesis; acts more as a co-substrate rather than an enzyme by providing the sulphur source for thiazole formation; undergoes a single tur		4	Various	a
185	a	S000005995	YPL074W	YPL074W	YTA6	Putative ATPase of the CDC48/PAS1/SEC18 (AAA) family; localized to the cortex of mother cells but not to daughter cells; relocalizes from cytoplasm to plasma membrane foci upon DNA replication stress		4	Various	a
186	a	S000006244	YPR040W	YPR039W	TIP41	Protein that interacts with Tap42p, which regulates PP2A; component of the TOR (target of rapamycin) signaling pathway; protein abundance increases in response to DNA replication stress		3	Various	a	YPR040W	540	b	63
187	a	S000006328	YPR124W	YPR123C	CTR1	High-affinity copper transporter of the plasma membrane; mediates nearly all copper uptake under low copper conditions; transcriptionally induced at low copper levels and degraded at high copper levels; protein increases in abundance and relocalizes from		3	Various	a	YPR124W
188	a	S000003930	YLL007C	YLL007C	LMO1	Homolog of mammalian ELMO (Engulfment and celL MOtility); upstream component for regulation through the small GTPase Rho5p; may form a complex with Dck1p that acts as a GEF for Rho5p; cytoplasmic protein that relocates to mitochondria under oxidative stre		3	Various	a
189	a	S000003835	YJR074W	YJR074W	MOG1	Conserved nuclear protein that interacts with GTP-Gsp1p; stimulates nucleotide release from Gsp1p; involved in nuclear protein import; nucleotide release is inhibited by Yrb1p		3	Various	a					2	4
190	a	S000004343	YLR351C	YLR351C	NIT3	Nit protein; one of two proteins in S. cerevisiae with similarity to the Nit domain of NitFhit from fly and worm and to the mouse and human Nit protein which interacts with the Fhit tumor suppressor; nitrilase superfamily member		3	Various	a
191	a	S000004069	YLR079W	YLR079W	SIC1	Cyclin-dependent kinase inhibitor (CKI); inhibitor of Cdc28-Clb kinase complexes that controls G1/S phase transition, preventing premature S phase and ensuring genomic integrity; phosphorylated by Clb5/6-Cdk1 and Cln1/2-Cdk1 kinase which regulate timing o		3	Various	a
192	a	S000006325	YPR121W	YPR121W	THI22	Protein with similarity to hydroxymethylpyrimidine phosphate kinases; member of a gene family with THI20 and THI21; not required for thiamine biosynthesis		3	Various	a
193	a	S000006403	YPR199C	YPR199C	ARR1	Transcriptional activator of the basic leucine zipper (bZIP) family; required for transcription of genes involved in resistance to arsenic compounds		2	Transcription	a
194	a	S000006162	YPL241C	YPL241C	CIN2	GTPase-activating protein (GAP) for Cin4p; tubulin folding factor C involved in beta-tubulin (Tub2p) folding; mutants display increased chromosome loss and benomyl sensitivity; human homolog RP2 complements yeast null mutant		2	Various	a					1	3
195	a	S000000563	YCL058C	YCL058C	FYV5	Protein involved in regulation of the mating pathway; binds with Matalpha2p to promoters of haploid-specific genes; required for survival upon exposure to K1 killer toxin; involved in ion homeostasis		2	Various	a
196	a	S000003670	YJL134W	YJL135W	LCB3	Long-chain base-1-phosphate phosphatase; specific for dihydrosphingosine-1-phosphate, regulates ceramide and long-chain base phosphates levels, involved in incorporation of exogenous long chain bases in sphingolipids; LCB3 has a paralog, YSR3, that arose		2	Various	a	YJL134W
197	a	S000001711	YKR003W	YKR003W	OSH6	Member of an oxysterol-binding protein family; overlapping, redundant functions in sterol metabolism and which collectively perform a function essential for viability; GFP-fusion protein localizes to the cell periphery; overexpression extends lifespan by		1	Various	a
198	b	S000003631	YJL095W	YJL095W	BCK1	MAPKKK acting in the protein kinase C signaling pathway; the kinase C signaling pathway controls cell integrity; upon activation by Pkc1p phosphorylates downstream kinases Mkk1p and Mkk2p; MAPKKK is an acronym for mitogen-activated protein (MAP) kinase ki		4	Cell wall	b		577	b	67	4	10
199	b	S000001072	YHR030C	YHR030C	SLT2	Serine/threonine MAP kinase; involved in regulating maintenance of cell wall integrity, cell cycle progression, and nuclear mRNA retention in heat shock; required for mitophagy and pexophagy; affects recruitment of mitochondria to phagophore assembly site		3	Cell wall	b		576	b	66	4	7
200	b	S000002796	YDR388W	YDR388W	RVS167	Actin-associated protein with roles in endocytosis and exocytosis; interacts with Rvs161p to regulate actin cytoskeleton, endocytosis, and viability following starvation or osmotic stress; recruited to bud tips by Gyl1p and Gyp5p during polarized growth;	4	4	Cytoskeleton	b					4	7	RVS167
201	b	S000002536	YDR129C	YDR129C	SAC6	Fimbrin, actin-bundling protein; cooperates with calponin/transgelin Scp1p in organization and maintenance of actin cytoskeleton; relocalizes from plasma membrane to cytoplasm upon DNA replication stress; human homologs PLS3 and LCP1 implicated in spinoce	4	4	Cytoskeleton	b					5	10
202	b	S000004329	YLR337C	YLR337C	VRP1	Verprolin, proline-rich actin-associated protein; involved in cytoskeletal organization and cytokinesis; promotes actin nucleation and endocytosis; related to mammalian Wiskott-Aldrich syndrome protein (WASP)-interacting protein (WIP)	4	4	Cytoskeleton	b					4	7
203	b	S000000103	YBL007C	YBL007C	SLA1	Cytoskeletal protein binding protein; required for assembly of the cortical actin cytoskeleton; interacts with proteins regulating actin dynamics and proteins required for endocytosis; found in the nucleus and cell cortex; has 3 SH3 domains	2	4	Cytoskeleton	b		232	a	25	3	7	SLA1
204	b	S000000602	YCR009C	YCR009C	RVS161	Amphiphysin-like lipid raft protein; interacts with Rvs167p and regulates polarization of the actin cytoskeleton, endocytosis, cell polarity, cell fusion and viability following starvation or osmotic stress		4	Cytoskeleton	b					3	8	RVS161
205	b	S000004046	YLR056W	YLR056W	ERG3	C-5 sterol desaturase; glycoprotein that catalyzes the introduction of a C-5(6) double bond into episterol, a precursor in ergosterol biosynthesis; transcriptionally down-regulated when ergosterol is in excess; mutants are viable, but cannot grow on non-f	3	4	Stress	b					5	12	ERG3
206	b	S000005173	YNL229C	YNL229C	URE2	Nitrogen catabolite repression transcriptional regulator; inhibits GLN3 transcription in good nitrogen source; role in sequestering Gln3p and Gat1p to the cytoplasm; has glutathione peroxidase activity and can mutate to acquire GST activity; altered form		4	Transcription	b		669	b	76	4	5
207	b	S000005816	YOR290C	YOR290C	SNF2	Catalytic subunit of the SWI/SNF chromatin remodeling complex; involved in transcriptional regulation; contains DNA-stimulated ATPase activity; functions interdependently in transcriptional activation with Snf5p and Snf6p		4	Transcription	b		446	a	46	3	7
208	b	S000000673	YCR077C	YCR077C	PAT1	Deadenylation-dependent mRNA-decapping factor; also required for faithful chromosome transmission, maintenance of rDNA locus stability, and protection of mRNA 3'-UTRs from trimming; associated with topoisomerase II; binds to mRNAs under glucose starvation		3	Translation	b		45	a	4	6	15
209	b	S000000019	YAL021C	YAL021C	CCR4	Component of the CCR4-NOT transcriptional complex; CCR4-NOT is involved in regulation of gene expression; component of the major cytoplasmic deadenylase, which is involved in mRNA poly(A) tail shortening	4	4	Translation	b		187	a	22	5	12	CCR4
210	b	S000005335	YNR052C	YNR052C	POP2	RNase of the DEDD superfamily; subunit of the Ccr4-Not complex that mediates 3' to 5' mRNA deadenylation	4	4	Translation	b					4	10	POP2
211	b	S000000777	YEL051W	YEL051W	VMA8	Subunit D of the V1 peripheral membrane domain of V-ATPase; part of the electrogenic proton pump found throughout the endomembrane system; plays a role in the coupling of proton transport and ATP hydrolysis; the V1 peripheral membrane domain of the vacuol	2		Vacuole	b					4	8
212	b	S000006155	YPL234C	YPL234C	VMA11	Vacuolar ATPase V0 domain subunit c'; involved in proton transport activity; hydrophobic integral membrane protein (proteolipid) containing four transmembrane segments; N and C termini are in the vacuolar lumen		4	Vacuole	b					6	15
213	b	S000006240	YPR036W	YPR036W	VMA13	Subunit H of the V1 peripheral membrane domain of V-ATPase; part of the electrogenic proton pump found throughout the endomembrane system; serves as an activator or a structural stabilizer of the V-ATPase; the V1 peripheral membrane domain of the vacuolar		4	Vacuole	b					5	12
214	b	S000001102	YHR060W	YHR060W	VMA22	Protein that is required for vacuolar H+-ATPase (V-ATPase) function; peripheral membrane protein; not an actual component of the V-ATPase complex; functions in the assembly of the V-ATPase; localized to the yeast endoplasmic reticulum (ER)		2	Vacuole	b					5	13
215	b	S000003660	YJL124C	YJL124C	LSM1	Lsm (Like Sm) protein; forms heteroheptameric complex (with Lsm2p, Lsm3p, Lsm4p, Lsm5p, Lsm6p, and Lsm7p) involved in degradation of cytoplasmic mRNAs; also enters the nucleus and positively regulates transcription initiation; unlike most Sm-like proteins		3	Various	b		44	a	3	5	12	LSM1
216	b	S000003420	YGR188C	YGR188C	BUB1	Protein kinase involved in the cell cycle checkpoint into anaphase; in complex with Mad1p and Bub3p, prevents progression into anaphase in presence of spindle damage; Cdc28p-mediated phosphorylation at Bub1p-T566 is important for degradation in anaphase a		3	Various	b					4	7
217	b	S000003324	YGR092W	YGR092W	DBF2	Ser/Thr kinase involved in transcription and stress response; functions as part of a network of genes in exit from mitosis; localization is cell cycle regulated; activated by Cdc15p during the exit from mitosis; also plays a role in regulating the stabili		3	Various	b					4	9
218	b	S000005833	YOR306C	YOR306C	MCH5	Plasma membrane riboflavin transporter; facilitates the uptake of vitamin B2; required for FAD-dependent processes; sequence similarity to mammalian monocarboxylate permeases, however mutants are not deficient in monocarboxylate transport		2	Various	b					3	6
219	c	S000000541	YCL036W	YCL036W	GFD2	Protein of unknown function; identified as a high-copy suppressor of a dbp5 mutation; GFD2 has a paralog, YDR514C, that arose from the whole genome duplication		3	known_unknowns	c
220	c	S000004167	YLR177W	YLR177W	YLR177W	Putative protein of unknown function; phosphorylated by Dbf2p-Mob1p in vitro; some strains contain microsatellite polymophisms at this locus; not an essential gene; YLR177W has a paralog, PSP1, that arose from the whole genome duplication		3	known_unknowns	c
221	c	S000001843	YFL051C	YFL051C	YFL051C	Putative protein of unknown function; YFL051C is not an essential gene	2		known_unknowns	c
222	c	S000000348	YBR144C	YBR144C	YBR144C	Dubious open reading frame; unlikely to encode a functional protein, based on available experimental and comparative sequence data; YBR144C is not an essential gene	1		known_unknowns	c	YBR144C
223	c	S000004394	YLR402W	YLR402W	YLR402W	Dubious open reading frame; unlikely to encode a functional protein, based on available experimental and comparative sequence data		3	known_unknowns	c	YLR402W
224	c	S000001604	YKL121W	YKL121W	DGR2	Protein of unknown function; null mutant is resistant to 2-deoxy-D-glucose and displays abnormally elongated buds; DGR2 has a paralog, YMR102C, that arose from the whole genome duplication		3	known_unknowns	c
225	c	S000004247	YLR257W	YLR257W	YLR257W	Protein of unknown function; protein abundance increases in response to DNA replication stress		3	known_unknowns	c
226	c	S000004002	YLR012C	YLR012C	YLR012C	Putative protein of unknown function; YLR012C is not an essential gene	3		known_unknowns	c
227	c	S000001011	YHL019C	YHL019C	APM2	Protein of unknown function; homologous to the medium chain of mammalian clathrin-associated protein complex; involved in vesicular transport		2	known_unknowns	c
228	c	S000004733	YMR126C	YMR126C	DLT1	Protein of unknown function; mutant sensitive to 6-azauracil (6AU) and mycophenolic acid (MPA)		2	known_unknowns	c
229	c	S000001154	YHR112C	YHR112C	YHR112C	Protein of unknown function; localizes to the cytoplasm and nucleus; overexpression affects protein trafficking through the endocytic pathway		2	known_unknowns	c
230	c	S000006231	YPR027C	YPR027C	YPR027C	Putative protein of unknown function		4	known_unknowns	c
231	c	S000001753	YKR045C	YKR045C	YKR045C	Putative protein of unknown function; epitope-tagged protein localizes to the cytoplasm		4	known_unknowns	c
232	c	S000000727	YEL001C	YEL001C	IRC22	Putative protein of unknown function; green fluorescent protein (GFP)-fusion localizes to the ER; YEL001C is non-essential; null mutant displays increased levels of spontaneous Rad52p foci		4	known_unknowns	c
233	c	S000004261	YLR271W	YLR271W	YLR271W	Putative protein of unknown function; green fluorescent protein (GFP)-fusion protein localizes to the cytoplasm and the nucleus and is induced in response to the DNA-damaging agent MMS		4	known_unknowns	c
234	c	S000001558	YKL075C	YKL075C	YKL075C	Putative protein of unknown function; green fluorescent protein (GFP)-fusion protein localizes to the cytoplasm; proposed to be involved in resistance to streptozotocin and camptothecin		4	known_unknowns	c
235	c	S000004277	YLR287C	YLR287C	YLR287C	Putative protein of unknown function; green fluorescent protein (GFP)-fusion protein localizes to the cytoplasm; YLR287C is not an essential gene		4	known_unknowns	c
236	c	S000004115	YLR125W	YLR125W	YLR125W	Putative protein of unknown function; mutant has decreased Ty3 transposition; YLR125W is not an essential gene		4	known_unknowns	c
237	c	S000000343	YBR139W	YBR139W	YBR139W	Putative serine type carboxypeptidase; role in phytochelatin synthesis; green fluorescent protein (GFP)-fusion protein localizes to the vacuole; expression induced by nitrogen limitation in a GLN3, GAT1-independent manner		4	known_unknowns	c
238	c	S000001941	YFR045W	YFR045W	YFR045W	Putative mitochondrial transport protein; null mutant is viable, exhibits decreased levels of chitin and normal resistance to calcofluor white		2	known_unknowns	c
239	c	S000000423	YBR219C	YBR219C	YBR219C	Putative protein of unknown function; YBR219C is not an essential gene		2	known_unknowns	c
240	c	S000002215	YDL057W	YDL057W	YDL057W	Putative protein of unknown function; YDL057W is not an essential gene		2	known_unknowns	c
241	c	S000003876	YJR115W	YJR115W	YJR115W	Putative protein of unknown function; YJR115W has a paralog, ECM13, that arose from the whole genome duplication		2	known_unknowns	c
242	c	S000004600	YML131W	YML131W	YML131W	Protein of unknown function; similar to medium chain dehydrogenase/reductases; expression induced by stresses including osmotic shock, DNA damaging agents, and other chemicals; GFP-fusion protein localizes to the cytoplasm; protein abundance increases in	2		known_unknowns	c
243	c	S000003981	YLL058W	YLL058W	YLL058W	Putative protein of unknown function with similarity to Str2p; Str2p is a cystathionine gamma-synthase important in sulfur metabolism; YLL058W is not an essential gene	1		known_unknowns	c
244	c	S000003822	YJR061W	YJR061W	YJR061W	Putative protein of unknown function; non-essential gene; transcription repressed by Rm101p; YJR061W has a paralog, MNN4, that arose from the whole genome duplication	1		known_unknowns	c
245	c	S000005891	YOR364W	YOR364W	YOR364W	Putative protein of unknown function; not an essential protein; YOR365C has a paralog, FLC2, that arose from the whole genome duplication		4	known_unknowns	c	YOR365C
246	c	S000001879	YFL015C	YFL015C	YFL015C	Dubious open reading frame; unlikely to encode a functional protein, based on available experimental and comparative sequence data; partially overlaps dubious ORF YFL015W-A; YFL015C is not an essential gene		4	known_unknowns	c	YFL015C
247	c	S000004980	YNL035C	YNL035C	YNL035C	Nuclear protein of unknown function; relocalizes to the cytosol in response to hypoxia; contains WD-40 domains; not an essential gene; protein abundance increases in response to DNA replication stress		4	known_unknowns	c					1	1
248	c	S000006374	YPR170C	YPR170C	YPR170C	Putative protein of unknown function; conserved in fungi; partially overlaps the dubious genes YPR169W-A, YPR170W-A and YRP170C		3	known_unknowns	c	YPR170W-B

## Sheet: S1_GO_ALL
P-value cutoff	0.5
Regulation links followed	Yes
Bonferroni correction	1620
Annotated identifiers	243
Unknown identifiers	5
Unannotated identifiers	5
Background size	4752
Min p-value	1.45204e-07
List size	248
GOID	TERM	CORRECTED_PVALUE	UNCORRECTED_PVALUE	NUM_LIST_ANNOTATIONS	NUM_BG_ANNOTATIONS	ANNOTATED_GENES
GO:0031938	regulation of chromatin silencing at telomere	0.00023523	1.45204e-07	9	19	YBR095C, YBR103W, YBR279W, YIL084C, YMR263W, YNL021W, YOL004W, YPL139C, YPL181W
GO:0000118	histone deacetylase complex	0.000707174	4.36527e-07	11	33	YBL054W, YBR095C, YBR103W, YIL084C, YMR075W, YMR263W, YNL021W, YOL004W, YPL139C, YPL181W, YPR179C
GO:0060255	regulation of macromolecule metabolic process	0.00139038	8.5826e-07	73	822	YAL021C, YAL031C, YBL054W, YBR058C, YBR095C, YBR103W, YBR185C, YBR279W, YCR077C, YDL005C, YDL081C, YDL101C, YDL122W, YDR028C, YEL015W, YER064C, YER069W, YER111C, YFL023W, YGL025C, YGR188C, YGR229C, YGR271W, YGR288W, YHL025W, YHR079C, YHR153C, YHR178W, YIL084C, YJL095W, YJL115W, YJL128C, YJL176C, YKR007W, YKR023W, YKR026C, YKR042W, YKR077W, YLL029W, YLR079W, YLR384C, YLR398C, YLR417W, YLR418C, YMR…
GO:0065007	biological regulation	0.00153478	9.47397e-07	113	1488	YAL021C, YAL031C, YBL054W, YBR058C, YBR095C, YBR103W, YBR185C, YBR279W, YCL058C, YCR044C, YCR077C, YDL005C, YDL022W, YDL057W, YDL081C, YDL101C, YDL122W, YDR028C, YDR150W, YDR507C, YEL015W, YEL051W, YER064C, YER069W, YER111C, YER155C, YFL023W, YFR046C, YGL025C, YGL167C, YGL219C, YGR092W, YGR188C, YGR229C, YGR271W, YGR288W, YHL025W, YHR030C, YHR034C, YHR046C, YHR060W, YHR079C, YHR153C, YHR178W, YHR…
GO:0031935	regulation of chromatin silencing	0.00168528	1.0403e-06	10	29	YBR095C, YBR103W, YBR279W, YIL084C, YKR042W, YMR263W, YNL021W, YOL004W, YPL139C, YPL181W
GO:0031936	negative regulation of chromatin silencing	0.00172948	1.06758e-06	9	23	YBR095C, YBR103W, YIL084C, YKR042W, YMR263W, YNL021W, YOL004W, YPL139C, YPL181W
GO:0032991	macromolecular complex	0.00208124	1.28472e-06	105	1357	YAL021C, YBL054W, YBR082C, YBR095C, YBR103W, YBR191W, YBR267W, YBR279W, YCL045C, YCR009C, YCR077C, YDL005C, YDL022W, YDL081C, YDR028C, YDR049W, YDR083W, YDR266C, YDR388W, YEL013W, YEL015W, YEL036C, YEL037C, YEL051W, YER111C, YFL023W, YFR046C, YGL025C, YGL070C, YGL213C, YGL219C, YGL223C, YGR078C, YGR188C, YGR271W, YHL003C, YHL019C, YHL025W, YHR021C, YHR034C, YHR191C, YIL071C, YIL084C, YIR003W, YJL…
GO:0045815	positive regulation of gene expression, epigenetic	0.00264223	1.63101e-06	9	24	YBR095C, YBR103W, YIL084C, YKR042W, YMR263W, YNL021W, YOL004W, YPL139C, YPL181W
GO:0060968	regulation of gene silencing	0.00340042	2.09902e-06	10	31	YBR095C, YBR103W, YBR279W, YIL084C, YKR042W, YMR263W, YNL021W, YOL004W, YPL139C, YPL181W
GO:0070210	Rpd3L-Expanded complex	0.00364938	2.2527e-06	8	19	YBL054W, YBR095C, YBR103W, YIL084C, YMR263W, YOL004W, YPL139C, YPL181W
GO:0031939	negative regulation of chromatin silencing at telomere	0.00393503	2.42903e-06	7	14	YBR095C, YBR103W, YIL084C, YMR263W, YOL004W, YPL139C, YPL181W
GO:0060969	negative regulation of gene silencing	0.00394214	2.43342e-06	9	25	YBR095C, YBR103W, YIL084C, YKR042W, YMR263W, YNL021W, YOL004W, YPL139C, YPL181W
GO:0044424	intracellular part	0.00428843	2.64718e-06	220	3684	YAL021C, YAL031C, YAR035W, YBL007C, YBL054W, YBR001C, YBR058C, YBR069C, YBR082C, YBR095C, YBR103W, YBR139W, YBR147W, YBR162C, YBR185C, YBR191W, YBR267W, YBR279W, YCL045C, YCR009C, YCR044C, YCR053W, YCR077C, YDL005C, YDL022W, YDL081C, YDL085W, YDL101C, YDL122W, YDR028C, YDR049W, YDR083W, YDR129C, YDR150W, YDR266C, YDR388W, YDR507C, YEL001C, YEL007W, YEL013W, YEL015W, YEL036C, YEL037C, YEL051W, YER…
GO:1902275	regulation of chromatin organization	0.00516907	3.19079e-06	12	47	YBR095C, YBR103W, YBR279W, YIL084C, YJL115W, YKR042W, YLR418C, YMR263W, YNL021W, YOL004W, YPL139C, YPL181W
GO:1903308	regulation of chromatin modification	0.00516907	3.19079e-06	12	47	YBR095C, YBR103W, YBR279W, YIL084C, YJL115W, YKR042W, YLR418C, YMR263W, YNL021W, YOL004W, YPL139C, YPL181W
GO:0043234	protein complex	0.00518794	3.20243e-06	80	962	YAL021C, YBL054W, YBR082C, YBR095C, YBR103W, YBR279W, YCL045C, YCR009C, YCR077C, YDL005C, YDL022W, YDR028C, YDR049W, YDR388W, YEL013W, YEL036C, YEL037C, YEL051W, YER111C, YFL023W, YFR046C, YGL025C, YGL070C, YGL213C, YGL219C, YGL223C, YGR078C, YGR188C, YHL003C, YHL019C, YHL025W, YHR034C, YHR191C, YIL071C, YIL084C, YJL124C, YJL176C, YJL210W, YJR075W, YJR084W, YKR007W, YKR026C, YLR337C, YLR342W, YLR…
GO:0080090	regulation of primary metabolic process	0.00562108	3.4698e-06	72	836	YAL021C, YAL031C, YBL054W, YBR058C, YBR095C, YBR103W, YBR185C, YBR279W, YCR077C, YDL005C, YDL081C, YDL101C, YDL122W, YDR028C, YEL015W, YER064C, YER069W, YER111C, YFL023W, YGL025C, YGR188C, YGR229C, YGR271W, YGR288W, YHL025W, YHR079C, YHR153C, YHR178W, YIL084C, YJL095W, YJL115W, YJL128C, YJL176C, YKR007W, YKR023W, YKR026C, YKR042W, YKR077W, YLL029W, YLR079W, YLR384C, YLR398C, YLR417W, YLR418C, YMR…
GO:0016070	RNA metabolic process	0.00643876	3.97454e-06	72	839	YAL021C, YBL054W, YBR095C, YBR103W, YBR279W, YCR077C, YDL005C, YDR028C, YDR083W, YEL015W, YER064C, YER069W, YER087W, YER111C, YFL023W, YGL025C, YGL070C, YGL211W, YGL213C, YGR229C, YGR288W, YHL025W, YHR021C, YHR030C, YHR034C, YHR079C, YHR178W, YIL008W, YIL084C, YIR001C, YJL115W, YJL124C, YJL176C, YJR084W, YKR023W, YKR042W, YKR057W, YKR077W, YLL029W, YLR177W, YLR384C, YLR398C, YLR417W, YLR418C, YMR…
GO:0044464	cell part	0.00649321	4.00816e-06	229	3921	YAL021C, YAL031C, YAR035W, YBL007C, YBL054W, YBR001C, YBR058C, YBR069C, YBR082C, YBR095C, YBR103W, YBR139W, YBR147W, YBR162C, YBR185C, YBR191W, YBR267W, YBR279W, YCL045C, YCL048W, YCL058C, YCR009C, YCR044C, YCR053W, YCR077C, YDL005C, YDL022W, YDL081C, YDL085W, YDL101C, YDL122W, YDR028C, YDR049W, YDR083W, YDR129C, YDR150W, YDR266C, YDR388W, YDR507C, YEL001C, YEL007W, YEL013W, YEL015W, YEL036C, YEL…
GO:0005622	intracellular	0.00657406	4.05806e-06	220	3696	YAL021C, YAL031C, YAR035W, YBL007C, YBL054W, YBR001C, YBR058C, YBR069C, YBR082C, YBR095C, YBR103W, YBR139W, YBR147W, YBR162C, YBR185C, YBR191W, YBR267W, YBR279W, YCL045C, YCR009C, YCR044C, YCR053W, YCR077C, YDL005C, YDL022W, YDL081C, YDL085W, YDL101C, YDL122W, YDR028C, YDR049W, YDR083W, YDR129C, YDR150W, YDR266C, YDR388W, YDR507C, YEL001C, YEL007W, YEL013W, YEL015W, YEL036C, YEL037C, YEL051W, YER…
GO:0005623	cell	0.00727313	4.48959e-06	229	3924	YAL021C, YAL031C, YAR035W, YBL007C, YBL054W, YBR001C, YBR058C, YBR069C, YBR082C, YBR095C, YBR103W, YBR139W, YBR147W, YBR162C, YBR185C, YBR191W, YBR267W, YBR279W, YCL045C, YCL048W, YCL058C, YCR009C, YCR044C, YCR053W, YCR077C, YDL005C, YDL022W, YDL081C, YDL085W, YDL101C, YDL122W, YDR028C, YDR049W, YDR083W, YDR129C, YDR150W, YDR266C, YDR388W, YDR507C, YEL001C, YEL007W, YEL013W, YEL015W, YEL036C, YEL…
GO:0044451	nucleoplasm part	0.00815167	5.03189e-06	19	114	YAL021C, YBL054W, YBR095C, YBR103W, YBR279W, YDL005C, YFL023W, YGL025C, YGL070C, YIL084C, YLR418C, YMR075W, YMR263W, YNL021W, YNL136W, YOL004W, YPL139C, YPL181W, YPR179C
GO:0031323	regulation of cellular metabolic process	0.00961435	5.93478e-06	72	848	YAL021C, YAL031C, YBL054W, YBR058C, YBR095C, YBR103W, YBR185C, YBR279W, YCR077C, YDL005C, YDL081C, YDL101C, YDL122W, YDR028C, YEL015W, YER064C, YER069W, YER111C, YFL023W, YGL025C, YGR188C, YGR229C, YGR271W, YGR288W, YHL025W, YHR079C, YHR153C, YHR178W, YIL084C, YJL095W, YJL115W, YJL128C, YJL176C, YKR007W, YKR023W, YKR026C, YKR042W, YKR077W, YLL029W, YLR079W, YLR384C, YLR398C, YLR417W, YLR418C, YMR…
GO:0070822	Sin3-type complex	0.0119816	7.39606e-06	7	16	YBR095C, YIL084C, YMR075W, YMR263W, YOL004W, YPL139C, YPL181W
GO:0005694	chromosome	0.0150902	9.31491e-06	31	260	YBL054W, YBR095C, YBR103W, YBR279W, YCR077C, YDR083W, YER111C, YFR046C, YGL213C, YGR188C, YHR153C, YHR191C, YIL084C, YJR084W, YLR032W, YLR418C, YML034W, YMR072W, YMR075W, YMR078C, YMR263W, YNL021W, YOL004W, YOL012C, YOL090W, YOR189W, YPL139C, YPL181W, YPR052C, YPR065W, YPR179C
GO:0090304	nucleic acid metabolic process	0.0166021	1.02482e-05	82	1023	YAL021C, YBL054W, YBR095C, YBR103W, YBR279W, YCR077C, YDL005C, YDL101C, YDR028C, YDR083W, YEL015W, YEL037C, YER064C, YER069W, YER087W, YER111C, YFL023W, YGL025C, YGL070C, YGL211W, YGL213C, YGR229C, YGR288W, YHL025W, YHR021C, YHR030C, YHR034C, YHR079C, YHR153C, YHR178W, YHR191C, YIL008W, YIL084C, YIR001C, YJL051W, YJL115W, YJL124C, YJL176C, YJR084W, YKR023W, YKR042W, YKR057W, YKR077W, YLL029W, YLR…
GO:0006366	transcription from RNA polymerase II promoter	0.0213437	1.31751e-05	39	371	YAL021C, YBL054W, YBR095C, YBR103W, YBR279W, YDL005C, YDR028C, YER111C, YFL023W, YGL025C, YGL070C, YGR288W, YHL025W, YHR178W, YIL084C, YJL115W, YJL176C, YKR023W, YKR077W, YLL029W, YLR384C, YLR417W, YLR418C, YMR075W, YMR263W, YNL021W, YNL136W, YNR052C, YOL004W, YOL012C, YOL067C, YOR290C, YOR298C-A, YPL038W, YPL139C, YPR052C, YPR065W, YPR179C, YPR199C
GO:0033698	Rpd3L complex	0.0218437	1.34838e-05	6	12	YBR095C, YIL084C, YMR263W, YOL004W, YPL139C, YPL181W
GO:0000785	chromatin	0.0226181	1.39618e-05	19	122	YBL054W, YBR095C, YBR103W, YBR279W, YER111C, YIL084C, YJR084W, YLR032W, YLR418C, YMR075W, YMR263W, YNL021W, YOL004W, YOL012C, YOR189W, YPL139C, YPL181W, YPR065W, YPR179C
GO:0010468	regulation of gene expression	0.0232276	1.4338e-05	57	634	YAL021C, YBL054W, YBR095C, YBR103W, YBR185C, YBR279W, YCR077C, YDL005C, YDR028C, YER064C, YER069W, YER111C, YFL023W, YGL025C, YGR229C, YGR271W, YGR288W, YHL025W, YHR079C, YHR178W, YIL084C, YJL115W, YJL176C, YKR023W, YKR026C, YKR042W, YKR077W, YLL029W, YLR384C, YLR398C, YLR417W, YLR418C, YMR024W, YMR072W, YMR075W, YMR116C, YMR263W, YNL021W, YNL136W, YNL255C, YNL298W, YNR052C, YOL004W, YOL012C, YOL…
GO:0010604	positive regulation of macromolecule metabolic process	0.0258178	1.59369e-05	36	333	YAL021C, YBR095C, YBR103W, YBR185C, YBR279W, YDL005C, YDL081C, YEL015W, YER111C, YGL025C, YHL025W, YHR153C, YIL084C, YJL095W, YJL115W, YJL128C, YJL176C, YKR007W, YKR023W, YKR042W, YLR418C, YMR075W, YMR263W, YNL021W, YNL255C, YNL298W, YNR052C, YOL004W, YOL067C, YOR138C, YOR290C, YOR298C-A, YPL038W, YPL139C, YPL181W, YPR199C
GO:0050794	regulation of cellular process	0.0285466	1.76214e-05	92	1205	YAL021C, YAL031C, YBL054W, YBR058C, YBR095C, YBR103W, YBR185C, YBR279W, YCL058C, YCR077C, YDL005C, YDL057W, YDL081C, YDL101C, YDL122W, YDR028C, YDR507C, YEL015W, YER064C, YER069W, YER111C, YER155C, YFL023W, YFR046C, YGL025C, YGR092W, YGR188C, YGR229C, YGR271W, YGR288W, YHL025W, YHR030C, YHR046C, YHR079C, YHR153C, YHR178W, YIL084C, YJL095W, YJL115W, YJL128C, YJL134W, YJL176C, YJR084W, YKR007W, YKR…
GO:1903309	negative regulation of chromatin modification	0.0294962	1.82075e-05	9	31	YBR095C, YBR103W, YIL084C, YKR042W, YMR263W, YNL021W, YOL004W, YPL139C, YPL181W
GO:0061188	negative regulation of chromatin silencing at rDNA	0.0296578	1.83073e-05	5	8	YBR095C, YIL084C, YMR263W, YOL004W, YPL181W
GO:0043226	organelle	0.030991	1.91302e-05	195	3176	YAL021C, YAR035W, YBL007C, YBL054W, YBR001C, YBR058C, YBR069C, YBR095C, YBR103W, YBR139W, YBR147W, YBR162C, YBR185C, YBR191W, YBR267W, YBR279W, YCL045C, YCR009C, YCR044C, YCR053W, YCR077C, YDL005C, YDL022W, YDL081C, YDL085W, YDL101C, YDL122W, YDR028C, YDR049W, YDR083W, YDR129C, YDR150W, YDR266C, YDR388W, YEL001C, YEL007W, YEL013W, YEL015W, YEL036C, YEL037C, YEL051W, YER064C, YER069W, YER087W, YER…
GO:0010556	regulation of macromolecule biosynthetic process	0.0324584	2.00361e-05	57	641	YAL021C, YBL054W, YBR095C, YBR103W, YBR185C, YBR279W, YCR077C, YDL005C, YDL101C, YDR028C, YER064C, YER069W, YER111C, YFL023W, YGL025C, YGR229C, YGR271W, YGR288W, YHL025W, YHR079C, YHR178W, YIL084C, YJL115W, YJL176C, YKR023W, YKR026C, YKR042W, YKR077W, YLL029W, YLR384C, YLR398C, YLR417W, YLR418C, YMR072W, YMR075W, YMR116C, YMR263W, YNL021W, YNL136W, YNL229C, YNL255C, YNR052C, YOL004W, YOL012C, YOL…
GO:0043229	intracellular organelle	0.0399898	2.46851e-05	194	3163	YAL021C, YAR035W, YBL007C, YBL054W, YBR001C, YBR058C, YBR069C, YBR095C, YBR103W, YBR139W, YBR147W, YBR162C, YBR185C, YBR191W, YBR267W, YBR279W, YCL045C, YCR009C, YCR044C, YCR053W, YCR077C, YDL005C, YDL022W, YDL081C, YDL085W, YDL101C, YDL122W, YDR028C, YDR049W, YDR083W, YDR129C, YDR150W, YDR266C, YDR388W, YEL001C, YEL007W, YEL013W, YEL015W, YEL036C, YEL037C, YEL051W, YER064C, YER069W, YER087W, YER…
GO:0051171	regulation of nitrogen compound metabolic process	0.0414034	2.55577e-05	59	677	YAL021C, YBL054W, YBR095C, YBR103W, YBR185C, YBR279W, YCR077C, YDL005C, YDL101C, YDR028C, YEL015W, YER064C, YER069W, YER111C, YFL023W, YGL025C, YGR229C, YGR271W, YGR288W, YHL025W, YHR079C, YHR153C, YHR178W, YIL084C, YJL115W, YJL176C, YKR023W, YKR026C, YKR042W, YKR077W, YLL029W, YLR384C, YLR398C, YLR417W, YLR418C, YMR072W, YMR075W, YMR116C, YMR263W, YNL021W, YNL136W, YNL229C, YNL255C, YNR052C, YOL…
GO:0005654	nucleoplasm	0.0456195	2.81602e-05	19	128	YAL021C, YBL054W, YBR095C, YBR103W, YBR279W, YDL005C, YFL023W, YGL025C, YGL070C, YIL084C, YLR418C, YMR075W, YMR263W, YNL021W, YNL136W, YOL004W, YPL139C, YPL181W, YPR179C
GO:0097659	nucleic acid-templated transcription	0.0471525	2.91065e-05	50	543	YAL021C, YBL054W, YBR095C, YBR103W, YBR279W, YDL005C, YDR028C, YER064C, YER069W, YER111C, YFL023W, YGL025C, YGL070C, YGR229C, YGR288W, YHL025W, YHR079C, YHR178W, YIL084C, YJL115W, YJL176C, YJR084W, YKR023W, YKR042W, YKR077W, YLL029W, YLR384C, YLR417W, YLR418C, YMR072W, YMR075W, YMR263W, YNL021W, YNL136W, YNL229C, YNR052C, YOL004W, YOL012C, YOL067C, YOL090W, YOR039W, YOR290C, YOR298C-A, YPL038W, Y…
GO:0032774	RNA biosynthetic process	0.0495777	3.06035e-05	50	544	YAL021C, YBL054W, YBR095C, YBR103W, YBR279W, YDL005C, YDR028C, YER064C, YER069W, YER111C, YFL023W, YGL025C, YGL070C, YGR229C, YGR288W, YHL025W, YHR079C, YHR178W, YIL084C, YJL115W, YJL176C, YJR084W, YKR023W, YKR042W, YKR077W, YLL029W, YLR384C, YLR417W, YLR418C, YMR072W, YMR075W, YMR263W, YNL021W, YNL136W, YNL229C, YNR052C, YOL004W, YOL012C, YOL067C, YOL090W, YOR039W, YOR290C, YOR298C-A, YPL038W, Y…
GO:0048522	positive regulation of cellular process	0.050127	3.09426e-05	41	413	YAL021C, YBR095C, YBR103W, YBR185C, YBR279W, YDL005C, YDL081C, YEL015W, YER111C, YGL025C, YGR092W, YHL025W, YHR153C, YIL084C, YJL095W, YJL115W, YJL128C, YJL176C, YKR007W, YKR023W, YKR026C, YKR042W, YLR337C, YLR342W, YLR418C, YMR075W, YMR263W, YNL021W, YNL255C, YNL298W, YNR052C, YOL004W, YOL067C, YOR008C, YOR138C, YOR290C, YOR298C-A, YPL038W, YPL139C, YPL181W, YPR199C
GO:2000112	regulation of cellular macromolecule biosynthetic process	0.0501481	3.09556e-05	56	635	YAL021C, YBL054W, YBR095C, YBR103W, YBR185C, YBR279W, YCR077C, YDL005C, YDL101C, YDR028C, YER064C, YER069W, YER111C, YFL023W, YGL025C, YGR229C, YGR271W, YGR288W, YHL025W, YHR079C, YHR178W, YIL084C, YJL115W, YJL176C, YKR023W, YKR026C, YKR042W, YKR077W, YLL029W, YLR384C, YLR398C, YLR417W, YLR418C, YMR072W, YMR075W, YMR116C, YMR263W, YNL021W, YNL136W, YNL255C, YNR052C, YOL004W, YOL012C, YOL067C, YOL…
GO:0031326	regulation of cellular biosynthetic process	0.050662	3.12728e-05	58	666	YAL021C, YBL054W, YBR058C, YBR095C, YBR103W, YBR185C, YBR279W, YCR077C, YDL005C, YDL101C, YDR028C, YER064C, YER069W, YER111C, YFL023W, YGL025C, YGR229C, YGR271W, YGR288W, YHL025W, YHR079C, YHR178W, YIL084C, YJL115W, YJL176C, YKR023W, YKR026C, YKR042W, YKR077W, YLL029W, YLR384C, YLR398C, YLR417W, YLR418C, YMR072W, YMR075W, YMR116C, YMR263W, YNL021W, YNL136W, YNL229C, YNL255C, YNR052C, YOL004W, YOL…
GO:0006357	regulation of transcription from RNA polymerase II promoter	0.0529965	3.27139e-05	36	344	YAL021C, YBL054W, YBR095C, YBR103W, YBR279W, YDL005C, YDR028C, YER111C, YFL023W, YGL025C, YGR288W, YHL025W, YHR178W, YIL084C, YJL115W, YJL176C, YKR077W, YLL029W, YLR384C, YLR417W, YLR418C, YMR075W, YMR263W, YNL021W, YNL136W, YNR052C, YOL004W, YOL012C, YOL067C, YOR290C, YOR298C-A, YPL038W, YPL139C, YPR065W, YPR179C, YPR199C
GO:0009889	regulation of biosynthetic process	0.0530007	3.27165e-05	58	667	YAL021C, YBL054W, YBR058C, YBR095C, YBR103W, YBR185C, YBR279W, YCR077C, YDL005C, YDL101C, YDR028C, YER064C, YER069W, YER111C, YFL023W, YGL025C, YGR229C, YGR271W, YGR288W, YHL025W, YHR079C, YHR178W, YIL084C, YJL115W, YJL176C, YKR023W, YKR026C, YKR042W, YKR077W, YLL029W, YLR384C, YLR398C, YLR417W, YLR418C, YMR072W, YMR075W, YMR116C, YMR263W, YNL021W, YNL136W, YNL229C, YNL255C, YNR052C, YOL004W, YOL…
GO:0050789	regulation of biological process	0.0545034	3.36441e-05	95	1275	YAL021C, YAL031C, YBL054W, YBR058C, YBR095C, YBR103W, YBR185C, YBR279W, YCL058C, YCR077C, YDL005C, YDL057W, YDL081C, YDL101C, YDL122W, YDR028C, YDR507C, YEL015W, YER064C, YER069W, YER111C, YER155C, YFL023W, YFR046C, YGL025C, YGR092W, YGR188C, YGR229C, YGR271W, YGR288W, YHL025W, YHR030C, YHR046C, YHR079C, YHR153C, YHR178W, YIL084C, YJL095W, YJL115W, YJL128C, YJL134W, YJL176C, YJR084W, YKR007W, YKR…
GO:0051252	regulation of RNA metabolic process	0.0602964	3.722e-05	49	533	YAL021C, YBL054W, YBR095C, YBR103W, YBR279W, YDL005C, YDR028C, YEL015W, YER064C, YER069W, YER111C, YFL023W, YGL025C, YGR229C, YGR288W, YHL025W, YHR079C, YHR178W, YIL084C, YJL115W, YJL176C, YKR023W, YKR042W, YKR077W, YLL029W, YLR384C, YLR417W, YLR418C, YMR072W, YMR075W, YMR263W, YNL021W, YNL136W, YNL229C, YNR052C, YOL004W, YOL012C, YOL067C, YOL090W, YOR039W, YOR290C, YOR298C-A, YPL038W, YPL139C, Y…
GO:0005488	binding	0.0610558	3.76887e-05	135	1999	YAL021C, YAL031C, YBL007C, YBL054W, YBR001C, YBR058C, YBR082C, YBR185C, YBR191W, YBR267W, YBR279W, YCL036W, YCR009C, YCR053W, YCR077C, YDL005C, YDL022W, YDL085W, YDL101C, YDR049W, YDR129C, YDR150W, YDR266C, YDR388W, YDR507C, YEL013W, YEL015W, YEL037C, YER064C, YER069W, YER087W, YER111C, YER155C, YFL048C, YFR046C, YGL025C, YGL070C, YGL110C, YGL167C, YGL198W, YGL211W, YGL223C, YGR078C, YGR092W, YGR…
GO:0061187	regulation of chromatin silencing at rDNA	0.0638929	3.94401e-05	5	9	YBR095C, YIL084C, YMR263W, YOL004W, YPL181W
GO:0043933	macromolecular complex subunit organization	0.0688791	4.2518e-05	53	596	YBL007C, YBR095C, YBR103W, YBR279W, YCR009C, YCR077C, YDL005C, YDR129C, YDR266C, YDR388W, YDR507C, YEL015W, YFL023W, YFR046C, YGL025C, YGL213C, YGR078C, YGR174C, YGR188C, YGR241C, YHL025W, YHR018C, YHR021C, YHR034C, YHR060W, YHR079C, YIL084C, YJL102W, YJL115W, YJL128C, YJL176C, YKR042W, YLL001W, YLR032W, YLR337C, YLR418C, YMR072W, YMR075W, YMR263W, YNL021W, YNL136W, YOL004W, YOL012C, YOR043W, YOR…
GO:1903506	regulation of nucleic acid-templated transcription	0.0732553	4.52193e-05	48	522	YAL021C, YBL054W, YBR095C, YBR103W, YBR279W, YDL005C, YDR028C, YER064C, YER069W, YER111C, YFL023W, YGL025C, YGR229C, YGR288W, YHL025W, YHR079C, YHR178W, YIL084C, YJL115W, YJL176C, YKR023W, YKR042W, YKR077W, YLL029W, YLR384C, YLR417W, YLR418C, YMR072W, YMR075W, YMR263W, YNL021W, YNL136W, YNL229C, YNR052C, YOL004W, YOL012C, YOL067C, YOL090W, YOR039W, YOR290C, YOR298C-A, YPL038W, YPL139C, YPL181W, Y…
GO:2001141	regulation of RNA biosynthetic process	0.0732553	4.52193e-05	48	522	YAL021C, YBL054W, YBR095C, YBR103W, YBR279W, YDL005C, YDR028C, YER064C, YER069W, YER111C, YFL023W, YGL025C, YGR229C, YGR288W, YHL025W, YHR079C, YHR178W, YIL084C, YJL115W, YJL176C, YKR023W, YKR042W, YKR077W, YLL029W, YLR384C, YLR417W, YLR418C, YMR072W, YMR075W, YMR263W, YNL021W, YNL136W, YNL229C, YNR052C, YOL004W, YOL012C, YOL067C, YOL090W, YOR039W, YOR290C, YOR298C-A, YPL038W, YPL139C, YPL181W, Y…
GO:0010558	negative regulation of macromolecule biosynthetic process	0.0737724	4.55385e-05	28	242	YAL021C, YBR095C, YBR103W, YBR279W, YCR077C, YDL005C, YDL101C, YDR028C, YGL025C, YIL084C, YJL115W, YKR042W, YLL029W, YLR417W, YMR075W, YMR116C, YMR263W, YNL021W, YNL229C, YNR052C, YOL004W, YOL012C, YOL090W, YPL038W, YPL139C, YPL181W, YPR065W, YPR179C
GO:0019222	regulation of metabolic process	0.0761245	4.69904e-05	74	931	YAL021C, YAL031C, YBL054W, YBR058C, YBR095C, YBR103W, YBR185C, YBR279W, YCR077C, YDL005C, YDL081C, YDL101C, YDL122W, YDR028C, YEL015W, YER064C, YER069W, YER111C, YER155C, YFL023W, YGL025C, YGR188C, YGR229C, YGR271W, YGR288W, YHL025W, YHR079C, YHR153C, YHR178W, YIL084C, YJL095W, YJL115W, YJL128C, YJL176C, YKR007W, YKR023W, YKR026C, YKR042W, YKR077W, YLL029W, YLR079W, YLR384C, YLR398C, YLR417W, YLR…
GO:0031325	positive regulation of cellular metabolic process	0.0770724	4.75756e-05	36	350	YAL021C, YBR095C, YBR103W, YBR185C, YBR279W, YDL005C, YDL081C, YEL015W, YER111C, YGL025C, YHL025W, YHR153C, YIL084C, YJL095W, YJL115W, YJL128C, YJL176C, YKR007W, YKR023W, YKR042W, YLR418C, YMR075W, YMR263W, YNL021W, YNL255C, YNL298W, YNR052C, YOL004W, YOL067C, YOR138C, YOR290C, YOR298C-A, YPL038W, YPL139C, YPL181W, YPR199C
GO:0031401	positive regulation of protein modification process	0.0909935	5.61688e-05	11	52	YBR103W, YBR279W, YDL081C, YHR153C, YJL095W, YJL115W, YJL128C, YKR007W, YLR418C, YNL298W, YOR138C
GO:0050896	response to stimulus	0.0934753	5.77008e-05	77	986	YBR082C, YBR103W, YBR279W, YCL058C, YCR009C, YDL022W, YDL057W, YDL101C, YDR028C, YDR049W, YDR507C, YEL013W, YEL037C, YER011W, YER111C, YER155C, YGL070C, YGL213C, YGR092W, YGR144W, YGR223C, YGR234W, YGR271W, YHL025W, YHR030C, YHR046C, YHR079C, YHR178W, YHR183W, YIL008W, YIL013C, YIL084C, YJL095W, YJL115W, YJL128C, YJL134W, YJL176C, YJR084W, YKL075C, YKR007W, YKR026C, YLL007C, YLL029W, YLR032W, YLR…
GO:0006351	transcription, DNA-templated	0.0938184	5.79126e-05	49	542	YAL021C, YBL054W, YBR095C, YBR103W, YBR279W, YDL005C, YDR028C, YER064C, YER069W, YER111C, YFL023W, YGL025C, YGL070C, YGR229C, YGR288W, YHL025W, YHR079C, YHR178W, YIL084C, YJL115W, YJL176C, YJR084W, YKR023W, YKR042W, YKR077W, YLL029W, YLR384C, YLR417W, YLR418C, YMR072W, YMR075W, YMR263W, YNL021W, YNL136W, YNR052C, YOL004W, YOL012C, YOL067C, YOL090W, YOR039W, YOR290C, YOR298C-A, YPL038W, YPL139C, Y…
GO:0010605	negative regulation of macromolecule metabolic process	0.096547	5.95969e-05	34	326	YAL021C, YBR095C, YBR103W, YBR279W, YCR077C, YDL005C, YDL101C, YDR028C, YGL025C, YGR188C, YIL084C, YJL115W, YKR042W, YLL029W, YLR417W, YLR418C, YMR024W, YMR075W, YMR116C, YMR263W, YNL015W, YNL021W, YNL229C, YNL298W, YNR052C, YOL004W, YOL012C, YOL090W, YOR178C, YPL038W, YPL139C, YPL181W, YPR065W, YPR179C
GO:0051172	negative regulation of nitrogen compound metabolic process	0.0986484	6.08941e-05	29	259	YAL021C, YBR095C, YBR103W, YBR279W, YCR077C, YDL005C, YDL101C, YDR028C, YGL025C, YIL084C, YJL115W, YKR042W, YLL029W, YLR417W, YLR418C, YMR075W, YMR116C, YMR263W, YNL021W, YNL229C, YNR052C, YOL004W, YOL012C, YOL090W, YPL038W, YPL139C, YPL181W, YPR065W, YPR179C
GO:0019219	regulation of nucleobase-containing compound metabolic process	0.102059	6.29993e-05	51	574	YAL021C, YBL054W, YBR095C, YBR103W, YBR279W, YDL005C, YDL101C, YDR028C, YEL015W, YER064C, YER069W, YER111C, YFL023W, YGL025C, YGR229C, YGR288W, YHL025W, YHR079C, YHR153C, YHR178W, YIL084C, YJL115W, YJL176C, YKR023W, YKR042W, YKR077W, YLL029W, YLR384C, YLR417W, YLR418C, YMR072W, YMR075W, YMR263W, YNL021W, YNL136W, YNL229C, YNR052C, YOL004W, YOL012C, YOL067C, YOL090W, YOR039W, YOR290C, YOR298C-A, Y…
GO:0031327	negative regulation of cellular biosynthetic process	0.113657	7.01583e-05	29	261	YAL021C, YBR058C, YBR095C, YBR103W, YBR279W, YCR077C, YDL005C, YDL101C, YDR028C, YGL025C, YIL084C, YJL115W, YKR042W, YLL029W, YLR417W, YMR075W, YMR116C, YMR263W, YNL021W, YNL229C, YNR052C, YOL004W, YOL012C, YOL090W, YPL038W, YPL139C, YPL181W, YPR065W, YPR179C
GO:0009890	negative regulation of biosynthetic process	0.113657	7.01583e-05	29	261	YAL021C, YBR058C, YBR095C, YBR103W, YBR279W, YCR077C, YDL005C, YDL101C, YDR028C, YGL025C, YIL084C, YJL115W, YKR042W, YLL029W, YLR417W, YMR075W, YMR116C, YMR263W, YNL021W, YNL229C, YNR052C, YOL004W, YOL012C, YOL090W, YPL038W, YPL139C, YPL181W, YPR065W, YPR179C
GO:0051254	positive regulation of RNA metabolic process	0.115101	7.10502e-05	27	235	YAL021C, YBR095C, YBR103W, YBR279W, YDL005C, YEL015W, YER111C, YGL025C, YHL025W, YIL084C, YJL115W, YJL176C, YKR023W, YKR042W, YLR418C, YMR075W, YMR263W, YNL021W, YNR052C, YOL004W, YOL067C, YOR290C, YOR298C-A, YPL038W, YPL139C, YPL181W, YPR199C
GO:0010629	negative regulation of gene expression	0.123971	7.65253e-05	27	236	YBR095C, YBR103W, YBR279W, YCR077C, YDL005C, YDR028C, YGL025C, YIL084C, YJL115W, YKR042W, YLL029W, YLR417W, YMR024W, YMR075W, YMR116C, YMR263W, YNL021W, YNL298W, YNR052C, YOL004W, YOL012C, YOL090W, YPL038W, YPL139C, YPL181W, YPR065W, YPR179C
GO:0000989	transcription factor activity, transcription factor binding	0.129523	7.99527e-05	14	83	YBR103W, YBR279W, YDL005C, YFL023W, YGL025C, YKR023W, YLR418C, YMR075W, YNL229C, YOL004W, YOR298C-A, YPL038W, YPL139C, YPR065W
GO:0006355	regulation of transcription, DNA-templated	0.144945	8.94721e-05	47	521	YAL021C, YBL054W, YBR095C, YBR103W, YBR279W, YDL005C, YDR028C, YER064C, YER069W, YER111C, YFL023W, YGL025C, YGR229C, YGR288W, YHL025W, YHR079C, YHR178W, YIL084C, YJL115W, YJL176C, YKR023W, YKR042W, YKR077W, YLL029W, YLR384C, YLR417W, YLR418C, YMR072W, YMR075W, YMR263W, YNL021W, YNL136W, YNR052C, YOL004W, YOL012C, YOL067C, YOL090W, YOR039W, YOR290C, YOR298C-A, YPL038W, YPL139C, YPL181W, YPR052C, Y…
GO:2001251	negative regulation of chromosome organization	0.146722	9.05688e-05	12	64	YBR095C, YBR103W, YFR046C, YGR188C, YIL084C, YKR042W, YMR263W, YNL021W, YOL004W, YOR178C, YPL139C, YPL181W
GO:0009892	negative regulation of metabolic process	0.157328	9.71159e-05	36	362	YAL021C, YBR058C, YBR095C, YBR103W, YBR279W, YCR077C, YDL005C, YDL101C, YDR028C, YGL025C, YGR188C, YIL084C, YJL115W, YKR042W, YLL029W, YLR079W, YLR417W, YLR418C, YMR024W, YMR075W, YMR116C, YMR263W, YNL015W, YNL021W, YNL229C, YNL298W, YNR052C, YOL004W, YOL012C, YOL090W, YOR178C, YPL038W, YPL139C, YPL181W, YPR065W, YPR179C
GO:0033044	regulation of chromosome organization	0.158285	9.77067e-05	15	95	YBR095C, YBR103W, YBR279W, YFR046C, YGR188C, YIL084C, YJL115W, YKR042W, YLR418C, YMR263W, YNL021W, YOL004W, YOR178C, YPL139C, YPL181W
GO:0033558	protein deacetylase activity	0.158497	9.78376e-05	6	16	YBR095C, YIL084C, YMR263W, YNL021W, YOL004W, YPR179C
GO:0004407	histone deacetylase activity	0.158497	9.78376e-05	6	16	YBR095C, YIL084C, YMR263W, YNL021W, YOL004W, YPR179C
GO:0000790	nuclear chromatin	0.161771	9.98589e-05	16	106	YBL054W, YBR095C, YBR103W, YER111C, YIL084C, YLR032W, YMR075W, YMR263W, YNL021W, YOL004W, YOL012C, YOR189W, YPL139C, YPL181W, YPR065W, YPR179C
GO:0005515	protein binding	0.165159	0.00010195	49	554	YAL031C, YBL007C, YBR082C, YBR279W, YCR009C, YDL005C, YDL022W, YDR129C, YDR150W, YDR388W, YEL013W, YEL037C, YER069W, YFL048C, YGL025C, YGL110C, YGL198W, YGL223C, YGR078C, YGR188C, YGR241C, YHL019C, YHR060W, YHR079C, YHR181W, YJL115W, YJL128C, YJL176C, YJL204C, YJR074W, YLL001W, YLR337C, YLR417W, YLR418C, YML028W, YMR075W, YMR116C, YNL229C, YNL298W, YOL012C, YOL067C, YOR007C, YOR138C, YOR178C, YOR…
GO:0043332	mating projection tip	0.169399	0.000104567	14	85	YBL007C, YCR009C, YDR129C, YDR388W, YER155C, YGR229C, YHR030C, YIR003W, YJL095W, YLR110C, YLR337C, YNR052C, YOR008C, YPR171W
GO:2000113	negative regulation of cellular macromolecule biosynthetic process	0.178235	0.000110021	27	241	YAL021C, YBR095C, YBR103W, YBR279W, YCR077C, YDL005C, YDL101C, YDR028C, YGL025C, YIL084C, YJL115W, YKR042W, YLL029W, YLR417W, YMR075W, YMR116C, YMR263W, YNL021W, YNR052C, YOL004W, YOL012C, YOL090W, YPL038W, YPL139C, YPL181W, YPR065W, YPR179C
GO:0016591	DNA-directed RNA polymerase II, holoenzyme	0.187213	0.000115564	7	23	YAL021C, YBR279W, YDL005C, YFL023W, YGL025C, YGL070C, YLR418C
GO:0009059	macromolecule biosynthetic process	0.187617	0.000115813	80	1056	YAL021C, YBL054W, YBR095C, YBR103W, YBR185C, YBR191W, YBR279W, YCR044C, YCR077C, YDL005C, YDL081C, YDL101C, YDR028C, YEL036C, YER064C, YER069W, YER087W, YER111C, YFL023W, YGL025C, YGL070C, YGR223C, YGR229C, YGR271W, YGR288W, YHL025W, YHR021C, YHR079C, YHR178W, YHR181W, YHR191C, YIL049W, YIL084C, YJL102W, YJL115W, YJL176C, YJL189W, YJR075W, YJR084W, YKR023W, YKR026C, YKR042W, YKR057W, YKR077W, YLL…
GO:0044427	chromosomal part	0.192701	0.000118951	26	229	YBL054W, YBR095C, YBR103W, YBR279W, YCR077C, YDR083W, YER111C, YFR046C, YGR188C, YHR191C, YIL084C, YJR084W, YLR032W, YLR418C, YML034W, YMR075W, YMR078C, YMR263W, YNL021W, YOL004W, YOL012C, YOR189W, YPL139C, YPL181W, YPR065W, YPR179C
GO:0016458	gene silencing	0.198496	0.000122528	17	119	YBR095C, YBR103W, YBR279W, YDR028C, YIL084C, YJL115W, YKR042W, YMR024W, YMR075W, YMR263W, YNL021W, YOL004W, YOL012C, YOL090W, YPL139C, YPL181W, YPR179C
GO:1903508	positive regulation of nucleic acid-templated transcription	0.207225	0.000127917	26	230	YAL021C, YBR095C, YBR103W, YBR279W, YDL005C, YER111C, YGL025C, YHL025W, YIL084C, YJL115W, YJL176C, YKR023W, YKR042W, YLR418C, YMR075W, YMR263W, YNL021W, YNR052C, YOL004W, YOL067C, YOR290C, YOR298C-A, YPL038W, YPL139C, YPL181W, YPR199C
GO:0045893	positive regulation of transcription, DNA-templated	0.207225	0.000127917	26	230	YAL021C, YBR095C, YBR103W, YBR279W, YDL005C, YER111C, YGL025C, YHL025W, YIL084C, YJL115W, YJL176C, YKR023W, YKR042W, YLR418C, YMR075W, YMR263W, YNL021W, YNR052C, YOL004W, YOL067C, YOR290C, YOR298C-A, YPL038W, YPL139C, YPL181W, YPR199C
GO:1902680	positive regulation of RNA biosynthetic process	0.207225	0.000127917	26	230	YAL021C, YBR095C, YBR103W, YBR279W, YDL005C, YER111C, YGL025C, YHL025W, YIL084C, YJL115W, YJL176C, YKR023W, YKR042W, YLR418C, YMR075W, YMR263W, YNL021W, YNR052C, YOL004W, YOL067C, YOR290C, YOR298C-A, YPL038W, YPL139C, YPL181W, YPR199C
GO:0061186	negative regulation of chromatin silencing at silent mating-type cassette	0.214809	0.000132598	5	11	YBR095C, YIL084C, YMR263W, YOL004W, YPL181W
GO:0000988	transcription factor activity, protein binding	0.219536	0.000135516	14	87	YBR103W, YBR279W, YDL005C, YFL023W, YGL025C, YKR023W, YLR418C, YMR075W, YNL229C, YOL004W, YOR298C-A, YPL038W, YPL139C, YPR065W
GO:0001934	positive regulation of protein phosphorylation	0.220194	0.000135922	8	31	YBR103W, YBR279W, YDL081C, YJL095W, YJL128C, YKR007W, YLR418C, YNL298W
GO:0048519	negative regulation of biological process	0.239572	0.000147884	41	442	YAL021C, YBR058C, YBR095C, YBR103W, YBR279W, YCR077C, YDL005C, YDL101C, YDR028C, YDR507C, YER155C, YFR046C, YGL025C, YGR188C, YIL084C, YJL115W, YKR042W, YLL029W, YLR079W, YLR417W, YLR418C, YMR024W, YMR075W, YMR116C, YMR263W, YNL015W, YNL021W, YNL229C, YNL298W, YNR052C, YOL004W, YOL012C, YOL090W, YOR178C, YPL038W, YPL139C, YPL181W, YPR040W, YPR065W, YPR164W, YPR179C
GO:0034645	cellular macromolecule biosynthetic process	0.252493	0.00015586	79	1048	YAL021C, YBL054W, YBR095C, YBR103W, YBR185C, YBR191W, YBR279W, YCR044C, YCR077C, YDL005C, YDL081C, YDL101C, YDR028C, YEL036C, YER064C, YER069W, YER087W, YER111C, YFL023W, YGL025C, YGL070C, YGR223C, YGR229C, YGR271W, YGR288W, YHL025W, YHR021C, YHR079C, YHR178W, YHR181W, YHR191C, YIL049W, YIL084C, YJL102W, YJL115W, YJL176C, YJL189W, YJR075W, YJR084W, YKR023W, YKR026C, YKR042W, YKR057W, YKR077W, YLL…
GO:0005634	nucleus	0.275514	0.00017007	99	1396	YAL021C, YBL007C, YBL054W, YBR058C, YBR095C, YBR103W, YBR279W, YCR053W, YCR077C, YDL005C, YDL022W, YDL101C, YDR028C, YDR083W, YEL007W, YEL015W, YEL037C, YER064C, YER111C, YFL023W, YFR046C, YGL025C, YGL070C, YGL213C, YGR092W, YGR144W, YGR188C, YGR229C, YGR234W, YGR288W, YHL025W, YHR030C, YHR034C, YHR046C, YHR079C, YHR112C, YHR153C, YHR178W, YHR191C, YIL008W, YIL040W, YIL071C, YIL084C, YJL115W, YJL…
GO:0045934	negative regulation of nucleobase-containing compound metabolic process	0.275605	0.000170127	26	234	YAL021C, YBR095C, YBR103W, YBR279W, YDL005C, YDL101C, YDR028C, YGL025C, YIL084C, YJL115W, YKR042W, YLL029W, YLR417W, YLR418C, YMR075W, YMR263W, YNL021W, YNL229C, YOL004W, YOL012C, YOL090W, YPL038W, YPL139C, YPL181W, YPR065W, YPR179C
GO:0044260	cellular macromolecule metabolic process	0.292546	0.000180584	122	1813	YAL021C, YAL031C, YBL054W, YBR058C, YBR082C, YBR095C, YBR103W, YBR185C, YBR191W, YBR279W, YCR044C, YCR077C, YDL005C, YDL081C, YDL101C, YDL122W, YDR028C, YDR049W, YDR083W, YDR266C, YDR507C, YEL015W, YEL036C, YEL037C, YER064C, YER069W, YER087W, YER111C, YFL023W, YGL025C, YGL070C, YGL211W, YGL213C, YGR092W, YGR188C, YGR223C, YGR229C, YGR271W, YGR288W, YHL025W, YHR021C, YHR030C, YHR034C, YHR079C, YHR…
GO:0006950	response to stress	0.295823	0.000182607	53	629	YBR082C, YBR103W, YBR279W, YCR009C, YDL022W, YDL101C, YDR028C, YDR049W, YEL013W, YEL037C, YER011W, YER111C, YGL070C, YGL213C, YGR144W, YGR223C, YGR234W, YGR271W, YHL025W, YHR030C, YHR079C, YHR178W, YHR183W, YIL008W, YIL084C, YJL095W, YJL115W, YJL128C, YKR026C, YLR032W, YLR079W, YLR398C, YLR418C, YML028W, YMR078C, YMR263W, YNL136W, YNL242W, YNL298W, YOL004W, YOL064C, YOL090W, YOR007C, YOR008C, YOR…
GO:0044463	cell projection part	0.318704	0.000196731	14	90	YBL007C, YCR009C, YDR129C, YDR388W, YER155C, YGR229C, YHR030C, YIR003W, YJL095W, YLR110C, YLR337C, YNR052C, YOR008C, YPR171W
GO:0010628	positive regulation of gene expression	0.321592	0.000198514	28	263	YAL021C, YBR095C, YBR103W, YBR185C, YBR279W, YDL005C, YER111C, YGL025C, YHL025W, YIL084C, YJL115W, YJL176C, YKR023W, YKR042W, YLR418C, YMR075W, YMR263W, YNL021W, YNL255C, YNR052C, YOL004W, YOL067C, YOR290C, YOR298C-A, YPL038W, YPL139C, YPL181W, YPR199C
GO:0031324	negative regulation of cellular metabolic process	0.335255	0.000206948	34	347	YAL021C, YBR058C, YBR095C, YBR103W, YBR279W, YCR077C, YDL005C, YDL101C, YDR028C, YGL025C, YGR188C, YIL084C, YJL115W, YKR042W, YLL029W, YLR079W, YLR417W, YLR418C, YMR075W, YMR116C, YMR263W, YNL015W, YNL021W, YNL229C, YNR052C, YOL004W, YOL012C, YOL090W, YOR178C, YPL038W, YPL139C, YPL181W, YPR065W, YPR179C
GO:0016568	chromatin modification	0.364815	0.000225194	22	186	YBR095C, YBR103W, YBR279W, YDR266C, YHL025W, YIL084C, YJL115W, YJL176C, YKR042W, YLR418C, YMR072W, YMR075W, YMR263W, YNL021W, YNL136W, YOL004W, YOL012C, YOR290C, YPL139C, YPL181W, YPR052C, YPR179C
GO:0043620	regulation of DNA-templated transcription in response to stress	0.393449	0.00024287	9	42	YER111C, YHR178W, YIL084C, YJL115W, YMR263W, YOL004W, YOR290C, YPR065W, YPR199C
GO:0043618	regulation of transcription from RNA polymerase II promoter in response to stress	0.393449	0.00024287	9	42	YER111C, YHR178W, YIL084C, YJL115W, YMR263W, YOL004W, YOR290C, YPR065W, YPR199C
GO:0003712	transcription cofactor activity	0.393449	0.00024287	9	42	YBR103W, YFL023W, YGL025C, YKR023W, YMR075W, YNL229C, YOL004W, YOR298C-A, YPL139C
GO:0045935	positive regulation of nucleobase-containing compound metabolic process	0.404246	0.000249535	27	253	YAL021C, YBR095C, YBR103W, YBR279W, YDL005C, YEL015W, YER111C, YGL025C, YHL025W, YIL084C, YJL115W, YJL176C, YKR023W, YKR042W, YLR418C, YMR075W, YMR263W, YNL021W, YNR052C, YOL004W, YOL067C, YOR290C, YOR298C-A, YPL038W, YPL139C, YPL181W, YPR199C
GO:0010557	positive regulation of macromolecule biosynthetic process	0.415677	0.00025659	28	267	YAL021C, YBR095C, YBR103W, YBR185C, YBR279W, YDL005C, YER111C, YGL025C, YHL025W, YIL084C, YJL115W, YJL176C, YKR023W, YKR042W, YLR418C, YMR075W, YMR263W, YNL021W, YNL255C, YNR052C, YOL004W, YOL067C, YOR290C, YOR298C-A, YPL038W, YPL139C, YPL181W, YPR199C
GO:0042327	positive regulation of phosphorylation	0.442135	0.000272923	8	34	YBR103W, YBR279W, YDL081C, YJL095W, YJL128C, YKR007W, YLR418C, YNL298W
GO:0019213	deacetylase activity	0.470204	0.000290249	6	19	YBR095C, YIL084C, YMR263W, YNL021W, YOL004W, YPR179C
GO:0032268	regulation of cellular protein metabolic process	0.471333	0.000290946	28	269	YAL031C, YBR058C, YBR103W, YBR185C, YBR279W, YCR077C, YDL081C, YDL122W, YGR188C, YGR271W, YHR153C, YJL095W, YJL115W, YJL128C, YKR007W, YKR026C, YLR079W, YLR398C, YLR418C, YMR116C, YNL015W, YNL255C, YNL298W, YNR052C, YOR039W, YOR138C, YOR178C, YPR132W
GO:0040029	regulation of gene expression, epigenetic	0.476016	0.000293837	16	116	YBR095C, YBR103W, YBR279W, YDR028C, YIL084C, YJL115W, YKR042W, YMR024W, YMR075W, YMR263W, YNL021W, YOL004W, YOL012C, YOL090W, YPL139C, YPL181W
GO:0048523	negative regulation of cellular process	0.491884	0.000303632	39	427	YAL021C, YBR058C, YBR095C, YBR103W, YBR279W, YCR077C, YDL005C, YDL101C, YDR028C, YDR507C, YER155C, YFR046C, YGL025C, YGR188C, YIL084C, YJL115W, YKR042W, YLL029W, YLR079W, YLR417W, YLR418C, YMR075W, YMR116C, YMR263W, YNL015W, YNL021W, YNL229C, YNR052C, YOL004W, YOL012C, YOL090W, YOR178C, YPL038W, YPL139C, YPL181W, YPR040W, YPR065W, YPR164W, YPR179C

## Sheet: Table_S1
index	YORF	NAME	Description	130mg/l_DON	3mg/l_TTC	Category	Type
1	YPL038W	MET31	Zinc-finger DNA-binding transcription factor	3		Amino acid biosysnthesis	a
2	YCR053W	THR4	Threonine synthase	1	4	Amino acid biosysnthesis	a
3	YGL125W	MET13	Major isozyme of methylenetetrahydrofolate reductase		4	Amino acid biosysnthesis	a
4	YHR025W	THR1	Homoserine kinase		4	Amino acid biosysnthesis	a
5	YJR139C	HOM6	Homoserine dehydrogenase (L-homoserine:NADP oxidoreductase)		4	Amino acid biosysnthesis	a
6	YOL064C	MET22	Bisphosphate-3'-nucleotidase		4	Amino acid biosysnthesis	a
7	YHR018C	ARG4	Argininosuccinate lyase		3	Amino acid biosysnthesis	a
8	YER069W	ARG5,6	Acetylglutamate kinase and N-acetyl-gamma-glutamyl-phosphate reductase		3	Amino acid biosysnthesis	a
9	YKL001C	MET14	Adenylylsulfate kinase		3	Amino acid biosysnthesis	a
10	YBR069C	TAT1	Amino acid transporter for valine, leucine, isoleucine, and tyrosine		2	Amino acid biosysnthesis	a
11	YBR147W	RTC2	Putative vacuolar membrane transporter for cationic amino acids	1		Amino acid biosysnthesis	a
12	YOL092W	YPQ1	Putative vacuolar membrane transporter for cationic amino acids	1		Amino acid biosysnthesis	a
13	YLR342W	FKS1	Catalytic subunit of 1,3-beta-D-glucan synthase	2		Cell wall	a
14	YOL109W	ZEO1	Peripheral membrane protein of the plasma membrane	1		Cell wall	a
15	YLR110C	CCW12	Cell wall mannoprotein		3	Cell wall	a
16	YGR229C	SMI1	Protein involved in the regulation of cell wall synthesis		3	Cell wall	a
17	YJL128C	PBS2	MAP kinase kinase of the HOG signaling pathway		3	Cell wall	a
18	YOR008C	SLG1	Sensor-transducer of the stress-activated PKC1-MPK1 kinase pathway		2	Cell wall	a
19	YER011W	TIR1	Cell wall mannoprotein	2		Cell wall	a
20	YBR162C	TOS1	Covalently-bound cell wall protein of unknown function	1		Cell wall	a
21	YEL036C	ANP1	Subunit of the alpha-1,6 mannosyltransferase complex	3	2	Cell wall	a
22	YJR075W	HOC1	Alpha-1,6-mannosyltransferase		4	Cell wall	a
23	YCR044C	PER1	Protein of the endoplasmic reticulum	1		Cell wall	a
24	YPR171W	BSP1	Adapter that links synaptojanins to the cortical actin cytoskeleton	1		Cytoskeleton	a
25	YER155C	BEM2	Rho GTPase activating protein (RhoGAP)		3	Cytoskeleton	a
26	YMR078C	CTF18	Subunit of a complex with Ctf8p	3	3	DNA damage	a
27	YHR191C	CTF8	Subunit of a complex with Ctf18p	1	3	DNA damage	a
28	YLR032W	RAD5	DNA helicase/Ubiquitin ligase	1		DNA damage	a
29	YOL090W	MSH2	Protein that binds to DNA mismatches	1		DNA damage	a
30	YOR189W	IES4	Component of the INO80 chromatiin remodeling complex		4	DNA damage	a
31	YDL101C	DUN1	Cell-cycle checkpoint serine-threonine kinase		3	DNA damage	a
32	YEL037C	RAD23	Protein with ubiquitin-like N terminus		3	DNA damage	a
33	YOR300W	BUD7	Member of the ChAPs family (Chs5p-Arf1p-binding proteins)	3	4	Golgi	a
34	YPR051W	MAK3	Catalytic subunit of the NatC type N-terminal acetyltransferase	3	2	Golgi	a
35	YLR261C	YPT6	Rab family GTPase	3		Golgi	a
36	YFL048C	EMP47	Integral membrane component of ER-derived COPII-coated vesicles		4	Golgi	a
37	YGL167C	PMR1	High affinity Ca2+/Mn2+ P-type ATPase		4	Golgi	a
38	YGL199C	YIP4	Protein that interacts with Rab GTPases		4	Golgi	a
39	YKL063C	YKL063C	Putative protein of unknown function		3	Golgi	a
40	YGL223C	COG1	Essential component of the conserved oligomeric Golgi complex		3	Golgi	a
41	YHR181W	SVP26	Integral membrane protein of the early Golgi apparatus and ER		3	Golgi	a
42	YLL029W	FRA1	Protein involved in negative regulation of iron regulon transcription		4	iron_metabolism	a
43	YMR319C	FET4	Low-affinity Fe(II) transporter of the plasma membrane		3	iron_metabolism	a
44	YKL040C	NFU1	Protein involved in iron metabolism in mitochondria		3	iron_metabolism	a
45	YGR257C	MTM1	Mitochondrial protein of the mitochondrial carrier family		2	iron_metabolism	a
46	YPR058W	YMC1	Putative mitochondrial inner membrane transporter		4	Mitochondria	a
47	YOR147W	MDM32	Mitochondrial inner membrane protein with similarity to Mdm31p	4	4	Mitochondria	a
48	YLL001W	DNM1	Dynamin-related GTPase involved in mitochondrial organization	2		Mitochondria	a
49	YDL085W	NDE2	Mitochondrial external NADH dehydrogenase	1		Mitochondria	a
50	YAR035W	YAT1	Outer mitochondrial carnitine acetyltransferase		4	Mitochondria	a
51	YGL218W	MDM34	Mitochondrial component of the ERMES complex		2	Mitochondria	a
52	YMR072W	ABF2	Mitochondrial DNA-binding protein	2		Mitochondria	a
53	YJL102W	MEF2	Mitochondrial elongation factor involved in translational elongation	2		Mitochondria	a
54	YLR252W	SYM1	Protein required for ethanol metabolism		4	Mitochondria	a
55	YPL271W	ATP15	Epsilon subunit of the F1 sector of mitochondrial F1F0 ATP synthase		3	Mitochondria	a
56	YDR150W	NUM1	Protein required for nuclear migration		3	Mitochondria	a
57	YGR174C	CBP4	Mitochondrial protein required for assembly of cytochrome bc1 complex		2	Mitochondria	a
58	YOL008W	COQ10	Coenzyme Q (ubiquinone) binding protein		2	Mitochondria	a
59	YLR349W	DIC1	Mitochondrial dicarboxylate carrier		2	Mitochondria	a
60	YKR023W	YKR023W	Putative protein of unknown function		4	Mitochondria	a
61	YKR042W	UTH1	Mitochondrial inner membrane protein		4	Mitochondria	a
62	YPR133W-A	TOM5	Component of the TOM (translocase of outer membrane) complex		2	Mitochondria	a
63	YMR024W	MRPL3	Mitochondrial ribosomal protein of the large subunit	1		Mitochondria	a
64	YBR185C	MBA1	Membrane-associated mitochondrial ribosome receptor		3	Mitochondria	a
65	YER087W	AIM10	Protein with similarity to tRNA synthetases	1		Mitochondria	a
66	YHR046C	INM1	Inositol monophosphatase	1		PIP	a
67	YGR223C	HSV2	Phosphatidylinositol 3,5-bisphosphate-binding protein		4	PIP	a
68	YDR028C	REG1	Regulatory subunit of type 1 protein phosphatase Glc7p		2	PP1	a
69	YAL031C	GIP4	Cytoplasmic protein that regulates protein phosphatase 1 Glc7p		2	PP1	a
70	YOR178C	GAC1	Regulatory subunit for Glc7p type-1 protein phosphatase (PP1)	4	4	PP1	a
71	YCL046W	EMC1	Member of conserved endoplasmic reticulum membrane complex	2	4	Protein_folding	a
72	YGR078C	PAC10	Part of the heteromeric co-chaperone GimC/prefoldin complex		4	Protein_folding	a
73	YOR007C	SGT2	Glutamine-rich cytoplasmic cochaperone		3	Protein_folding	a
74	YHR034C	PIH1	Component of the conserved R2TP complex (Rvb1-Rvb2-Tah1-Pih1)		2	Protein_folding	a
75	YHR079C	IRE1	Serine-threonine kinase and endoribonuclease	2		Protein_folding	a
76	YGR234W	YHB1	Nitric oxide oxidoreductase		3	ROS	a
77	YHR183W	GND1	6-phosphogluconate dehydrogenase (decarboxylating)		4	ROS	a
78	YIL084C	SDS3	Component of the Rpd3L histone deacetylase complex	3	4	Rpd3 HDAC	a
79	YOL004W	SIN3	Component of both the Rpd3S and Rpd3L histone deacetylase complexes	3	4	Rpd3 HDAC	a
80	YPL139C	UME1	Component of both the Rpd3S and Rpd3L histone deacetylase complexes	3	3	Rpd3 HDAC	a
81	YPL182C	CTI6	Component of the Rpd3L histone deacetylase complex		4	Rpd3 HDAC	a
82	YBL054W	TOD6	PAC motif binding protein involved in rRNA and ribosome biogenesis		4	Rpd3 HDAC	a
83	YMR263W	SAP30	Component of Rpd3L histone deacetylase complex		3	Rpd3 HDAC	a
84	YBR095C	RXT2	Component of the histone deacetylase Rpd3L complex		3	Rpd3 HDAC	a
85	YMR075W	RCO1	Essential component of the Rpd3S histone deacetylase complex	1	3	Rpd3 HDAC	a
86	YOR043W	WHI2	Protein required for full activation of the general stress response	3	3	Stress	a
87	YDL022W	GPD1	NAD-dependent glycerol-3-phosphate dehydrogenase	2		Stress	a
88	YKR105C	VBA5	Plasma membrane protein of the Major Facilitator Superfamily (MFS)		4	Amino acid biosysnthesis	a
89	YPR192W	AQY1	Spore-specific water channel		4	Stress	a
90	YKR007W	MEH1	Component of the EGO and GSE complexes	1		Stress	a
91	YBR001C	NTH2	Putative neutral trehalase, required for thermotolerance	2		Stress	a
92	YOL067C	RTG1	Transcription factor (bHLH) involved in interorganelle communication	2		Stress	a
93	YIL013C	PDR11	ATP-binding cassette (ABC) transporter	1		Stress	a
94	YEL013W	VAC8	Phosphorylated and palmitoylated vacuolar membrane protein	4	3	Stress	a
95	YNL242W	ATG2	Peripheral membrane protein required for autophagic vesicle formation		3	Stress	a
96	YBR103W	SIF2	WD40 repeat-containing subunit of Set3C histone deacetylase complex		4	Transcription	a
97	YGL025C	PGD1	Subunit of the RNA polymerase II mediator complex	3	3	Transcription	a
98	YOR039W	CKB2	Beta' regulatory subunit of casein kinase 2 (CK2)	3	2	Transcription	a
99	YEL007W	MIT1	Transcriptional regulator of pseudohyphal growth	3	2	Transcription	a
100	YOR298C-A	MBF1	Transcriptional coactivator	2	4	Transcription	a
101	YJL115W	ASF1	Nucleosome assembly factor	2	3	Transcription	a
102	YER064C	VHR2	Non-essential nuclear protein	2	3	Transcription	a
103	YLR418C	CDC73	Component of the Paf1p complex	2	1	Transcription	a
104	YBR279W	PAF1	Component of the Paf1p complex involved in transcription elongation	1		Transcription	a
105	YNL021W	HDA1	Putative catalytic subunit of a class II histone deacetylase complex	2		Transcription	a
106	YPR179C	HDA3	Subunit of the HDA1 histone deacetylase complex		2	Transcription	a
107	YPR065W	ROX1	Heme-dependent repressor of hypoxic genes		4	Transcription	a
108	YGL070C	RPB9	RNA polymerase II subunit B12.6		4	Transcription	a
109	YOL012C	HTZ1	Histone variant H2AZ		4	Transcription	a
110	YHR178W	STB5	Transcription factor		3	Transcription	a
111	YNL136W	EAF7	Subunit of the NuA4 histone acetyltransferase complex		3	Transcription	a
112	YDL005C	MED2	Subunit of the RNA polymerase II mediator complex		3	Transcription	a
113	YPR053C	NHP6A	High-mobility group (HMG) protein		3	Transcription	a
114	YJL175W	SWI3	Subunit of the SWI/SNF chromatin remodeling complex	2	3	Transcription	a
115	YHL025W	SNF6	Subunit of the SWI/SNF chromatin remodeling complex		3	Transcription	a
116	YKR077W	MSA2	Putative transcriptional activator		4	Transcription	a
117	YER111C	SWI4	DNA binding component of the SBF complex (Swi4p-Swi6p)	1	4	Transcription	a
118	YIR003W	AIM21	Protein of unknown function		3	Transcription_to_Translation	a
119	YMR116C	ASC1	ortholog of RACK1 that inhibits translation	4	4	Translation	a
120	YDR266C	HEL2	RING finger ubiquitin ligase (E3)	4	4	Translation	a
121	YJL189W	RPL39	Ribosomal 60S subunit protein L39	4		Translation	a
122	YDR048C	VMS1	Component of the CCR4-NOT transcriptional complex	2	4	Translation	a
123	YGR271W	SLH1	Putative RNA helicase related to Ski2p	3	4	Translation	a
124	YML034W	SRC1	Inner nuclear membrane protein	3	4	Translation	a
125	YIR001C	SGN1	Cytoplasmic RNA-binding protein	2	4	Translation	a
126	YLR374C	STP3	Zinc-finger protein of unknown function	1		Translation	a
127	YPR096C	YPR096C	Protein of unknown function	1		Translation	a
128	YBR191W	RPL21A	Ribosomal 60S subunit protein L21A	1		Translation	a
129	YHR021C	RPS27B	Protein component of the small (40S) ribosomal subunit	1		Translation	a
130	YMR040W	YET2	Protein of unknown function that may interact with ribosomes	1		Translation	a
131	YPR057W	BRR1	snRNP protein component of spliceosomal snRNPs		4	Translation	a
132	YKR057W	RPS21A	Protein component of the small (40S) ribosomal subunit		4	Translation	a
133	YGL211W	NCS6	Protein required for uridine thiolation of Gln, Lys, and Glu tRNAs		4	Translation	a
134	YPL178W	CBC2	Small subunit of the heterodimeric cap binding complex with Sto1p		4	Translation	a
135	YLR003C	CMS1	Putative subunit of the 90S preribosome processome complex		4	Translation	a
136	YDL081C	RPP1A	Ribosomal stalk protein P1 alpha		4	Translation	a
137	YNL299W	TRF5	Non-canonical poly(A) polymerase		4	Translation	a
138	YLR074C	BUD20	C2H2-type zinc finger protein required for ribosome assembly		3	Translation	a
139	YLR384C	IKI3	Subunit of Elongator complex		3	Translation	a
140	YJL028W	YJL028W	Protein of unknown function		3	Translation	a
141	YFL023W	BUD27	Unconventional prefoldin protein involved in translation initiation		3	Translation	a
142	YEL015W	EDC3	Non-essential conserved protein with a role in mRNA decapping		3	Translation	a
143	YNL255C	GIS2	Translational activator for mRNAs with internal ribosome entry sites		3	Translation	a
144	YBR267W	REI1	Cytoplasmic pre-60S factor		3	Translation	a
145	YPR132W	RPS23B	Ribosomal protein 28 (rp28) of the small (40S) ribosomal subunit		3	Translation	a
146	YLR398C	SKI2	Ski complex component and putative RNA helicase		3	Translation	a
147	YGL213C	SKI8	Ski complex component and WD-repeat protein		3	Translation	a
148	YML028W	TSA1	Thioredoxin peroxidase		3	Translation	a
149	YDR083W	RRP8	Nucleolar S-adenosylmethionine-dependent rRNA methyltransferase		2	Translation	a
150	YIL040W	APQ12	Protein required for nuclear envelope morphology		2	Translation	a
151	YKR026C	GCN3	Alpha subunit of translation initiation factor eIF2B		1	Translation	a
152	YPL213W	LEA1	Component of U2 snRNP complex		4	Translation	a
153	YIL071C	PCI8	Possible shared subunit of Cop9 signalosome (CSN) and eIF3	1		Ubiquitin_metabolism	a
154	YJR084W	YJR084W	Protein that forms a complex with Thp3p		3	Ubiquitin_metabolism	a
155	YML111W	BUL2	Component of the Rsp5p E3-ubiquitin ligase complex	4	3	Ubiquitin_metabolism	a
156	YLR416C	VPS36	Component of the ESCRT-II complex	2		Ubiquitin_metabolism	a
157	YPL065W	VPS28	Component of the ESCRT-I complex	2		Ubiquitin_metabolism	a
158	YJL211C	PEX2	RING-finger peroxin and E3 ubiquitin ligase	1		Ubiquitin_metabolism	a
159	YDL122W	UBP1	Ubiquitin-specific protease		4	Ubiquitin_metabolism	a
160	YMR119W	ASI1	Subunit of the nuclear inner membrane Asi ubiquitin ligase complex		4	Ubiquitin_metabolism	a
161	YGL110C	CUE3	Protein of unknown function		4	Ubiquitin_metabolism	a
162	YOR138C	RUP1	Protein that regulates ubiquitination of Rsp5p		3	Ubiquitin_metabolism	a
163	YBR082C	UBC4	Ubiquitin-conjugating enzyme (E2)		3	Ubiquitin_metabolism	a
164	YPR164W	MMS1	Subunit of E3 ubiquitin ligase complex involved in replication repair		3	Ubiquitin_metabolism	a
165	YBR058C	UBP14	Ubiquitin-specific protease		3	Ubiquitin_metabolism	a
166	YIL008W	URM1	Ubiquitin-like protein involved in thiolation of cytoplasmic tRNAs		3	Ubiquitin_metabolism	a
167	YNL015W	PBI2	Cytosolic inhibitor of vacuolar proteinase B (PRB1)		4	Various	a
168	YCL048W	SPS22	Protein of unknown function	3	2	Various	a
169	YHR153C	SPO16	Meiosis-specific protein involved in synaptonemal complex assembly		3	Various	a
170	YIL049W	DFG10	Probable polyprenol reductase	3	2	Various	a
171	YJL051W	IRC8	Bud tip localized protein of unknown function	3		Various	a
172	YMR205C	PFK2	Beta subunit of heterooctameric phosphofructokinase	2		Various	a
173	YHL003C	LAG1	Ceramide synthase component	2		Various	a
174	YGR288W	MAL13	MAL-activator protein	2		Various	a
175	YKL221W	MCH2	Protein with similarity to mammalian monocarboxylate permeases	2		Various	a
176	YGR242W	YAP1802	Protein of the AP180 family, involved in clathrin cage assembly	1	3	Various	a
177	YPL023C	MET12	Protein with MTHFR activity in vitro	1		Various	a
178	YGL221C	NIF3	Protein of unknown function	1		Various	a
179	YNL298W	CLA4	Cdc42p-activated signal transducing kinase		4	Various	a
180	YJL204C	RCY1	F-box protein involved in recycling endocytosed proteins		4	Various	a
181	YOR360C	PDE2	High-affinity cyclic AMP phosphodiesterase		4	Various	a
182	YFR046C	CNN1	Kinetochore protein		4	Various	a
183	YDR507C	GIN4	Protein kinase involved in bud growth and assembly of the septin ring		4	Various	a
184	YGR144W	THI4	Thiazole synthase		4	Various	a
185	YPL074W	YTA6	Putative ATPase of the CDC48/PAS1/SEC18 (AAA) family		4	Various	a
186	YPR039W	TIP41	Protein that interacts with Tap42p, which regulates PP2A		3	Various	a
187	YPR123C	CTR1	High-affinity copper transporter of the plasma membrane		3	Various	a
188	YLL007C	LMO1	Homolog of mammalian ELMO (Engulfment and celL MOtility)		3	Various	a
189	YJR074W	MOG1	Conserved nuclear protein that interacts with GTP-Gsp1p		3	Various	a
190	YLR351C	NIT3	Nit protein		3	Various	a
191	YLR079W	SIC1	Cyclin-dependent kinase inhibitor (CKI)		3	Various	a
192	YPR121W	THI22	Protein with similarity to hydroxymethylpyrimidine phosphate kinases		3	Various	a
193	YPR199C	ARR1	Transcriptional activator of the basic leucine zipper (bZIP) family		2	Transcription	a
194	YPL241C	CIN2	GTPase-activating protein (GAP) for Cin4p		2	Various	a
195	YCL058C	FYV5	Protein involved in regulation of the mating pathway		2	Various	a
196	YJL135W	LCB3	Long-chain base-1-phosphate phosphatase		2	Various	a
197	YKR003W	OSH6	Member of an oxysterol-binding protein family		1	Various	a
198	YJL095W	BCK1	MAPKKK acting in the protein kinase C signaling pathway		4	Cell wall	b
199	YHR030C	SLT2	Serine/threonine MAP kinase		3	Cell wall	b
200	YDR388W	RVS167	Actin-associated protein with roles in endocytosis and exocytosis	4	4	Cytoskeleton	b
201	YDR129C	SAC6	Fimbrin, actin-bundling protein	4	4	Cytoskeleton	b
202	YLR337C	VRP1	Verprolin, proline-rich actin-associated protein	4	4	Cytoskeleton	b
203	YBL007C	SLA1	Cytoskeletal protein binding protein	2	4	Cytoskeleton	b
204	YCR009C	RVS161	Amphiphysin-like lipid raft protein		4	Cytoskeleton	b
205	YLR056W	ERG3	C-5 sterol desaturase	3	4	Stress	b
206	YNL229C	URE2	Nitrogen catabolite repression transcriptional regulator		4	Transcription	b
207	YOR290C	SNF2	Catalytic subunit of the SWI/SNF chromatin remodeling complex		4	Transcription	b
208	YCR077C	PAT1	Deadenylation-dependent mRNA-decapping factor		3	Translation	b
209	YAL021C	CCR4	Component of the CCR4-NOT transcriptional complex	4	4	Translation	b
210	YNR052C	POP2	RNase of the DEDD superfamily	4	4	Translation	b
211	YEL051W	VMA8	Subunit D of the V1 peripheral membrane domain of V-ATPase	2		Vacuole	b
212	YPL234C	VMA11	Vacuolar ATPase V0 domain subunit c'		4	Vacuole	b
213	YPR036W	VMA13	Subunit H of the V1 peripheral membrane domain of V-ATPase		4	Vacuole	b
214	YHR060W	VMA22	Protein that is required for vacuolar H+-ATPase (V-ATPase) function		2	Vacuole	b
215	YJL124C	LSM1	Lsm (Like Sm) protein		3	Various	b
216	YGR188C	BUB1	Protein kinase involved in the cell cycle checkpoint into anaphase		3	Various	b
217	YGR092W	DBF2	Ser/Thr kinase involved in transcription and stress response		3	Various	b
218	YOR306C	MCH5	Plasma membrane riboflavin transporter		2	Various	b
219	YCL036W	GFD2	Protein of unknown function		3	known_unknowns	c
220	YLR177W	YLR177W	Putative protein of unknown function		3	known_unknowns	c
221	YFL051C	YFL051C	Putative protein of unknown function	2		known_unknowns	c
222	YBR144C	YBR144C	Dubious open reading frame	1		known_unknowns	c
223	YLR402W	YLR402W	Dubious open reading frame		3	known_unknowns	c
224	YKL121W	DGR2	Protein of unknown function		3	known_unknowns	c
225	YLR257W	YLR257W	Protein of unknown function		3	known_unknowns	c
226	YLR012C	YLR012C	Putative protein of unknown function	3		known_unknowns	c
227	YHL019C	APM2	Protein of unknown function		2	known_unknowns	c
228	YMR126C	DLT1	Protein of unknown function		2	known_unknowns	c
229	YHR112C	YHR112C	Protein of unknown function		2	known_unknowns	c
230	YPR027C	YPR027C	Putative protein of unknown function		4	known_unknowns	c
231	YKR045C	YKR045C	Putative protein of unknown function		4	known_unknowns	c
232	YEL001C	IRC22	Putative protein of unknown function		4	known_unknowns	c
233	YLR271W	YLR271W	Putative protein of unknown function		4	known_unknowns	c
234	YKL075C	YKL075C	Putative protein of unknown function		4	known_unknowns	c
235	YLR287C	YLR287C	Putative protein of unknown function		4	known_unknowns	c
236	YLR125W	YLR125W	Putative protein of unknown function		4	known_unknowns	c
237	YBR139W	YBR139W	Putative serine type carboxypeptidase		4	known_unknowns	c
238	YFR045W	YFR045W	Putative mitochondrial transport protein		2	known_unknowns	c
239	YBR219C	YBR219C	Putative protein of unknown function		2	known_unknowns	c
240	YDL057W	YDL057W	Putative protein of unknown function		2	known_unknowns	c
241	YJR115W	YJR115W	Putative protein of unknown function		2	known_unknowns	c
242	YML131W	YML131W	Protein of unknown function	2		known_unknowns	c
243	YLL058W	YLL058W	Putative protein of unknown function with similarity to Str2p	1		known_unknowns	c
244	YJR061W	YJR061W	Putative protein of unknown function	1		known_unknowns	c
245	YOR364W	YOR364W	Putative protein of unknown function		4	known_unknowns	c
246	YFL015C	YFL015C	Dubious open reading frame		4	known_unknowns	c
247	YNL035C	YNL035C	Nuclear protein of unknown function		4	known_unknowns	c
248	YPR170C	YPR170C	Putative protein of unknown function		3	known_unknowns	c
