# Supplementary material for: Ribosome quality control is a central protection mechanism for yeast exposed to deoxynivalenol and trichothecin
Source: BMC Genomics. 2016 Jun 1;17:417. doi: 10.1186/s12864-016-2718-y (PMC4888481; doi:10.1186/s12864-016-2718-y)
Supplement: Additional file 3: Data S2. — Excel file including the selected 35 most sensitive strains and the GO enrichment analysis. (XLSX 58 kb) [file 12864_2016_2718_MOESM3_ESM.xlsx]

## Sheet: S2_35_TOP
index	YORF	NAME	DON	Tcin	Term	Function	MDR_Score
5	YMR078C	CTF18	3	3	DNA damage	Subunit of a complex with Ctf8p
6	YOR299W	BUD7	3	4	Golgi	Member of the ChAPs family (Chs5p-Arf1p-binding proteins)
7	YEL036C	ANP1	3	2	Golgi	Subunit of the alpha-1,6 mannosyltransferase complex	2
8	YPR051W	MAK3	3	2	Golgi	Catalytic subunit of the NatC type N-terminal acetyltransferase
9	YOR147W	MDM32	4	4	Mitochondria	Mitochondrial inner membrane protein
10	YOR178C	GAC1	4	4	PP1	Regulatory subunit for Glc7p type-1 protein phosphatase (PP1)
11	YCL045C	EMC1	2	4	Protein_folding	Member of conserved endoplasmic reticulum membrane complex
12	YIL084C	SDS3	3	4	Rpd3 HDAC	Component of the Rpd3L histone deacetylase complex
13	YOL004W	SIN3	3	4	Rpd3 HDAC	Component of both the Rpd3S and Rpd3L histone deacetylase complexes	5
14	YPL139C	UME1	3	3	Rpd3 HDAC	Component of both the Rpd3S and Rpd3L histone deacetylase complexes
16	YOR043W	WHI2	3	3	Stress	Protein required for full activation of the general stress response
17	YGL025C	PGD1	3	3	Transcription	Subunit of the RNA polymerase II mediator complex	1
18	YOR039W	CKB2	3	2	Transcription	Beta' regulatory subunit of casein kinase 2 (CK2)
19	YEL007W	MIT1	3	2	Transcription	Transcriptional regulator of pseudohyphal growth
20	YOR298C-A	MBF1	2	4	Transcription	Transcriptional coactivator	3
21	YJL115W	ASF1	2	3	Transcription	Nucleosome assembly factor	4
22	YJL176C	SWI3	2	3	Transcription	Subunit of the SWI/SNF chromatin remodeling complex	1
23	YER064C	VHR2	2	3	Transcription	Non-essential nuclear protein
24	YLR418C	CDC73	2	1	Transcription	Component of the Paf1p complex
25	YMR116C	ASC1	4	4	Translation	G-protein beta subunit and guanine dissociation inhibitor for Gpa2p	3
26	YDR266C	HEL2	4	4	Translation	RING finger ubiquitin ligase (E3)
29	YGR271W	SLH1	3	4	Translation	Putative RNA helicase related to Ski2p
30	YML034W	SRC1	3	4	Translation	Inner nuclear membrane protein
31	YIR001C	SGN1	2	4	Translation	Cytoplasmic RNA-binding protein
32	YDR049W	VMS1	2	4	Translation	Component of the CCR4-NOT transcriptional complex	3
33	YML111W	BUL2	4	3	Ubiquitin	Component of the Rsp5p E3-ubiquitin ligase complex
34	YEL013W	VAC8	4	3	Vacuole	Phosphorylated and palmitoylated vacuolar membrane protein	5
35	YCL048W	SPS22	3	2	Various	Protein of unknown function
1	YDR388W	RVS167	4	4	Cytoskeleton	Actin-associated protein with roles in endocytosis and exocytosis	7
2	YDR129C	SAC6	4	4	Cytoskeleton	Fimbrin, actin-bundling protein	10
3	YLR337C	VRP1	4	4	Cytoskeleton	Verprolin, proline-rich actin-associated protein	7
4	YBL007C	SLA1	2	4	Cytoskeleton	Cytoskeletal protein binding protein	7
15	YLR056W	ERG3	3	4	Stress	C-5 sterol desaturase	12
27	YAL021C	CCR4	4	4	Translation	Component of the CCR4-NOT transcriptional complex	12
28	YNR052C	POP2	4	4	Translation	Component of the CCR4-NOT transcriptional complex, RNase	10

## Sheet: S2_GO_35_TOP
P-value cutoff	1
Regulation links followed	Yes
Bonferroni correction	546
Annotated identifiers	35
Background size	4752
Min p-value	1.28e-06
List size	35
GOID	CORRECTED_PVALUE	TERM	UNCORRECTED_PVALUE	NUM_LIST_ANNOTATIONS	NUM_BG_ANNOTATIONS	ANNOTATED_GENES
GO:0045944	0.000698461	positive regulation of transcription from RNA polymerase II promoter	1.28e-06	10	205	YAL021C, YGL025C, YIL084C, YJL115W, YJL176C, YLR418C, YNR052C, YOL004W, YOR298C-A, YPL139C
GO:0043234	0.000871869	protein complex	1.6e-06	20	962	YAL021C, YCL045C, YDR049W, YDR388W, YEL013W, YEL036C, YGL025C, YIL084C, YJL176C, YLR337C, YLR418C, YML111W, YMR078C, YNR052C, YOL004W, YOR039W, YOR178C, YOR299W, YPL139C, YPR051W
GO:1903508	0.00199866	positive regulation of nucleic acid-templated transcription	3.66e-06	10	230	YAL021C, YGL025C, YIL084C, YJL115W, YJL176C, YLR418C, YNR052C, YOL004W, YOR298C-A, YPL139C
GO:0045893	0.00199866	positive regulation of transcription, DNA-templated	3.66e-06	10	230	YAL021C, YGL025C, YIL084C, YJL115W, YJL176C, YLR418C, YNR052C, YOL004W, YOR298C-A, YPL139C
GO:1902680	0.00199866	positive regulation of RNA biosynthetic process	3.66e-06	10	230	YAL021C, YGL025C, YIL084C, YJL115W, YJL176C, YLR418C, YNR052C, YOL004W, YOR298C-A, YPL139C
GO:0051254	0.00242778	positive regulation of RNA metabolic process	4.45e-06	10	235	YAL021C, YGL025C, YIL084C, YJL115W, YJL176C, YLR418C, YNR052C, YOL004W, YOR298C-A, YPL139C
GO:0032991	0.0027823	macromolecular complex	5.1e-06	23	1357	YAL021C, YCL045C, YDR049W, YDR266C, YDR388W, YEL013W, YEL036C, YGL025C, YGR271W, YIL084C, YJL176C, YLR337C, YLR418C, YML111W, YMR078C, YMR116C, YNR052C, YOL004W, YOR039W, YOR178C, YOR299W, YPL139C, YPR051W
GO:0045935	0.0047088	positive regulation of nucleobase-containing compound metabolic process	8.62e-06	10	253	YAL021C, YGL025C, YIL084C, YJL115W, YJL176C, YLR418C, YNR052C, YOL004W, YOR298C-A, YPL139C
GO:0006356	0.00600292	regulation of transcription from RNA polymerase I promoter	1.1e-05	4	20	YLR418C, YOL004W, YOR039W, YPL139C
GO:0010628	0.00664688	positive regulation of gene expression	1.22e-05	10	263	YAL021C, YGL025C, YIL084C, YJL115W, YJL176C, YLR418C, YNR052C, YOL004W, YOR298C-A, YPL139C
GO:0010557	0.007597	positive regulation of macromolecule biosynthetic process	1.39e-05	10	267	YAL021C, YGL025C, YIL084C, YJL115W, YJL176C, YLR418C, YNR052C, YOL004W, YOR298C-A, YPL139C
GO:0009891	0.0105035	positive regulation of biosynthetic process	1.92e-05	10	277	YAL021C, YGL025C, YIL084C, YJL115W, YJL176C, YLR418C, YNR052C, YOL004W, YOR298C-A, YPL139C
GO:0031328	0.0105035	positive regulation of cellular biosynthetic process	1.92e-05	10	277	YAL021C, YGL025C, YIL084C, YJL115W, YJL176C, YLR418C, YNR052C, YOL004W, YOR298C-A, YPL139C
GO:1902275	0.0108078	regulation of chromatin organization	1.98e-05	5	47	YIL084C, YJL115W, YLR418C, YOL004W, YPL139C
GO:1903308	0.0108078	regulation of chromatin modification	1.98e-05	5	47	YIL084C, YJL115W, YLR418C, YOL004W, YPL139C
GO:0051173	0.0130704	positive regulation of nitrogen compound metabolic process	2.39e-05	10	284	YAL021C, YGL025C, YIL084C, YJL115W, YJL176C, YLR418C, YNR052C, YOL004W, YOR298C-A, YPL139C
GO:0033044	0.0302324	regulation of chromosome organization	5.54e-05	6	95	YIL084C, YJL115W, YLR418C, YOL004W, YOR178C, YPL139C
GO:0032968	0.0322238	positive regulation of transcription elongation from RNA polymerase II promoter	5.9e-05	4	30	YAL021C, YJL115W, YLR418C, YNR052C
GO:0003779	0.0368047	actin binding	6.74e-05	4	31	YBL007C, YDR129C, YDR388W, YLR337C
GO:0034243	0.0368047	regulation of transcription elongation from RNA polymerase II promoter	6.74e-05	4	31	YAL021C, YJL115W, YLR418C, YNR052C
GO:0006360	0.0368047	transcription from RNA polymerase I promoter	6.74e-05	4	31	YLR418C, YOL004W, YOR039W, YPL139C
GO:0051172	0.0407166	negative regulation of nitrogen compound metabolic process	7.46e-05	9	259	YAL021C, YGL025C, YIL084C, YJL115W, YLR418C, YMR116C, YNR052C, YOL004W, YPL139C
GO:0010468	0.0416361	regulation of gene expression	7.63e-05	14	634	YAL021C, YER064C, YGL025C, YGR271W, YIL084C, YJL115W, YJL176C, YLR418C, YMR116C, YNR052C, YOL004W, YOR039W, YOR298C-A, YPL139C
GO:0033698	0.0420273	Rpd3L complex	7.7e-05	3	12	YIL084C, YOL004W, YPL139C
GO:2000112	0.0423775	regulation of cellular macromolecule biosynthetic process	7.76e-05	14	635	YAL021C, YER064C, YGL025C, YGR271W, YIL084C, YJL115W, YJL176C, YLR418C, YMR116C, YNR052C, YOL004W, YOR039W, YOR298C-A, YPL139C
GO:0010605	0.0429296	negative regulation of macromolecule metabolic process	7.86e-05	10	326	YAL021C, YGL025C, YIL084C, YJL115W, YLR418C, YMR116C, YNR052C, YOL004W, YOR178C, YPL139C
GO:0010556	0.0470754	regulation of macromolecule biosynthetic process	8.62e-05	14	641	YAL021C, YER064C, YGL025C, YGR271W, YIL084C, YJL115W, YJL176C, YLR418C, YMR116C, YNR052C, YOL004W, YOR039W, YOR298C-A, YPL139C
GO:0032786	0.0473662	positive regulation of DNA-templated transcription, elongation	8.68e-05	4	33	YAL021C, YJL115W, YLR418C, YNR052C
GO:0010604	0.0514033	positive regulation of macromolecule metabolic process	9.41e-05	10	333	YAL021C, YGL025C, YIL084C, YJL115W, YJL176C, YLR418C, YNR052C, YOL004W, YOR298C-A, YPL139C
GO:0032784	0.0534017	regulation of DNA-templated transcription, elongation	9.78e-05	4	34	YAL021C, YJL115W, YLR418C, YNR052C
GO:0048522	0.0624118	positive regulation of cellular process	0.000114307	11	413	YAL021C, YGL025C, YIL084C, YJL115W, YJL176C, YLR337C, YLR418C, YNR052C, YOL004W, YOR298C-A, YPL139C
GO:0006357	0.0675997	regulation of transcription from RNA polymerase II promoter	0.000123809	10	344	YAL021C, YGL025C, YIL084C, YJL115W, YJL176C, YLR418C, YNR052C, YOL004W, YOR298C-A, YPL139C
GO:0034645	0.067967	cellular macromolecule biosynthetic process	0.000124482	18	1048	YAL021C, YEL036C, YER064C, YGL025C, YGR271W, YIL084C, YJL115W, YJL176C, YLR418C, YMR078C, YMR116C, YNR052C, YOL004W, YOR039W, YOR178C, YOR298C-A, YOR299W, YPL139C
GO:0031939	0.0688362	negative regulation of chromatin silencing at telomere	0.000126074	3	14	YIL084C, YOL004W, YPL139C
GO:0031326	0.0719704	regulation of cellular biosynthetic process	0.000131814	14	666	YAL021C, YER064C, YGL025C, YGR271W, YIL084C, YJL115W, YJL176C, YLR418C, YMR116C, YNR052C, YOL004W, YOR039W, YOR298C-A, YPL139C
GO:0031324	0.072707	negative regulation of cellular metabolic process	0.000133163	10	347	YAL021C, YGL025C, YIL084C, YJL115W, YLR418C, YMR116C, YNR052C, YOL004W, YOR178C, YPL139C
GO:0009889	0.0731707	regulation of biosynthetic process	0.000134012	14	667	YAL021C, YER064C, YGL025C, YGR271W, YIL084C, YJL115W, YJL176C, YLR418C, YMR116C, YNR052C, YOL004W, YOR039W, YOR298C-A, YPL139C
GO:0009059	0.0754329	macromolecule biosynthetic process	0.000138155	18	1056	YAL021C, YEL036C, YER064C, YGL025C, YGR271W, YIL084C, YJL115W, YJL176C, YLR418C, YMR078C, YMR116C, YNR052C, YOL004W, YOR039W, YOR178C, YOR298C-A, YOR299W, YPL139C
GO:0031325	0.0781396	positive regulation of cellular metabolic process	0.000143113	10	350	YAL021C, YGL025C, YIL084C, YJL115W, YJL176C, YLR418C, YNR052C, YOL004W, YOR298C-A, YPL139C
GO:0044451	0.0839062	nucleoplasm part	0.000153674	6	114	YAL021C, YGL025C, YIL084C, YLR418C, YOL004W, YPL139C
GO:0043232	0.0839514	intracellular non-membrane-bounded organelle	0.000153757	16	862	YAL021C, YBL007C, YDR129C, YDR266C, YDR388W, YGR271W, YIL084C, YLR337C, YLR418C, YML034W, YMR078C, YMR116C, YNR052C, YOL004W, YOR039W, YPL139C
GO:0043228	0.0839514	non-membrane-bounded organelle	0.000153757	16	862	YAL021C, YBL007C, YDR129C, YDR266C, YDR388W, YGR271W, YIL084C, YLR337C, YLR418C, YML034W, YMR078C, YMR116C, YNR052C, YOL004W, YOR039W, YPL139C
GO:0016574	0.0856112	histone ubiquitination	0.000156797	3	15	YDR266C, YJL115W, YLR418C
GO:1902494	0.0859182	catalytic complex	0.000157359	10	354	YAL021C, YEL036C, YGL025C, YIL084C, YLR418C, YML111W, YOL004W, YOR178C, YPL139C, YPR051W
GO:0051171	0.0861766	regulation of nitrogen compound metabolic process	0.000157833	14	677	YAL021C, YER064C, YGL025C, YGR271W, YIL084C, YJL115W, YJL176C, YLR418C, YMR116C, YNR052C, YOL004W, YOR039W, YOR298C-A, YPL139C
GO:0043933	0.0961867	macromolecular complex subunit organization	0.000176166	13	596	YBL007C, YDR129C, YDR266C, YDR388W, YGL025C, YIL084C, YJL115W, YJL176C, YLR337C, YLR418C, YOL004W, YOR043W, YPL139C
GO:0009892	0.103467	negative regulation of metabolic process	0.000189501	10	362	YAL021C, YGL025C, YIL084C, YJL115W, YLR418C, YMR116C, YNR052C, YOL004W, YOR178C, YPL139C
GO:0070822	0.104836	Sin3-type complex	0.000192008	3	16	YIL084C, YOL004W, YPL139C
GO:0006355	0.112844	regulation of transcription, DNA-templated	0.000206674	12	521	YAL021C, YER064C, YGL025C, YIL084C, YJL115W, YJL176C, YLR418C, YNR052C, YOL004W, YOR039W, YOR298C-A, YPL139C
GO:1903506	0.114935	regulation of nucleic acid-templated transcription	0.000210504	12	522	YAL021C, YER064C, YGL025C, YIL084C, YJL115W, YJL176C, YLR418C, YNR052C, YOL004W, YOR039W, YOR298C-A, YPL139C
GO:2001141	0.114935	regulation of RNA biosynthetic process	0.000210504	12	522	YAL021C, YER064C, YGL025C, YIL084C, YJL115W, YJL176C, YLR418C, YNR052C, YOL004W, YOR039W, YOR298C-A, YPL139C
GO:1902589	0.122196	single-organism organelle organization	0.000223802	15	792	YBL007C, YDR129C, YDR266C, YEL013W, YIL084C, YJL115W, YLR337C, YLR418C, YML034W, YMR078C, YOL004W, YOR043W, YOR147W, YOR178C, YPL139C
GO:0003712	0.123607	transcription cofactor activity	0.000226387	4	42	YGL025C, YOL004W, YOR298C-A, YPL139C
GO:0006366	0.126763	transcription from RNA polymerase II promoter	0.000232167	10	371	YAL021C, YGL025C, YIL084C, YJL115W, YJL176C, YLR418C, YNR052C, YOL004W, YOR298C-A, YPL139C
GO:0044260	0.134292	cellular macromolecule metabolic process	0.000245956	24	1813	YAL021C, YDR049W, YDR266C, YEL036C, YER064C, YGL025C, YGR271W, YIL084C, YIR001C, YJL115W, YJL176C, YLR418C, YML034W, YML111W, YMR078C, YMR116C, YNR052C, YOL004W, YOR039W, YOR178C, YOR298C-A, YOR299W, YPL139C, YPR051W
GO:0051276	0.138462	chromosome organization	0.000253594	10	375	YDR266C, YIL084C, YJL115W, YJL176C, YLR418C, YML034W, YMR078C, YOL004W, YOR178C, YPL139C
GO:0051252	0.140247	regulation of RNA metabolic process	0.000256863	12	533	YAL021C, YER064C, YGL025C, YIL084C, YJL115W, YJL176C, YLR418C, YNR052C, YOL004W, YOR039W, YOR298C-A, YPL139C
GO:2000113	0.151748	negative regulation of cellular macromolecule biosynthetic process	0.000277927	8	241	YAL021C, YGL025C, YIL084C, YJL115W, YMR116C, YNR052C, YOL004W, YPL139C
GO:0010558	0.15612	negative regulation of macromolecule biosynthetic process	0.000285934	8	242	YAL021C, YGL025C, YIL084C, YJL115W, YMR116C, YNR052C, YOL004W, YPL139C
GO:0005654	0.158454	nucleoplasm	0.000290209	6	128	YAL021C, YGL025C, YIL084C, YLR418C, YOL004W, YPL139C
GO:0030479	0.161979	actin cortical patch	0.000296665	4	45	YBL007C, YDR129C, YDR388W, YLR337C
GO:0006351	0.164398	transcription, DNA-templated	0.000301094	12	542	YAL021C, YER064C, YGL025C, YIL084C, YJL115W, YJL176C, YLR418C, YNR052C, YOL004W, YOR039W, YOR298C-A, YPL139C
GO:0097659	0.16729	nucleic acid-templated transcription	0.000306391	12	543	YAL021C, YER064C, YGL025C, YIL084C, YJL115W, YJL176C, YLR418C, YNR052C, YOL004W, YOR039W, YOR298C-A, YPL139C
GO:0000989	0.169114	transcription factor activity, transcription factor binding	0.000309732	5	83	YGL025C, YLR418C, YOL004W, YOR298C-A, YPL139C
GO:0032774	0.170225	RNA biosynthetic process	0.000311768	12	544	YAL021C, YER064C, YGL025C, YIL084C, YJL115W, YJL176C, YLR418C, YNR052C, YOL004W, YOR039W, YOR298C-A, YPL139C
GO:0061645	0.176481	endocytic patch	0.000323225	4	46	YBL007C, YDR129C, YDR388W, YLR337C
GO:0031938	0.178674	regulation of chromatin silencing at telomere	0.000327243	3	19	YIL084C, YOL004W, YPL139C
GO:0070210	0.178674	Rpd3L-Expanded complex	0.000327243	3	19	YIL084C, YOL004W, YPL139C
GO:0016568	0.181814	chromatin modification	0.000332992	7	186	YDR266C, YIL084C, YJL115W, YJL176C, YLR418C, YOL004W, YPL139C
GO:0060255	0.186768	regulation of macromolecule metabolic process	0.000342066	15	822	YAL021C, YER064C, YGL025C, YGR271W, YIL084C, YJL115W, YJL176C, YLR418C, YMR116C, YNR052C, YOL004W, YOR039W, YOR178C, YOR298C-A, YPL139C
GO:0043332	0.189045	mating projection tip	0.000346237	5	85	YBL007C, YDR129C, YDR388W, YLR337C, YNR052C
GO:0009987	0.195109	cellular process	0.000357342	34	3522	YAL021C, YBL007C, YCL045C, YCL048W, YDR049W, YDR129C, YDR266C, YDR388W, YEL013W, YEL036C, YER064C, YGL025C, YGR271W, YIL084C, YIR001C, YJL115W, YJL176C, YLR056W, YLR337C, YLR418C, YML034W, YML111W, YMR078C, YMR116C, YNR052C, YOL004W, YOR039W, YOR043W, YOR147W, YOR178C, YOR298C-A, YOR299W, YPL139C, YPR051W
GO:0000988	0.210713	transcription factor activity, protein binding	0.000385921	5	87	YGL025C, YLR418C, YOL004W, YOR298C-A, YPL139C
GO:0080090	0.225996	regulation of primary metabolic process	0.000413913	15	836	YAL021C, YER064C, YGL025C, YGR271W, YIL084C, YJL115W, YJL176C, YLR418C, YMR116C, YNR052C, YOL004W, YOR039W, YOR178C, YOR298C-A, YPL139C
GO:0048518	0.238025	positive regulation of biological process	0.000435944	11	480	YAL021C, YGL025C, YIL084C, YJL115W, YJL176C, YLR337C, YLR418C, YNR052C, YOL004W, YOR298C-A, YPL139C
GO:0044463	0.246683	cell projection part	0.000451801	5	90	YBL007C, YDR129C, YDR388W, YLR337C, YNR052C
GO:0031327	0.261054	negative regulation of cellular biosynthetic process	0.000478121	8	261	YAL021C, YGL025C, YIL084C, YJL115W, YMR116C, YNR052C, YOL004W, YPL139C
GO:0009890	0.261054	negative regulation of biosynthetic process	0.000478121	8	261	YAL021C, YGL025C, YIL084C, YJL115W, YMR116C, YNR052C, YOL004W, YPL139C
GO:0031323	0.265173	regulation of cellular metabolic process	0.000485665	15	848	YAL021C, YER064C, YGL025C, YGR271W, YIL084C, YJL115W, YJL176C, YLR418C, YMR116C, YNR052C, YOL004W, YOR039W, YOR178C, YOR298C-A, YPL139C
GO:0019219	0.281481	regulation of nucleobase-containing compound metabolic process	0.000515533	12	574	YAL021C, YER064C, YGL025C, YIL084C, YJL115W, YJL176C, YLR418C, YNR052C, YOL004W, YOR039W, YOR298C-A, YPL139C
GO:0004535	0.283813	poly(A)-specific ribonuclease activity	0.000519804	2	5	YAL021C, YNR052C
GO:0032221	0.283813	Rpd3S complex	0.000519804	2	5	YOL004W, YPL139C
GO:0005937	0.301649	mating projection	0.000552471	5	94	YBL007C, YDR129C, YDR388W, YLR337C, YNR052C
GO:0009893	0.314966	positive regulation of metabolic process	0.000576861	10	415	YAL021C, YGL025C, YIL084C, YJL115W, YJL176C, YLR418C, YNR052C, YOL004W, YOR298C-A, YPL139C
GO:0016569	0.316728	covalent chromatin modification	0.000580087	5	95	YDR266C, YIL084C, YJL115W, YLR418C, YOL004W
GO:0016570	0.316728	histone modification	0.000580087	5	95	YDR266C, YIL084C, YJL115W, YLR418C, YOL004W
GO:0043170	0.318709	macromolecule metabolic process	0.000583717	24	1904	YAL021C, YDR049W, YDR266C, YEL036C, YER064C, YGL025C, YGR271W, YIL084C, YIR001C, YJL115W, YJL176C, YLR418C, YML034W, YML111W, YMR078C, YMR116C, YNR052C, YOL004W, YOR039W, YOR178C, YOR298C-A, YOR299W, YPL139C, YPR051W
GO:0016591	0.320024	DNA-directed RNA polymerase II, holoenzyme	0.000586125	3	23	YAL021C, YGL025C, YLR418C
GO:0031936	0.320024	negative regulation of chromatin silencing	0.000586125	3	23	YIL084C, YOL004W, YPL139C
GO:0007015	0.328018	actin filament organization	0.000600766	4	54	YBL007C, YDR129C, YLR337C, YOR043W
GO:0042995	0.332368	cell projection	0.000608732	5	96	YBL007C, YDR129C, YDR388W, YLR337C, YNR052C
GO:0030864	0.351903	cortical actin cytoskeleton	0.00064451	4	55	YBL007C, YDR129C, YDR388W, YLR337C
GO:0030863	0.351903	cortical cytoskeleton	0.00064451	4	55	YBL007C, YDR129C, YDR388W, YLR337C
GO:0045815	0.3639	positive regulation of gene expression, epigenetic	0.000666484	3	24	YIL084C, YOL004W, YPL139C
GO:0048523	0.395191	negative regulation of cellular process	0.000723794	10	427	YAL021C, YGL025C, YIL084C, YJL115W, YLR418C, YMR116C, YNR052C, YOL004W, YOR178C, YPL139C
GO:0060969	0.411441	negative regulation of gene silencing	0.000753555	3	25	YIL084C, YOL004W, YPL139C
GO:0006325	0.413272	chromatin organization	0.000756908	7	213	YDR266C, YIL084C, YJL115W, YJL176C, YLR418C, YOL004W, YPL139C
GO:0016593	0.42375	Cdc73/Paf1 complex	0.000776099	2	6	YAL021C, YLR418C
GO:0006368	0.430959	transcription elongation from RNA polymerase II promoter	0.000789303	4	58	YAL021C, YJL115W, YLR418C, YNR052C
GO:0048519	0.518822	negative regulation of biological process	0.000950224	10	442	YAL021C, YGL025C, YIL084C, YJL115W, YLR418C, YMR116C, YNR052C, YOL004W, YOR178C, YPL139C
GO:0006348	0.554929	chromatin silencing at telomere	0.00101635	4	62	YIL084C, YJL115W, YOL004W, YPL139C
GO:0015629	0.554929	actin cytoskeleton	0.00101635	4	62	YBL007C, YDR129C, YDR388W, YLR337C
GO:0055029	0.577231	nuclear DNA-directed RNA polymerase complex	0.0010572	3	28	YAL021C, YGL025C, YLR418C
GO:0008092	0.589466	cytoskeletal protein binding	0.00107961	4	63	YBL007C, YDR129C, YDR388W, YLR337C
GO:0016479	0.590507	negative regulation of transcription from RNA polymerase I promoter	0.00108152	2	7	YOL004W, YPL139C
GO:0033523	0.590507	histone H2B ubiquitination	0.00108152	2	7	YJL115W, YLR418C
GO:0033043	0.603045	regulation of organelle organization	0.00110448	7	227	YIL084C, YJL115W, YLR337C, YLR418C, YOL004W, YOR178C, YPL139C
GO:0009408	0.62549	response to heat	0.00114559	4	64	YIL084C, YOL004W, YOR043W, YOR178C
GO:2001251	0.62549	negative regulation of chromosome organization	0.00114559	4	64	YIL084C, YOL004W, YOR178C, YPL139C
GO:0031935	0.640595	regulation of chromatin silencing	0.00117325	3	29	YIL084C, YOL004W, YPL139C
GO:0000428	0.708192	DNA-directed RNA polymerase complex	0.00129705	3	30	YAL021C, YGL025C, YLR418C
GO:0030880	0.708192	RNA polymerase complex	0.00129705	3	30	YAL021C, YGL025C, YLR418C
GO:0045934	0.720842	negative regulation of nucleobase-containing compound metabolic process	0.00132022	7	234	YAL021C, YGL025C, YIL084C, YJL115W, YLR418C, YOL004W, YPL139C
GO:0019222	0.737507	regulation of metabolic process	0.00135075	15	931	YAL021C, YER064C, YGL025C, YGR271W, YIL084C, YJL115W, YJL176C, YLR418C, YMR116C, YNR052C, YOL004W, YOR039W, YOR178C, YOR298C-A, YPL139C
GO:0010629	0.757631	negative regulation of gene expression	0.0013876	7	236	YGL025C, YIL084C, YJL115W, YMR116C, YNR052C, YOL004W, YPL139C
GO:1903309	0.780126	negative regulation of chromatin modification	0.0014288	3	31	YIL084C, YOL004W, YPL139C
GO:0060968	0.780126	regulation of gene silencing	0.0014288	3	31	YIL084C, YOL004W, YPL139C
GO:0030015	0.783704	CCR4-NOT core complex	0.00143536	2	8	YAL021C, YNR052C
GO:0061188	0.783704	negative regulation of chromatin silencing at rDNA	0.00143536	2	8	YIL084C, YOL004W
GO:0006354	0.785151	DNA-templated transcription, elongation	0.001438	4	68	YAL021C, YJL115W, YLR418C, YNR052C
GO:0005515	0.806093	protein binding	0.00147636	11	554	YBL007C, YDR129C, YDR388W, YEL013W, YGL025C, YJL115W, YJL176C, YLR337C, YLR418C, YMR116C, YOR178C
GO:0016567	0.815291	protein ubiquitination	0.00149321	5	117	YDR266C, YJL115W, YLR418C, YML111W, YOR178C
GO:1901362	0.861055	organic cyclic compound biosynthetic process	0.00157702	13	744	YAL021C, YER064C, YGL025C, YIL084C, YJL115W, YJL176C, YLR056W, YLR418C, YNR052C, YOL004W, YOR039W, YOR298C-A, YPL139C
GO:0009266	0.874804	response to temperature stimulus	0.0016022	4	70	YIL084C, YOL004W, YOR043W, YOR178C
GO:0050789	0.890686	regulation of biological process	0.00163129	18	1275	YAL021C, YER064C, YGL025C, YGR271W, YIL084C, YJL115W, YJL176C, YLR337C, YLR418C, YMR116C, YNR052C, YOL004W, YOR039W, YOR043W, YOR178C, YOR298C-A, YPL139C, YPR051W
GO:0034654	0.893986	nucleobase-containing compound biosynthetic process	0.00163734	12	652	YAL021C, YER064C, YGL025C, YIL084C, YJL115W, YJL176C, YLR418C, YNR052C, YOL004W, YOR039W, YOR298C-A, YPL139C
GO:1903047	0.919856	mitotic cell cycle process	0.00168472	7	244	YAL021C, YLR337C, YML034W, YMR078C, YOL004W, YOR178C, YOR299W
GO:0000118	0.937413	histone deacetylase complex	0.00171687	3	33	YIL084C, YOL004W, YPL139C
GO:0005794	1	Golgi apparatus	0.467363	2	212	YEL036C, YOR299W
GO:0009057	1	macromolecule catabolic process	0.09723	5	336	YAL021C, YDR049W, YDR266C, YNR052C, YOR178C
GO:0031401	1	positive regulation of protein modification process	0.0555531	2	52	YJL115W, YLR418C
GO:0006807	1	nitrogen compound metabolic process	0.0463321	18	1721	YAL021C, YER064C, YGL025C, YGR271W, YIL084C, YIR001C, YJL115W, YJL176C, YLR418C, YML034W, YMR078C, YMR116C, YNR052C, YOL004W, YOR039W, YOR298C-A, YOR299W, YPL139C
GO:0044429	1	mitochondrial part	0.900344	2	506	YDR049W, YOR147W
GO:0000956	1	nuclear-transcribed mRNA catabolic process	0.0932719	2	70	YAL021C, YNR052C
GO:0005938	1	cell cortex	0.0141507	4	129	YBL007C, YDR129C, YDR388W, YLR337C
GO:0051258	1	protein polymerization	0.020149	2	30	YBL007C, YLR337C
GO:0036003	1	positive regulation of transcription from RNA polymerase II promoter in response to stress	0.020149	2	30	YIL084C, YOL004W
GO:0001104	1	RNA polymerase II transcription cofactor activity	0.00521114	2	15	YGL025C, YOL004W
GO:1901360	1	organic cyclic compound metabolic process	0.0180629	16	1326	YAL021C, YER064C, YGL025C, YIL084C, YIR001C, YJL115W, YJL176C, YLR056W, YLR418C, YML034W, YMR078C, YNR052C, YOL004W, YOR039W, YOR298C-A, YPL139C
GO:0031967	1	organelle envelope	0.629032	3	432	YDR049W, YML034W, YOR147W
GO:0051649	1	establishment of localization in cell	0.936508	2	574	YEL013W, YOR299W
GO:0051130	1	positive regulation of cellular component organization	0.0285882	3	91	YJL115W, YLR337C, YLR418C
GO:0051234	1	establishment of localization	0.819457	6	1052	YBL007C, YDR388W, YEL013W, YLR337C, YOR043W, YOR299W
GO:0045184	1	establishment of protein localization	0.836943	2	428	YEL013W, YOR299W
GO:0071702	1	organic substance transport	0.96788	2	672	YEL013W, YOR299W
GO:0017076	1	purine nucleotide binding	0.876846	2	473	YGR271W, YMR078C
GO:0007010	1	cytoskeleton organization	0.0293607	4	161	YBL007C, YDR129C, YLR337C, YOR043W
GO:0000282	1	cellular bud site selection	0.0298756	2	37	YLR337C, YOR299W
GO:1901135	1	carbohydrate derivative metabolic process	0.585082	2	263	YEL036C, YOR299W
GO:0031224	1	intrinsic component of membrane	0.861997	6	1113	YCL045C, YCL048W, YEL036C, YLR056W, YML034W, YOR147W
GO:0009628	1	response to abiotic stimulus	0.0305437	4	163	YIL084C, YOL004W, YOR043W, YOR178C
GO:0006338	1	chromatin remodeling	0.0887764	2	68	YJL115W, YJL176C
GO:0031981	1	nuclear lumen	0.00644709	8	392	YAL021C, YGL025C, YIL084C, YLR418C, YMR078C, YOL004W, YOR039W, YPL139C
GO:0043233	1	organelle lumen	0.0307841	9	617	YAL021C, YGL025C, YIL084C, YLR056W, YLR418C, YMR078C, YOL004W, YOR039W, YPL139C
GO:0015031	1	protein transport	0.820259	2	412	YEL013W, YOR299W
GO:0065008	1	regulation of biological quality	0.610932	3	421	YLR337C, YMR116C, YOR147W
GO:0051248	1	negative regulation of protein metabolic process	0.0294051	3	92	YMR116C, YNR052C, YOR178C
GO:0007105	1	cytokinesis, site selection	0.0377511	2	42	YLR337C, YOR299W
GO:0044448	1	cell cortex part	0.00586026	4	100	YBL007C, YDR129C, YDR388W, YLR337C
GO:0006281	1	DNA repair	0.168158	3	193	YLR418C, YMR078C, YOL004W
GO:0001932	1	regulation of protein phosphorylation	0.0955446	2	71	YLR418C, YOR039W
GO:0034622	1	cellular macromolecular complex assembly	0.0146507	6	278	YBL007C, YDR388W, YGL025C, YJL115W, YLR337C, YLR418C
GO:0030010	1	establishment of cell polarity	0.0932719	2	70	YLR337C, YOR299W
GO:0031058	1	positive regulation of histone modification	0.00278057	2	11	YJL115W, YLR418C
GO:0042592	1	homeostatic process	0.614038	2	277	YMR116C, YOR147W
GO:1903310	1	positive regulation of chromatin modification	0.00453722	2	14	YJL115W, YLR418C
GO:0044257	1	cellular protein catabolic process	0.197894	3	209	YDR049W, YDR266C, YOR178C
GO:0036211	1	protein modification process	0.0095935	10	604	YDR266C, YEL036C, YIL084C, YJL115W, YLR418C, YML111W, YOL004W, YOR039W, YOR178C, YPR051W
GO:0010638	1	positive regulation of organelle organization	0.0137605	3	69	YJL115W, YLR337C, YLR418C
GO:0051052	1	regulation of DNA metabolic process	0.00217282	4	76	YAL021C, YJL176C, YLR418C, YOL004W
GO:0043043	1	peptide biosynthetic process	0.462471	3	340	YGR271W, YMR116C, YNR052C
GO:0071554	1	cell wall organization or biogenesis	0.246722	3	234	YBL007C, YCL048W, YOR299W
GO:0044422	1	organelle part	0.00811145	22	1964	YAL021C, YBL007C, YCL045C, YDR049W, YDR129C, YDR388W, YEL013W, YEL036C, YGL025C, YIL084C, YJL176C, YLR056W, YLR337C, YLR418C, YML034W, YMR078C, YMR116C, YOL004W, YOR039W, YOR147W, YOR299W, YPL139C
GO:0043161	1	proteasome-mediated ubiquitin-dependent protein catabolic process	0.259288	2	134	YDR049W, YOR178C
GO:0034248	1	regulation of cellular amide metabolic process	0.0421372	3	106	YGR271W, YMR116C, YNR052C
GO:0044446	1	intracellular organelle part	0.00729027	22	1949	YAL021C, YBL007C, YCL045C, YDR049W, YDR129C, YDR388W, YEL013W, YEL036C, YGL025C, YIL084C, YJL176C, YLR056W, YLR337C, YLR418C, YML034W, YMR078C, YMR116C, YOL004W, YOR039W, YOR147W, YOR299W, YPL139C
GO:1902580	1	single-organism cellular localization	0.681656	2	313	YEL013W, YOR147W
GO:0043620	1	regulation of DNA-templated transcription in response to stress	0.00345243	3	42	YIL084C, YJL115W, YOL004W
GO:0044424	1	intracellular part	0.00808908	33	3684	YAL021C, YBL007C, YCL045C, YDR049W, YDR129C, YDR266C, YDR388W, YEL007W, YEL013W, YEL036C, YER064C, YGL025C, YGR271W, YIL084C, YIR001C, YJL115W, YJL176C, YLR056W, YLR337C, YLR418C, YML034W, YML111W, YMR078C, YMR116C, YNR052C, YOL004W, YOR039W, YOR147W, YOR178C, YOR298C-A, YOR299W, YPL139C, YPR051W
GO:0005886	1	plasma membrane	0.627409	3	431	YBL007C, YCL048W, YDR129C
GO:0044763	1	single-organism cellular process	0.149999	23	2643	YAL021C, YBL007C, YCL048W, YDR049W, YDR129C, YDR266C, YEL013W, YEL036C, YIL084C, YJL115W, YJL176C, YLR056W, YLR337C, YLR418C, YML034W, YMR078C, YMR116C, YOL004W, YOR043W, YOR147W, YOR178C, YOR299W, YPL139C
GO:0000175	1	3'-5'-exoribonuclease activity	0.00278057	2	11	YAL021C, YNR052C
GO:0051716	1	cellular response to stimulus	0.0891723	10	865	YDR049W, YEL013W, YIL084C, YJL115W, YJL176C, YLR418C, YMR078C, YMR116C, YOL004W, YOR039W
GO:0032505	1	reproduction of a single-celled organism	0.134906	3	174	YCL048W, YJL176C, YLR337C
GO:0065007	1	biological regulation	0.00387577	19	1488	YAL021C, YER064C, YGL025C, YGR271W, YIL084C, YJL115W, YJL176C, YLR337C, YLR418C, YMR116C, YNR052C, YOL004W, YOR039W, YOR043W, YOR147W, YOR178C, YOR298C-A, YPL139C, YPR051W
GO:0071852	1	fungal-type cell wall organization or biogenesis	0.124953	3	168	YBL007C, YCL048W, YOR299W
GO:0031667	1	response to nutrient levels	0.300665	2	149	YEL013W, YJL176C
GO:0033558	1	protein deacetylase activity	0.00592815	2	16	YIL084C, YOL004W
GO:1990234	1	transferase complex	0.00721454	6	239	YAL021C, YEL036C, YGL025C, YLR418C, YML111W, YPR051W
GO:0012505	1	endomembrane system	0.225331	7	679	YBL007C, YCL045C, YDR049W, YEL036C, YLR056W, YML034W, YOR299W
GO:0016575	1	histone deacetylation	0.0131414	2	24	YIL084C, YOL004W
GO:0005740	1	mitochondrial envelope	0.7367	2	347	YDR049W, YOR147W
GO:0055082	1	cellular chemical homeostasis	0.317162	2	155	YMR116C, YOR147W
GO:0034605	1	cellular response to heat	0.0499449	2	49	YIL084C, YOL004W
GO:0043603	1	cellular amide metabolic process	0.619226	3	426	YGR271W, YMR116C, YNR052C
GO:0005933	1	cellular bud	0.368812	2	174	YDR129C, YLR337C
GO:0006412	1	translation	0.454558	3	336	YGR271W, YMR116C, YNR052C
GO:0000819	1	sister chromatid segregation	0.0197564	3	79	YML034W, YMR078C, YOR178C
GO:0045229	1	external encapsulating structure organization	0.421646	2	194	YBL007C, YCL048W
GO:0098813	1	nuclear chromosome segregation	0.0363861	3	100	YML034W, YMR078C, YOR178C
GO:0044772	1	mitotic cell cycle phase transition	0.0472621	3	111	YAL021C, YOL004W, YOR178C
GO:0044431	1	Golgi apparatus part	0.325384	2	158	YEL036C, YOR299W
GO:1901987	1	regulation of cell cycle phase transition	0.0757163	2	62	YAL021C, YOR178C
GO:0032269	1	negative regulation of cellular protein metabolic process	0.0294051	3	92	YMR116C, YNR052C, YOR178C
GO:0005488	1	binding	0.0242584	21	1999	YAL021C, YBL007C, YDR049W, YDR129C, YDR266C, YDR388W, YEL013W, YER064C, YGL025C, YGR271W, YIR001C, YJL115W, YJL176C, YLR056W, YLR337C, YLR418C, YMR078C, YMR116C, YNR052C, YOR178C, YOR298C-A
GO:0090054	1	regulation of chromatin silencing at silent mating-type cassette	0.00390706	2	13	YIL084C, YOL004W
GO:0022402	1	cell cycle process	0.00544346	9	467	YAL021C, YCL048W, YLR337C, YML034W, YMR078C, YOL004W, YOR178C, YOR299W, YPL139C
GO:0046872	1	metal ion binding	0.27572	6	600	YAL021C, YDR049W, YDR129C, YDR266C, YLR056W, YNR052C
GO:0004407	1	histone deacetylase activity	0.00592815	2	16	YIL084C, YOL004W
GO:0019941	1	modification-dependent protein catabolic process	0.368812	2	174	YDR049W, YOR178C
GO:0005694	1	chromosome	0.0107494	6	260	YIL084C, YLR418C, YML034W, YMR078C, YOL004W, YPL139C
GO:0006468	1	protein phosphorylation	0.360735	2	171	YLR418C, YOR039W
GO:0006302	1	double-strand break repair	0.102459	2	74	YMR078C, YOL004W
GO:0040008	1	regulation of growth	0.0463297	2	47	YIL084C, YOR043W
GO:1902679	1	negative regulation of RNA biosynthetic process	0.0173525	5	209	YGL025C, YIL084C, YJL115W, YOL004W, YPL139C
GO:0051302	1	regulation of cell division	0.0401715	3	104	YLR337C, YOR178C, YPL139C
GO:0001882	1	nucleoside binding	0.875275	2	471	YGR271W, YMR078C
GO:0032553	1	ribonucleotide binding	0.886635	2	486	YGR271W, YMR078C
GO:0051783	1	regulation of nuclear division	0.151636	2	94	YOR178C, YPL139C
GO:0051253	1	negative regulation of RNA metabolic process	0.0176821	5	210	YGL025C, YIL084C, YJL115W, YOL004W, YPL139C
GO:0016020	1	membrane	0.687745	11	1617	YBL007C, YCL045C, YCL048W, YDR049W, YDR129C, YEL013W, YEL036C, YLR056W, YML034W, YOR147W, YOR299W
GO:0044428	1	nuclear part	0.00600016	10	565	YAL021C, YGL025C, YIL084C, YJL176C, YLR418C, YML034W, YMR078C, YOL004W, YOR039W, YPL139C
GO:0010033	1	response to organic substance	0.477251	2	216	YDR049W, YMR116C
GO:0019866	1	organelle inner membrane	0.46238	2	210	YML034W, YOR147W
GO:1901363	1	heterocyclic compound binding	0.74134	8	1253	YAL021C, YER064C, YGR271W, YIR001C, YJL176C, YMR078C, YNR052C, YOR298C-A
GO:0006259	1	DNA metabolic process	0.0281982	6	322	YAL021C, YJL176C, YLR418C, YML034W, YMR078C, YOL004W
GO:1901575	1	organic substance catabolic process	0.224685	6	560	YAL021C, YDR049W, YDR266C, YJL176C, YNR052C, YOR178C
GO:0030466	1	chromatin silencing at silent mating-type cassette	0.00279022	3	39	YIL084C, YJL115W, YOL004W
GO:0005975	1	carbohydrate metabolic process	0.167906	4	294	YEL036C, YJL176C, YOR178C, YOR299W
GO:0007059	1	chromosome segregation	0.0583971	3	121	YML034W, YMR078C, YOR178C
GO:0010608	1	posttranscriptional regulation of gene expression	0.0493955	3	113	YGR271W, YMR116C, YNR052C
GO:0007126	1	meiotic nuclear division	0.0840269	3	141	YOL004W, YOR178C, YPL139C
GO:0022411	1	cellular component disassembly	0.151636	2	94	YJL115W, YOR043W
GO:0044767	1	single-organism developmental process	0.373571	3	296	YCL048W, YJL176C, YLR337C
GO:0051641	1	cellular localization	0.558429	5	668	YDR388W, YEL013W, YLR337C, YOR147W, YOR299W
GO:0006897	1	endocytosis	0.00819053	4	110	YBL007C, YDR388W, YLR337C, YOR043W
GO:0000281	1	mitotic cytokinesis	0.0633588	2	56	YLR337C, YOR299W
GO:0051666	1	actin cortical patch localization	0.00453722	2	14	YDR388W, YLR337C
GO:0030674	1	protein binding, bridging	0.0499449	2	49	YBL007C, YDR129C
GO:0043229	1	intracellular organelle	0.0093632	30	3163	YAL021C, YBL007C, YCL045C, YDR049W, YDR129C, YDR266C, YDR388W, YEL007W, YEL013W, YEL036C, YER064C, YGL025C, YGR271W, YIL084C, YJL115W, YJL176C, YLR056W, YLR337C, YLR418C, YML034W, YMR078C, YMR116C, YNR052C, YOL004W, YOR039W, YOR147W, YOR298C-A, YOR299W, YPL139C, YPR051W
GO:0009991	1	response to extracellular stimulus	0.322646	2	157	YEL013W, YJL176C
GO:1901265	1	nucleoside phosphate binding	0.836031	3	599	YGR271W, YIR001C, YMR078C
GO:0042175	1	nuclear outer membrane-endoplasmic reticulum membrane network	0.118008	4	257	YCL045C, YDR049W, YEL036C, YLR056W
GO:0031966	1	mitochondrial membrane	0.685127	2	315	YDR049W, YOR147W
GO:0006401	1	RNA catabolic process	0.141433	2	90	YAL021C, YNR052C
GO:0008408	1	3'-5' exonuclease activity	0.0092147	2	20	YAL021C, YNR052C
GO:0030866	1	cortical actin cytoskeleton organization	0.00521114	2	15	YBL007C, YLR337C
GO:0070887	1	cellular response to chemical stimulus	0.422518	3	320	YDR049W, YJL176C, YMR116C
GO:0097159	1	organic cyclic compound binding	0.750299	8	1263	YAL021C, YER064C, YGR271W, YIR001C, YJL176C, YMR078C, YNR052C, YOR298C-A
GO:1901564	1	organonitrogen compound metabolic process	0.884827	4	832	YGR271W, YMR116C, YNR052C, YOR299W
GO:0071555	1	cell wall organization	0.421646	2	194	YBL007C, YCL048W
GO:0019438	1	aromatic compound biosynthetic process	0.00319163	12	704	YAL021C, YER064C, YGL025C, YIL084C, YJL115W, YJL176C, YLR418C, YNR052C, YOL004W, YOR039W, YOR298C-A, YPL139C
GO:0006275	1	regulation of DNA replication	0.0298756	2	37	YAL021C, YOL004W
GO:0008154	1	actin polymerization or depolymerization	0.00833153	2	19	YBL007C, YLR337C
GO:0051174	1	regulation of phosphorus metabolic process	0.215395	2	118	YLR418C, YOR039W
GO:0044454	1	nuclear chromosome part	0.0317549	4	165	YIL084C, YMR078C, YOL004W, YPL139C
GO:0009605	1	response to external stimulus	0.116882	3	163	YEL013W, YGR271W, YJL176C
GO:0003713	1	transcription coactivator activity	0.0092147	2	20	YOL004W, YOR298C-A
GO:0040029	1	regulation of gene expression, epigenetic	0.00984635	4	116	YIL084C, YJL115W, YOL004W, YPL139C
GO:0043623	1	cellular protein complex assembly	0.325384	2	158	YBL007C, YLR337C
GO:0030865	1	cortical cytoskeleton organization	0.00521114	2	15	YBL007C, YLR337C
GO:0000932	1	cytoplasmic mRNA processing body	0.0329376	2	39	YAL021C, YNR052C
GO:0016043	1	cellular component organization	0.00583312	19	1538	YBL007C, YCL048W, YDR129C, YDR266C, YDR388W, YEL013W, YGL025C, YIL084C, YJL115W, YJL176C, YLR337C, YLR418C, YML034W, YMR078C, YOL004W, YOR043W, YOR147W, YOR178C, YPL139C
GO:0036267	1	invasive filamentous growth	0.0778464	2	63	YIL084C, YMR116C
GO:0065009	1	regulation of molecular function	0.434536	2	199	YOR039W, YOR178C
GO:0004527	1	exonuclease activity	0.026936	2	35	YAL021C, YNR052C
GO:1902582	1	single-organism intracellular transport	0.886635	2	486	YEL013W, YOR299W
GO:0030554	1	adenyl nucleotide binding	0.823495	2	415	YGR271W, YMR078C
GO:0031396	1	regulation of protein ubiquitination	0.0241227	2	33	YLR418C, YOR178C
GO:0032506	1	cytokinetic process	0.0633588	2	56	YLR337C, YOR299W
GO:0009058	1	biosynthetic process	0.00347126	19	1475	YAL021C, YEL036C, YER064C, YGL025C, YGR271W, YIL084C, YJL115W, YJL176C, YLR056W, YLR418C, YMR078C, YMR116C, YNR052C, YOL004W, YOR039W, YOR178C, YOR298C-A, YOR299W, YPL139C
GO:0044699	1	single-organism process	0.372219	23	2923	YAL021C, YBL007C, YCL048W, YDR049W, YDR129C, YDR266C, YEL013W, YEL036C, YIL084C, YJL115W, YJL176C, YLR056W, YLR337C, YLR418C, YML034W, YMR078C, YMR116C, YOL004W, YOR043W, YOR147W, YOR178C, YOR299W, YPL139C
GO:0007067	1	mitotic nuclear division	0.0693943	3	130	YML034W, YMR078C, YOR178C
GO:0042325	1	regulation of phosphorylation	0.116689	2	80	YLR418C, YOR039W
GO:0005840	1	ribosome	0.359169	3	289	YDR266C, YGR271W, YMR116C
GO:0090329	1	regulation of DNA-dependent DNA replication	0.0131414	2	24	YAL021C, YOL004W
GO:0006914	1	autophagy	0.185728	2	107	YEL013W, YOR043W
GO:0005737	1	cytoplasm	0.0659344	28	3178	YAL021C, YBL007C, YCL045C, YDR049W, YDR129C, YDR266C, YDR388W, YEL007W, YEL013W, YEL036C, YER064C, YGR271W, YIL084C, YIR001C, YJL115W, YJL176C, YLR056W, YLR337C, YML111W, YMR078C, YMR116C, YNR052C, YOR147W, YOR178C, YOR298C-A, YOR299W, YPL139C, YPR051W
GO:0044085	1	cellular component biogenesis	0.0465717	9	664	YBL007C, YCL048W, YDR388W, YEL013W, YGL025C, YJL115W, YLR337C, YLR418C, YOR299W
GO:0046700	1	heterocycle catabolic process	0.267564	2	137	YAL021C, YNR052C
GO:0051128	1	regulation of cellular component organization	0.00657676	7	311	YIL084C, YJL115W, YLR337C, YLR418C, YOL004W, YOR178C, YPL139C
GO:0044425	1	membrane part	0.886584	7	1309	YCL045C, YCL048W, YDR049W, YEL036C, YLR056W, YML034W, YOR147W
GO:0018205	1	peptidyl-lysine modification	0.119109	2	81	YJL115W, YLR418C
GO:0000271	1	polysaccharide biosynthetic process	0.0428177	2	45	YOR178C, YOR299W
GO:0006725	1	cellular aromatic compound metabolic process	0.0294148	15	1277	YAL021C, YER064C, YGL025C, YIL084C, YIR001C, YJL115W, YJL176C, YLR418C, YML034W, YMR078C, YNR052C, YOL004W, YOR039W, YOR298C-A, YPL139C
GO:0016051	1	carbohydrate biosynthetic process	0.133889	2	87	YOR178C, YOR299W
GO:0031300	1	intrinsic component of organelle membrane	0.0910898	3	146	YCL045C, YEL036C, YML034W
GO:0019220	1	regulation of phosphate metabolic process	0.215395	2	118	YLR418C, YOR039W
GO:0032268	1	regulation of cellular protein metabolic process	0.00294518	7	269	YGR271W, YJL115W, YLR418C, YMR116C, YNR052C, YOR039W, YOR178C
GO:0006511	1	ubiquitin-dependent protein catabolic process	0.368812	2	174	YDR049W, YOR178C
GO:0003674	1	molecular_function	0.84621	8	1389	YCL045C, YCL048W, YEL007W, YER064C, YML034W, YMR078C, YOR147W, YOR299W
GO:0016811	1	hydrolase activity, acting on carbon-nitrogen (but not peptide) bonds, in linear amides	0.0241227	2	33	YIL084C, YOL004W
GO:0007154	1	cell communication	0.588851	3	408	YEL013W, YJL176C, YMR116C
GO:0031090	1	organelle membrane	0.401282	8	951	YBL007C, YCL045C, YDR049W, YEL013W, YEL036C, YLR056W, YML034W, YOR147W
GO:0044444	1	cytoplasmic part	0.0241595	23	2268	YAL021C, YBL007C, YCL045C, YDR049W, YDR129C, YDR266C, YDR388W, YEL013W, YEL036C, YGR271W, YIL084C, YJL115W, YJL176C, YLR056W, YLR337C, YMR078C, YMR116C, YNR052C, YOR147W, YOR178C, YOR298C-A, YOR299W, YPR051W
GO:0019208	1	phosphatase regulator activity	0.0142186	2	25	YOR043W, YOR178C
GO:0006793	1	phosphorus metabolic process	0.939452	2	581	YLR418C, YOR039W
GO:0003723	1	RNA binding	0.255088	4	350	YAL021C, YGR271W, YIR001C, YNR052C
GO:0016462	1	pyrophosphatase activity	0.597674	2	269	YGR271W, YJL176C
GO:0017148	1	negative regulation of translation	0.0121018	2	23	YMR116C, YNR052C
GO:0031399	1	regulation of protein modification process	0.0134221	4	127	YJL115W, YLR418C, YOR039W, YOR178C
GO:1902408	1	mitotic cytokinesis, site selection	0.0298756	2	37	YLR337C, YOR299W
GO:0006464	1	cellular protein modification process	0.0095935	10	604	YDR266C, YEL036C, YIL084C, YJL115W, YLR418C, YML111W, YOL004W, YOR039W, YOR178C, YPR051W
GO:0065004	1	protein-DNA complex assembly	0.05179	2	50	YGL025C, YJL115W
GO:0000122	1	negative regulation of transcription from RNA polymerase II promoter	0.0549346	3	118	YGL025C, YIL084C, YOL004W
GO:0044430	1	cytoskeletal part	0.0204274	4	144	YBL007C, YDR129C, YDR388W, YLR337C
GO:0003006	1	developmental process involved in reproduction	0.286882	2	144	YCL048W, YJL176C
GO:0032559	1	adenyl ribonucleotide binding	0.821343	2	413	YGR271W, YMR078C
GO:0032270	1	positive regulation of cellular protein metabolic process	0.133889	2	87	YJL115W, YLR418C
GO:0006518	1	peptide metabolic process	0.514641	3	367	YGR271W, YMR116C, YNR052C
GO:0032549	1	ribonucleoside binding	0.875275	2	471	YGR271W, YMR078C
GO:0005976	1	polysaccharide metabolic process	0.0978336	2	72	YOR178C, YOR299W
GO:0071944	1	cell periphery	0.456522	5	599	YBL007C, YCL048W, YDR129C, YDR388W, YLR337C
GO:0005783	1	endoplasmic reticulum	0.265024	4	356	YCL045C, YDR049W, YEL036C, YLR056W
GO:0004518	1	nuclease activity	0.107145	2	76	YAL021C, YNR052C
GO:0051321	1	meiotic cell cycle	0.12051	4	259	YCL048W, YOL004W, YOR178C, YPL139C
GO:0051726	1	regulation of cell cycle	0.0342624	4	169	YAL021C, YLR337C, YOR178C, YPL139C
GO:0070783	1	growth of unicellular organism as a thread of attached cells	0.172467	2	102	YIL084C, YMR116C
GO:0006796	1	phosphate-containing compound metabolic process	0.931157	2	562	YLR418C, YOR039W
GO:0006974	1	cellular response to DNA damage stimulus	0.0921225	4	235	YLR418C, YMR078C, YOL004W, YOR039W
GO:0043618	1	regulation of transcription from RNA polymerase II promoter in response to stress	0.00345243	3	42	YIL084C, YJL115W, YOL004W
GO:0000183	1	chromatin silencing at rDNA	0.0188922	2	29	YIL084C, YOL004W
GO:0044711	1	single-organism biosynthetic process	0.884872	3	663	YLR056W, YOR178C, YOR299W
GO:0048878	1	chemical homeostasis	0.390171	2	182	YMR116C, YOR147W
GO:0009653	1	anatomical structure morphogenesis	0.421646	2	194	YCL048W, YLR337C
GO:0016310	1	phosphorylation	0.61202	2	276	YLR418C, YOR039W
GO:0090305	1	nucleic acid phosphodiester bond hydrolysis	0.119109	2	81	YAL021C, YNR052C
GO:0006402	1	mRNA catabolic process	0.102459	2	74	YAL021C, YNR052C
GO:0006810	1	transport	0.798665	6	1026	YBL007C, YDR388W, YEL013W, YLR337C, YOR043W, YOR299W
GO:0019787	1	ubiquitin-like protein transferase activity	0.10951	2	77	YDR266C, YML111W
GO:0003677	1	DNA binding	0.324372	4	391	YER064C, YJL176C, YMR078C, YOR298C-A
GO:0044264	1	cellular polysaccharide metabolic process	0.0694445	2	59	YOR178C, YOR299W
GO:0010564	1	regulation of cell cycle process	0.0127181	4	125	YAL021C, YLR337C, YOR178C, YPL139C
GO:0006066	1	alcohol metabolic process	0.188399	2	108	YJL176C, YLR056W
GO:0051246	1	regulation of protein metabolic process	0.00313547	7	272	YGR271W, YJL115W, YLR418C, YMR116C, YNR052C, YOR039W, YOR178C
GO:0004532	1	exoribonuclease activity	0.00390706	2	13	YAL021C, YNR052C
GO:0006508	1	proteolysis	0.647192	2	294	YDR049W, YOR178C
GO:0006270	1	DNA replication initiation	0.00748898	2	18	YMR078C, YOL004W
GO:0036464	1	cytoplasmic ribonucleoprotein granule	0.065366	2	57	YAL021C, YNR052C
GO:0048856	1	anatomical structure development	0.421646	2	194	YCL048W, YLR337C
GO:0045814	1	negative regulation of gene expression, epigenetic	0.00927206	4	114	YIL084C, YJL115W, YOL004W, YPL139C
GO:0042221	1	response to chemical	0.620872	3	427	YDR049W, YJL176C, YMR116C
GO:0000785	1	chromatin	0.0117076	4	122	YIL084C, YLR418C, YOL004W, YPL139C
GO:0000166	1	nucleotide binding	0.836031	3	599	YGR271W, YIR001C, YMR078C
GO:0071822	1	protein complex subunit organization	0.10495	5	344	YBL007C, YDR129C, YJL115W, YLR337C, YOR043W
GO:0006261	1	DNA-dependent DNA replication	0.0107475	3	63	YAL021C, YMR078C, YOL004W
GO:1901361	1	organic cyclic compound catabolic process	0.286882	2	144	YAL021C, YNR052C
GO:0051129	1	negative regulation of cellular component organization	0.00927206	4	114	YIL084C, YOL004W, YOR178C, YPL139C
GO:0008023	1	transcription elongation factor complex	0.00748898	2	18	YAL021C, YLR418C
GO:0061186	1	negative regulation of chromatin silencing at silent mating-type cassette	0.00278057	2	11	YIL084C, YOL004W
GO:0044238	1	primary metabolic process	0.0121081	25	2436	YAL021C, YDR049W, YDR266C, YEL036C, YER064C, YGL025C, YGR271W, YIL084C, YIR001C, YJL115W, YJL176C, YLR056W, YLR418C, YML034W, YML111W, YMR078C, YMR116C, YNR052C, YOL004W, YOR039W, YOR178C, YOR298C-A, YOR299W, YPL139C, YPR051W
GO:0003714	1	transcription corepressor activity	0.00332129	2	12	YOL004W, YPL139C
GO:1901615	1	organic hydroxy compound metabolic process	0.245515	2	129	YJL176C, YLR056W
GO:0019213	1	deacetylase activity	0.00833153	2	19	YIL084C, YOL004W
GO:0006473	1	protein acetylation	0.0428177	2	45	YJL115W, YPR051W
GO:0044281	1	small molecule metabolic process	0.966715	2	667	YJL176C, YLR056W
GO:0005524	1	ATP binding	0.821343	2	413	YGR271W, YMR078C
GO:0019538	1	protein metabolic process	0.0192534	14	1102	YDR049W, YDR266C, YEL036C, YGR271W, YIL084C, YJL115W, YLR418C, YML111W, YMR116C, YNR052C, YOL004W, YOR039W, YOR178C, YPR051W
GO:0005622	1	intracellular	0.00883381	33	3696	YAL021C, YBL007C, YCL045C, YDR049W, YDR129C, YDR266C, YDR388W, YEL007W, YEL013W, YEL036C, YER064C, YGL025C, YGR271W, YIL084C, YIR001C, YJL115W, YJL176C, YLR056W, YLR337C, YLR418C, YML034W, YML111W, YMR078C, YMR116C, YNR052C, YOL004W, YOR039W, YOR147W, YOR178C, YOR298C-A, YOR299W, YPL139C, YPR051W
GO:0032989	1	cellular component morphogenesis	0.149071	2	93	YCL048W, YLR337C
GO:0034641	1	cellular nitrogen compound metabolic process	0.0418569	17	1577	YAL021C, YER064C, YGL025C, YGR271W, YIL084C, YIR001C, YJL115W, YJL176C, YLR418C, YML034W, YMR078C, YMR116C, YNR052C, YOL004W, YOR039W, YOR298C-A, YPL139C
GO:0071704	1	organic substance metabolic process	0.0259588	25	2561	YAL021C, YDR049W, YDR266C, YEL036C, YER064C, YGL025C, YGR271W, YIL084C, YIR001C, YJL115W, YJL176C, YLR056W, YLR418C, YML034W, YML111W, YMR078C, YMR116C, YNR052C, YOL004W, YOR039W, YOR178C, YOR298C-A, YOR299W, YPL139C, YPR051W
GO:0010498	1	proteasomal protein catabolic process	0.267564	2	137	YDR049W, YOR178C
GO:0071310	1	cellular response to organic substance	0.339041	2	163	YDR049W, YMR116C
GO:0051603	1	proteolysis involved in cellular protein catabolic process	0.419051	2	193	YDR049W, YOR178C
GO:0031505	1	fungal-type cell wall organization	0.295154	2	147	YBL007C, YCL048W
GO:0061187	1	regulation of chromatin silencing at rDNA	0.00183693	2	9	YIL084C, YOL004W
GO:0042393	1	histone binding	0.0227648	2	32	YJL115W, YJL176C
GO:0030447	1	filamentous growth	0.240017	2	127	YIL084C, YMR116C
GO:0032446	1	protein modification by small protein conjugation	0.00309125	5	138	YDR266C, YJL115W, YLR418C, YML111W, YOR178C
GO:1901576	1	organic substance biosynthetic process	0.00286954	19	1453	YAL021C, YEL036C, YER064C, YGL025C, YGR271W, YIL084C, YJL115W, YJL176C, YLR056W, YLR418C, YMR078C, YMR116C, YNR052C, YOL004W, YOR039W, YOR178C, YOR298C-A, YOR299W, YPL139C
GO:0004540	1	ribonuclease activity	0.020149	2	30	YAL021C, YNR052C
GO:0016818	1	hydrolase activity, acting on acid anhydrides, in phosphorus-containing anhydrides	0.597674	2	269	YGR271W, YJL176C
GO:0034655	1	nucleobase-containing compound catabolic process	0.193759	2	110	YAL021C, YNR052C
GO:0098772	1	molecular function regulator	0.0703811	4	214	YMR116C, YOR039W, YOR043W, YOR178C
GO:0030163	1	protein catabolic process	0.228871	3	225	YDR049W, YDR266C, YOR178C
GO:0034249	1	negative regulation of cellular amide metabolic process	0.0131414	2	24	YMR116C, YNR052C
GO:0034637	1	cellular carbohydrate biosynthetic process	0.065366	2	57	YOR178C, YOR299W
GO:0065003	1	macromolecular complex assembly	0.0342831	6	337	YBL007C, YDR388W, YGL025C, YJL115W, YLR337C, YLR418C
GO:0006417	1	regulation of translation	0.0401715	3	104	YGR271W, YMR116C, YNR052C
GO:0005634	1	nucleus	0.0125847	17	1396	YAL021C, YBL007C, YEL007W, YER064C, YGL025C, YIL084C, YJL115W, YJL176C, YLR418C, YML034W, YMR078C, YNR052C, YOL004W, YOR039W, YOR298C-A, YPL139C, YPR051W
GO:0043167	1	ion binding	0.479332	9	1148	YAL021C, YDR049W, YDR129C, YDR266C, YGR271W, YLR056W, YLR418C, YMR078C, YNR052C
GO:0043169	1	cation binding	0.290305	6	611	YAL021C, YDR049W, YDR129C, YDR266C, YLR056W, YNR052C
GO:0098805	1	whole membrane	0.660531	3	452	YBL007C, YDR049W, YEL013W
GO:0044464	1	cell part	0.00988914	34	3921	YAL021C, YBL007C, YCL045C, YCL048W, YDR049W, YDR129C, YDR266C, YDR388W, YEL007W, YEL013W, YEL036C, YER064C, YGL025C, YGR271W, YIL084C, YIR001C, YJL115W, YJL176C, YLR056W, YLR337C, YLR418C, YML034W, YML111W, YMR078C, YMR116C, YNR052C, YOL004W, YOR039W, YOR147W, YOR178C, YOR298C-A, YOR299W, YPL139C, YPR051W
GO:0016787	1	hydrolase activity	0.256534	7	706	YAL021C, YDR049W, YGR271W, YIL084C, YJL176C, YNR052C, YOL004W
GO:1903046	1	meiotic cell cycle process	0.0943479	4	237	YCL048W, YOL004W, YOR178C, YPL139C
GO:0000288	1	nuclear-transcribed mRNA catabolic process, deadenylation-dependent decay	0.0283902	2	36	YAL021C, YNR052C
GO:0043231	1	intracellular membrane-bounded organelle	0.227151	24	2896	YAL021C, YBL007C, YCL045C, YDR049W, YEL007W, YEL013W, YEL036C, YER064C, YGL025C, YIL084C, YJL115W, YJL176C, YLR056W, YLR418C, YML034W, YMR078C, YNR052C, YOL004W, YOR039W, YOR147W, YOR298C-A, YOR299W, YPL139C, YPR051W
GO:0070647	1	protein modification by small protein conjugation or removal	0.00697102	5	167	YDR266C, YJL115W, YLR418C, YML111W, YOR178C
GO:0098732	1	macromolecule deacylation	0.0153328	2	26	YIL084C, YOL004W
GO:0000075	1	cell cycle checkpoint	0.0865544	2	67	YAL021C, YOR178C
GO:0032550	1	purine ribonucleoside binding	0.875275	2	471	YGR271W, YMR078C
GO:0022607	1	cellular component assembly	0.0226526	8	488	YBL007C, YCL048W, YDR388W, YEL013W, YGL025C, YJL115W, YLR337C, YLR418C
GO:0016796	1	exonuclease activity, active with either ribo- or deoxyribonucleic acids and producing 5'-phosphomonoesters	0.0111004	2	22	YAL021C, YNR052C
GO:0051179	1	localization	0.631726	8	1144	YBL007C, YDR388W, YEL013W, YLR337C, YOR043W, YOR147W, YOR299W, YPR051W
GO:0061640	1	cytoskeleton-dependent cytokinesis	0.0673947	2	58	YLR337C, YOR299W
GO:0097367	1	carbohydrate derivative binding	0.892309	2	494	YGR271W, YMR078C
GO:0071496	1	cellular response to external stimulus	0.308921	2	152	YEL013W, YJL176C
GO:0051338	1	regulation of transferase activity	0.131396	2	86	YOR039W, YOR178C
GO:1902578	1	single-organism localization	0.977708	3	925	YEL013W, YOR147W, YOR299W
GO:0000910	1	cytokinesis	0.0887764	2	68	YLR337C, YOR299W
GO:0031974	1	membrane-enclosed lumen	0.0458042	9	662	YAL021C, YGL025C, YIL084C, YLR056W, YLR418C, YMR078C, YOL004W, YOR039W, YPL139C
GO:0005856	1	cytoskeleton	0.0254412	4	154	YBL007C, YDR129C, YDR388W, YLR337C
GO:0044267	1	cellular protein metabolic process	0.0114364	14	1038	YDR049W, YDR266C, YEL036C, YGR271W, YIL084C, YJL115W, YLR418C, YML111W, YMR116C, YNR052C, YOL004W, YOR039W, YOR178C, YPR051W
GO:0051053	1	negative regulation of DNA metabolic process	0.0241227	2	33	YAL021C, YLR418C
GO:0030427	1	site of polarized growth	0.0148636	5	201	YBL007C, YDR129C, YDR388W, YLR337C, YNR052C
GO:0000147	1	actin cortical patch assembly	0.00332129	2	12	YBL007C, YLR337C
GO:0006476	1	protein deacetylation	0.0142186	2	25	YIL084C, YOL004W
GO:0001403	1	invasive growth in response to glucose limitation	0.0694445	2	59	YIL084C, YMR116C
GO:0043604	1	amide biosynthetic process	0.537038	3	379	YGR271W, YMR116C, YNR052C
GO:0044271	1	cellular nitrogen compound biosynthetic process	0.0116338	14	1040	YAL021C, YER064C, YGL025C, YGR271W, YIL084C, YJL115W, YJL176C, YLR418C, YMR116C, YNR052C, YOL004W, YOR039W, YOR298C-A, YPL139C
GO:1903320	1	regulation of protein modification by small protein conjugation or removal	0.0361179	2	41	YLR418C, YOR178C
GO:0003676	1	nucleic acid binding	0.169617	8	743	YAL021C, YER064C, YGR271W, YIR001C, YJL176C, YMR078C, YNR052C, YOR298C-A
GO:0043227	1	membrane-bounded organelle	0.235709	24	2907	YAL021C, YBL007C, YCL045C, YDR049W, YEL007W, YEL013W, YEL036C, YER064C, YGL025C, YIL084C, YJL115W, YJL176C, YLR056W, YLR418C, YML034W, YMR078C, YNR052C, YOL004W, YOR039W, YOR147W, YOR298C-A, YOR299W, YPL139C, YPR051W
GO:1902410	1	mitotic cytokinetic process	0.05179	2	50	YLR337C, YOR299W
GO:0043412	1	macromolecule modification	0.01947	10	671	YDR266C, YEL036C, YIL084C, YJL115W, YLR418C, YML111W, YOL004W, YOR039W, YOR178C, YPR051W
GO:0032555	1	purine ribonucleotide binding	0.875275	2	471	YGR271W, YMR078C
GO:0098588	1	bounding membrane of organelle	0.400616	6	691	YBL007C, YCL045C, YDR049W, YEL013W, YEL036C, YLR056W
GO:0044248	1	cellular catabolic process	0.0580492	8	585	YAL021C, YDR049W, YDR266C, YEL013W, YJL176C, YNR052C, YOR043W, YOR178C
GO:0016896	1	exoribonuclease activity, producing 5'-phosphomonoesters	0.00390706	2	13	YAL021C, YNR052C
GO:0044770	1	cell cycle phase transition	0.0493955	3	113	YAL021C, YOL004W, YOR178C
GO:0048308	1	organelle inheritance	0.0445606	2	46	YEL013W, YOR147W
GO:1901137	1	carbohydrate derivative biosynthetic process	0.325384	2	158	YEL036C, YOR299W
GO:0031301	1	integral component of organelle membrane	0.0840269	3	141	YCL045C, YEL036C, YML034W
GO:0022414	1	reproductive process	0.53201	2	239	YCL048W, YJL176C
GO:0036094	1	small molecule binding	0.70796	4	636	YGR271W, YIR001C, YLR418C, YMR078C
GO:0035770	1	ribonucleoprotein granule	0.065366	2	57	YAL021C, YNR052C
GO:0044712	1	single-organism catabolic process	0.149171	5	385	YDR049W, YEL013W, YJL176C, YOR043W, YOR178C
GO:0044265	1	cellular macromolecule catabolic process	0.0656523	5	299	YAL021C, YDR049W, YDR266C, YNR052C, YOR178C
GO:0016482	1	cytoplasmic transport	0.787525	2	384	YEL013W, YOR299W
GO:0006342	1	chromatin silencing	0.00927206	4	114	YIL084C, YJL115W, YOL004W, YPL139C
GO:0050896	1	response to stimulus	0.018705	13	986	YDR049W, YEL013W, YGR271W, YIL084C, YJL115W, YJL176C, YLR418C, YMR078C, YMR116C, YOL004W, YOR039W, YOR043W, YOR178C
GO:0016817	1	hydrolase activity, acting on acid anhydrides	0.597674	2	269	YGR271W, YJL176C
GO:0090304	1	nucleic acid metabolic process	0.003618	15	1023	YAL021C, YER064C, YGL025C, YIL084C, YIR001C, YJL115W, YJL176C, YLR418C, YML034W, YMR078C, YNR052C, YOL004W, YOR039W, YOR298C-A, YPL139C
GO:0030234	1	enzyme regulator activity	0.045438	4	185	YMR116C, YOR039W, YOR043W, YOR178C
GO:0016070	1	RNA metabolic process	0.00475481	13	839	YAL021C, YER064C, YGL025C, YIL084C, YIR001C, YJL115W, YJL176C, YLR418C, YNR052C, YOL004W, YOR039W, YOR298C-A, YPL139C
GO:0032502	1	developmental process	0.377678	3	298	YCL048W, YJL176C, YLR337C
GO:0000790	1	nuclear chromatin	0.0421372	3	106	YIL084C, YOL004W, YPL139C
GO:0005623	1	cell	0.0101194	34	3924	YAL021C, YBL007C, YCL045C, YCL048W, YDR049W, YDR129C, YDR266C, YDR388W, YEL007W, YEL013W, YEL036C, YER064C, YGL025C, YGR271W, YIL084C, YIR001C, YJL115W, YJL176C, YLR056W, YLR337C, YLR418C, YML034W, YML111W, YMR078C, YMR116C, YNR052C, YOL004W, YOR039W, YOR147W, YOR178C, YOR298C-A, YOR299W, YPL139C, YPR051W
GO:0030029	1	actin filament-based process	0.00386415	4	89	YBL007C, YDR129C, YLR337C, YOR043W
GO:0051247	1	positive regulation of protein metabolic process	0.138908	2	89	YJL115W, YLR418C
GO:0016192	1	vesicle-mediated transport	0.0648949	5	298	YBL007C, YDR388W, YLR337C, YOR043W, YOR299W
GO:0006461	1	protein complex assembly	0.232815	3	227	YBL007C, YJL115W, YLR337C
GO:0044182	1	filamentous growth of a population of unicellular organisms	0.183063	2	106	YIL084C, YMR116C
GO:0070013	1	intracellular organelle lumen	0.0307841	9	617	YAL021C, YGL025C, YIL084C, YLR056W, YLR418C, YMR078C, YOL004W, YOR039W, YPL139C
GO:0033554	1	cellular response to stress	0.0462823	8	559	YDR049W, YEL013W, YIL084C, YJL115W, YLR418C, YMR078C, YOL004W, YOR039W
GO:0043570	1	maintenance of DNA repeat elements	0.0092147	2	20	YML034W, YMR078C
GO:2001252	1	positive regulation of chromosome organization	0.0101379	2	21	YJL115W, YLR418C
GO:0050790	1	regulation of catalytic activity	0.405999	2	188	YOR039W, YOR178C
GO:0035601	1	protein deacylation	0.0153328	2	26	YIL084C, YOL004W
GO:0005739	1	mitochondrion	0.928749	4	920	YDR049W, YMR078C, YOR147W, YOR298C-A
GO:0043044	1	ATP-dependent chromatin remodeling	0.0131414	2	24	YJL115W, YJL176C
GO:0008104	1	protein localization	0.737564	3	507	YEL013W, YOR299W, YPR051W
GO:0044702	1	single organism reproductive process	0.286882	2	144	YCL048W, YJL176C
GO:0003824	1	catalytic activity	0.669885	12	1736	YAL021C, YDR049W, YDR266C, YEL036C, YGR271W, YIL084C, YJL176C, YLR056W, YML111W, YNR052C, YOL004W, YPR051W
GO:0030036	1	actin cytoskeleton organization	0.00341371	4	86	YBL007C, YDR129C, YLR337C, YOR043W
GO:0051015	1	actin filament binding	0.00453722	2	14	YDR129C, YLR337C
GO:0007049	1	cell cycle	0.00357135	10	526	YAL021C, YCL048W, YLR337C, YML034W, YMR078C, YOL004W, YOR043W, YOR178C, YOR299W, YPL139C
GO:0009056	1	catabolic process	0.108752	8	669	YAL021C, YDR049W, YDR266C, YEL013W, YJL176C, YNR052C, YOR043W, YOR178C
GO:0044396	1	actin cortical patch organization	0.00453722	2	14	YBL007C, YLR337C
GO:0001883	1	purine nucleoside binding	0.875275	2	471	YGR271W, YMR078C
GO:0010467	1	gene expression	0.0173959	14	1089	YAL021C, YER064C, YGL025C, YGR271W, YIL084C, YJL115W, YJL176C, YLR418C, YMR116C, YNR052C, YOL004W, YOR039W, YOR298C-A, YPL139C
GO:0044432	1	endoplasmic reticulum part	0.141359	4	275	YCL045C, YDR049W, YEL036C, YLR056W
GO:0001076	1	transcription factor activity, RNA polymerase II transcription factor binding	0.00345243	3	42	YGL025C, YLR418C, YOL004W
GO:0000070	1	mitotic sister chromatid segregation	0.0143049	3	70	YML034W, YMR078C, YOR178C
GO:0022413	1	reproductive process in single-celled organism	0.267564	2	137	YCL048W, YJL176C
GO:0031669	1	cellular response to nutrient levels	0.286882	2	144	YEL013W, YJL176C
GO:1901566	1	organonitrogen compound biosynthetic process	0.704253	4	633	YGR271W, YMR116C, YNR052C, YOR299W
GO:0048285	1	organelle fission	0.0355355	5	252	YML034W, YMR078C, YOL004W, YOR178C, YPL139C
GO:0070271	1	protein complex biogenesis	0.254735	3	238	YBL007C, YJL115W, YLR337C
GO:0060090	1	binding, bridging	0.0594105	2	54	YBL007C, YDR129C
GO:0004842	1	ubiquitin-protein transferase activity	0.0978336	2	72	YDR266C, YML111W
GO:0033692	1	cellular polysaccharide biosynthetic process	0.0411015	2	44	YOR178C, YOR299W
GO:0071824	1	protein-DNA complex subunit organization	0.121541	2	82	YGL025C, YJL115W
GO:0006310	1	DNA recombination	0.256531	2	133	YLR418C, YMR078C
GO:0005789	1	endoplasmic reticulum membrane	0.109442	4	250	YCL045C, YDR049W, YEL036C, YLR056W
GO:0007005	1	mitochondrion organization	0.690277	2	318	YOR043W, YOR147W
GO:0040007	1	growth	0.0998881	3	152	YIL084C, YMR116C, YOR043W
GO:0006996	1	organelle organization	0.00349966	16	1129	YBL007C, YDR129C, YDR266C, YEL013W, YIL084C, YJL115W, YJL176C, YLR337C, YLR418C, YML034W, YMR078C, YOL004W, YOR043W, YOR147W, YOR178C, YPL139C
GO:0005829	1	cytosol	0.206979	5	431	YDR049W, YIL084C, YJL115W, YJL176C, YMR116C
GO:0006950	1	response to stress	0.00412098	11	629	YDR049W, YEL013W, YGR271W, YIL084C, YJL115W, YLR418C, YMR078C, YOL004W, YOR039W, YOR043W, YOR178C
GO:0000003	1	reproduction	0.077407	6	412	YCL048W, YJL176C, YLR337C, YOL004W, YOR178C, YPL139C
GO:0016071	1	mRNA metabolic process	0.0282059	4	159	YAL021C, YIR001C, YLR418C, YNR052C
GO:0042546	1	cell wall biogenesis	0.161986	2	98	YCL048W, YOR299W
GO:0051704	1	multi-organism process	0.242732	3	232	YCL048W, YGR271W, YIL084C
GO:0017111	1	nucleoside-triphosphatase activity	0.56129	2	252	YGR271W, YJL176C
GO:0000278	1	mitotic cell cycle	0.00222168	7	256	YAL021C, YLR337C, YML034W, YMR078C, YOL004W, YOR178C, YOR299W
GO:1901990	1	regulation of mitotic cell cycle phase transition	0.0715149	2	60	YAL021C, YOR178C
GO:0008152	1	metabolic process	0.0299417	27	2879	YAL021C, YDR049W, YDR266C, YEL013W, YEL036C, YER064C, YGL025C, YGR271W, YIL084C, YIR001C, YJL115W, YJL176C, YLR056W, YLR418C, YML034W, YML111W, YMR078C, YMR116C, YNR052C, YOL004W, YOR039W, YOR043W, YOR178C, YOR298C-A, YOR299W, YPL139C, YPR051W
GO:0016458	1	gene silencing	0.0107507	4	119	YIL084C, YJL115W, YOL004W, YPL139C
GO:0043632	1	modification-dependent macromolecule catabolic process	0.392821	2	183	YDR049W, YOR178C
GO:0031056	1	regulation of histone modification	0.00592815	2	16	YJL115W, YLR418C
GO:0031975	1	envelope	0.629032	3	432	YDR049W, YML034W, YOR147W
GO:0010639	1	negative regulation of organelle organization	0.00768257	4	108	YIL084C, YOL004W, YOR178C, YPL139C
GO:0009272	1	fungal-type cell wall biogenesis	0.104794	2	75	YCL048W, YOR299W
GO:0019725	1	cellular homeostasis	0.431969	2	198	YMR116C, YOR147W
GO:1903507	1	negative regulation of nucleic acid-templated transcription	0.0173525	5	209	YGL025C, YIL084C, YJL115W, YOL004W, YPL139C
GO:0035639	1	purine ribonucleoside triphosphate binding	0.875275	2	471	YGR271W, YMR078C
GO:0030014	1	CCR4-NOT complex	0.00228556	2	10	YAL021C, YNR052C
GO:0032403	1	protein complex binding	0.0154302	3	72	YDR129C, YLR337C, YLR418C
GO:0050793	1	regulation of developmental process	0.0345132	2	40	YJL176C, YLR337C
GO:0016788	1	hydrolase activity, acting on ester bonds	0.522753	2	235	YAL021C, YNR052C
GO:0043226	1	organelle	0.0102155	30	3176	YAL021C, YBL007C, YCL045C, YDR049W, YDR129C, YDR266C, YDR388W, YEL007W, YEL013W, YEL036C, YER064C, YGL025C, YGR271W, YIL084C, YJL115W, YJL176C, YLR056W, YLR337C, YLR418C, YML034W, YMR078C, YMR116C, YNR052C, YOL004W, YOR039W, YOR147W, YOR298C-A, YOR299W, YPL139C, YPR051W
GO:0031668	1	cellular response to extracellular stimulus	0.308921	2	152	YEL013W, YJL176C
GO:0016021	1	integral component of membrane	0.917181	5	1059	YCL045C, YEL036C, YLR056W, YML034W, YOR147W
GO:0006260	1	DNA replication	0.0262121	3	88	YAL021C, YMR078C, YOL004W
GO:0007346	1	regulation of mitotic cell cycle	0.156793	2	96	YAL021C, YOR178C
GO:0046907	1	intracellular transport	0.906624	2	516	YEL013W, YOR299W
GO:0050794	1	regulation of cellular process	0.00696238	16	1205	YAL021C, YER064C, YGL025C, YGR271W, YIL084C, YJL115W, YJL176C, YLR337C, YLR418C, YMR116C, YNR052C, YOL004W, YOR039W, YOR178C, YOR298C-A, YPL139C
GO:0051301	1	cell division	0.0296028	5	240	YLR337C, YOL004W, YOR178C, YOR299W, YPL139C
GO:0030529	1	ribonucleoprotein complex	0.0848272	6	422	YAL021C, YDR266C, YGR271W, YMR116C, YNR052C, YOR039W
GO:0044710	1	single-organism metabolic process	0.203795	15	1655	YDR049W, YDR266C, YEL013W, YEL036C, YIL084C, YJL115W, YJL176C, YLR056W, YLR418C, YML034W, YMR078C, YOL004W, YOR043W, YOR178C, YOR299W
GO:0007163	1	establishment or maintenance of cell polarity	0.149071	2	93	YLR337C, YOR299W
GO:0018130	1	heterocycle biosynthetic process	0.00364214	12	715	YAL021C, YER064C, YGL025C, YIL084C, YJL115W, YJL176C, YLR418C, YNR052C, YOL004W, YOR039W, YOR298C-A, YPL139C
GO:0044765	1	single-organism transport	0.992968	2	875	YEL013W, YOR299W
GO:0043168	1	anion binding	0.87257	3	645	YGR271W, YLR418C, YMR078C
GO:0044262	1	cellular carbohydrate metabolic process	0.102897	3	154	YJL176C, YOR178C, YOR299W
GO:0030041	1	actin filament polymerization	0.00668764	2	17	YBL007C, YLR337C
GO:0071840	1	cellular component organization or biogenesis	0.00580012	20	1661	YBL007C, YCL048W, YDR129C, YDR266C, YDR388W, YEL013W, YGL025C, YIL084C, YJL115W, YJL176C, YLR337C, YLR418C, YML034W, YMR078C, YOL004W, YOR043W, YOR147W, YOR178C, YOR299W, YPL139C
GO:0000228	1	nuclear chromosome	0.0477386	4	188	YIL084C, YMR078C, YOL004W, YPL139C
GO:0018193	1	peptidyl-amino acid modification	0.273084	2	139	YJL115W, YLR418C
GO:0044249	1	cellular biosynthetic process	0.00217609	19	1422	YAL021C, YEL036C, YER064C, YGL025C, YGR271W, YIL084C, YJL115W, YJL176C, YLR056W, YLR418C, YMR078C, YMR116C, YNR052C, YOL004W, YOR039W, YOR178C, YOR298C-A, YOR299W, YPL139C
GO:0000289	1	nuclear-transcribed mRNA poly(A) tail shortening	0.00183693	2	9	YAL021C, YNR052C
GO:0044877	1	macromolecular complex binding	0.105942	3	156	YDR129C, YLR337C, YLR418C
GO:0030154	1	cell differentiation	0.421646	2	194	YCL048W, YJL176C
GO:0044427	1	chromosomal part	0.00587104	6	229	YIL084C, YLR418C, YML034W, YMR078C, YOL004W, YPL139C
GO:0098796	1	membrane protein complex	0.272914	3	247	YCL045C, YDR049W, YEL036C
GO:0044723	1	single-organism carbohydrate metabolic process	0.100025	4	242	YEL036C, YJL176C, YOR178C, YOR299W
GO:0055114	1	oxidation-reduction process	0.765294	2	367	YLR056W, YOR178C
GO:0033036	1	macromolecule localization	0.856049	3	623	YEL013W, YOR299W, YPR051W
GO:0043543	1	protein acylation	0.0574702	2	53	YJL115W, YPR051W
GO:0048869	1	cellular developmental process	0.228871	3	225	YCL048W, YJL176C, YLR337C
GO:0044107	1	cellular alcohol metabolic process	0.0092147	2	20	YJL176C, YLR056W
GO:0000280	1	nuclear division	0.0310213	5	243	YML034W, YMR078C, YOL004W, YOR178C, YPL139C
GO:0046914	1	transition metal ion binding	0.543418	2	244	YDR266C, YLR056W
GO:0016740	1	transferase activity	0.722475	4	648	YDR266C, YEL036C, YML111W, YPR051W
GO:0006139	1	nucleobase-containing compound metabolic process	0.0183937	15	1211	YAL021C, YER064C, YGL025C, YIL084C, YIR001C, YJL115W, YJL176C, YLR418C, YML034W, YMR078C, YNR052C, YOL004W, YOR039W, YOR298C-A, YPL139C
GO:0046483	1	heterocycle metabolic process	0.0310403	15	1285	YAL021C, YER064C, YGL025C, YIL084C, YIR001C, YJL115W, YJL176C, YLR418C, YML034W, YMR078C, YNR052C, YOL004W, YOR039W, YOR298C-A, YPL139C
GO:0044270	1	cellular nitrogen compound catabolic process	0.264805	2	136	YAL021C, YNR052C
GO:0045892	1	negative regulation of transcription, DNA-templated	0.017027	5	208	YGL025C, YIL084C, YJL115W, YOL004W, YPL139C
GO:0061695	1	transferase complex, transferring phosphorus-containing groups	0.0197564	3	79	YAL021C, YGL025C, YLR418C
GO:0016810	1	hydrolase activity, acting on carbon-nitrogen (but not peptide) bonds	0.0673947	2	58	YIL084C, YOL004W
GO:0019439	1	aromatic compound catabolic process	0.248267	2	130	YAL021C, YNR052C
GO:0061408	1	positive regulation of transcription from RNA polymerase II promoter in response to heat stress	0.00228556	2	10	YIL084C, YOL004W
GO:0044237	1	cellular metabolic process	0.00336182	27	2543	YAL021C, YDR049W, YDR266C, YEL013W, YEL036C, YER064C, YGL025C, YGR271W, YIL084C, YIR001C, YJL115W, YJL176C, YLR056W, YLR418C, YML034W, YML111W, YMR078C, YMR116C, YNR052C, YOL004W, YOR039W, YOR043W, YOR178C, YOR298C-A, YOR299W, YPL139C, YPR051W
