# Supplementary material for: Ribosome quality control is a central protection mechanism for yeast exposed to deoxynivalenol and trichothecin
Source: BMC Genomics. 2016 Jun 1;17:417. doi: 10.1186/s12864-016-2718-y (PMC4888481; doi:10.1186/s12864-016-2718-y)
Supplement: Additional file 4: Data S3. — Excel file including the TTC sensitive strains also detected by Bin-Umer et al., 2014. (XLSX 12 kb) [file 12864_2016_2718_MOESM4_ESM.xlsx]

## Sheet: S3_Tcin_overlap
Index	Name	Description	TTC	DON	MDR
1	AIM10	Protein with similarity to tRNA synthetases		1
2	CCR4	Component of the CCR4-NOT complex	4	4	5
3	POP2	Component of the CCR4-NOT complex	4	4	4
4	PAF1	Component of the Paf1p complex involved in transcription elongation		1
5	SAP30	Component of the Rpd3L histone deacetylase complex	3		2
6	SIN3	Component of the Rpd3S and Rpd3L histone deacetylases	4	3	3
7	SLT2	MAP kinase acting in the protein kinase C signaling pathway	3		4
8	BCK1	MAPKKK acting in the protein kinase C signaling pathway	4		4
9	URE2	Nitrogen catabolite repression transcriptional regulator	4		4
10	REI1	Cytoplasmic pre-60S factor	3		2
11	PAT1	Deadenylation-dependent mRNA-decapping factor	3		6
12	SLH1	Putative RNA helicase related to Ski2p	4	3
13	HEL2	RING finger ubiquitin ligase (E3), Translation quality control	4	4
14	RPB9	RNA polymerase II subunit B12.6	4		2
15	DBF2	Ser/Thr kinase involved in transcription and stress response	3		4
16	SNF2	Subunit of the SWI/SNF chromatin remodeling complex	4		3
17	SNF6	Subunit of the SWI/SNF chromatin remodeling complex	3		2
18	SWI3	Subunit of the SWI/SNF chromatin remodeling complex	3	2	1
19	MBF1	Transcriptional coactivator	4	2	1
20	VRP1	Verprolin, proline-rich actin-associated protein	4	4	4
21	PER1	Protein of the endoplasmic reticulum		1	2
22	YJL028W	Protein of unknown function	4
23	YKR023W	Putative protein of unknown function	3
