# Supplementary material for: Ribosome quality control is a central protection mechanism for yeast exposed to deoxynivalenol and trichothecin
Source: BMC Genomics. 2016 Jun 1;17:417. doi: 10.1186/s12864-016-2718-y (PMC4888481; doi:10.1186/s12864-016-2718-y)
Supplement: Additional file 10: Data S5. — Values to visualize the heat map of Fig. 5a. (TXT 26 kb) [file 12864_2016_2718_MOESM10_ESM.txt]

YORF	Name	FC_OD1T24-T0	FC_OD1T12-T0	FC_OD15T24_T0	FC_OD15T12-T0	FC_C24-C0	GO:0005739 mitochondrion	GO:1901605 amino acid metabolic process
YLR056W	ERG3	-0.363158661	-0.374015909	0.047172173	-0.261535478	-0.724429807
YGL187C	COX4	-0.570655482	-0.153808594	-0.05876019	-0.023181995	-0.787269267	1
YCL025C	AGP1	-0.263417151	-0.081104451	-0.076001451	-0.123854087	-0.50846169
YLR131C	ACE2	-0.258467532	-0.130836856	-0.180959409	-0.114506128	-0.568047346
YGR183C	QCR9	-0.374989348	-0.165201199	-0.188902773	-0.127448702	-0.569926301	1
YER043C	SAH1	-0.647457563	-0.272470916	-0.425896287	-0.180970015	-0.506717512		2
YDR033W	MRH1	-0.810950135	-0.460233185	-0.569456874	-0.263037058	-0.886918669	1
YDL179W	PCL9	-0.715791315	-0.445463563	-0.152593115	-0.300744503	-0.612220076
YLR190W	MMR1	-0.770188237	-0.567180736	-0.380509798	-0.303514327	-0.578686085	1
YHR080C	YHR080C	-0.632680458	-0.494031712	-0.249618263	-0.230024379	-0.281556533	1
YPR009W	SUT2	-0.600262416	-0.209733509	-0.281386318	-0.25391132	-0.233740918
YLL009C	COX17	-0.057251782	0.078185022	-0.577157027	0.114483751	-0.452949954	1
YDR248C	YDR248C	-0.113671817	0.055685211	-0.506327922	0.129991305	-0.475573349
YNL058C	YNL058C	-0.159284285	-0.042556784	-0.508686269	0.127269149	-0.608169823
YBL078C	ATG8	-0.334218755	0.034628429	-0.576115309	0.162526819	-0.445269969
YBL099W	ATP1	-0.302727177	-0.157374986	-0.464512861	-0.351674214	-0.552616794	1
YBR039W	ATP3	-0.352276352	-0.046456603	-0.503818888	-0.304275263	-0.656439412	1
YMR173W-A		-0.817128417	-0.333632299	-0.887987383	-0.32874642	-0.997515189
YIL119C	RPI1	-0.605170148	-0.149922197	-0.657590467	-0.299487964	-0.647895418
YJR092W	BUD4	-0.241847158	-0.210449159	-0.293940344	-0.15133759	-0.511642415
YJL051W	IRC8	-0.368218244	-0.332557069	-0.466341793	-0.118134975	-0.583503488
YCR088W	ABP1	-0.224055944	-0.037581649	-0.552424189	-0.163488041	-0.326562724
YDR475C	JIP4	-0.375608084	-0.224895756	-0.903459679	-0.32041182	-0.742269832
YBR196C	PGI1	-0.184178143	0.032230483	-0.555458844	-0.048068306	-0.430059351	1
YEL012W	UBC8	-0.21743391	-0.052075377	-0.732377927	-0.002626031	-0.467246225
YLR218C	COA4	-0.574865416	-0.349903843	-0.814554067	-0.120831184	-0.593504092	1
YLL028W	TPO1	-0.466565361	-0.423613106	-0.821304563	-0.014661124	-0.544182194
YAR018C	KIN3	-0.401559078	-0.238884319	-0.589052026	0.086049822	-0.597784005
YHR051W	COX6	-0.231927388	-0.063340855	-0.318236181	-0.037975888	-0.527601424	1
YLR395C	COX8	-0.281615969	-0.018902278	-0.236807864	-0.125673552	-0.519086769	1
YBR066C	NRG2	-0.432321404	-0.067308137	-0.54418762	-0.229266418	-0.998728658
YOR025W	HST3	-0.2142542	-0.040359445	-0.240216497	-0.115904283	-0.522232824
YLL041C	SDH2	-0.320301009	0.119249339	-0.376362177	-0.00762812	-0.660202813	1
YBL045C	COR1	-0.169958013	0.006611222	-0.280255425	-0.085959537	-0.567850548	1
YEL024W	RIP1	-0.128385464	0.095273616	-0.290376347	-0.052083962	-0.675120162	1
YKL109W	HAP4	-0.19738194	-0.141335937	-0.180563304	-0.10782544	-0.791486807
YMR032W	HOF1	-0.135237087	-0.158799269	-0.289493692	-0.060509104	-0.66484396
YDR146C	SWI5	-0.140052334	-0.182997969	-0.324316484	-0.040167994	-0.530088973
YDR502C	SAM2	-0.156752701	0.051725541	-0.257025662	-0.054356417	-1.198489252		2
YHR001W-A	QCR10	-0.076961349	0.122165319	-0.200719498	0.021751324	-0.697407467	1
YDL137W	ARF2	-0.027107675	0.004609454	-0.388342545	-0.004281321	-0.57682027
YPL170W	DAP1	-0.054882214	0.105229713	-0.376107916	-0.056725642	-0.573185423
YMR081C	ISF1	-0.049924657	0.087240654	-0.339812764	0.072682655	-0.542120655
YNR050C	LYS9	-0.196214374	0.07386899	-0.522102513	-0.110166367	-0.201957062		2
YHR004C	NEM1	-0.271834489	0.016040698	-0.586947458	-0.033228527	-0.265255222	1
YLR132C	YLR132C	-0.077062051	0.16223332	-0.544928583	-0.056305603	-0.281815612	1
YIL093C	RSM25	-0.077218364	-0.032323091	-0.511348929	0.039570805	-0.16708006	1
YLL006W	MMM1	-0.067765664	0.047029027	-0.718740535	0.119525931	-0.206294754	1
YJR103W	URA8	-0.147212889	0.04094404	-0.740416483	0.213146733	-0.059255921		2
YEL059C-A	SOM1	-0.126419363	0.056422435	-0.629497276	0.078634251	-0.038896679	1
YGR180C	RNR4	-0.501594733	-0.120040964	-0.56026749	-0.115967763	-0.312648121
YDR044W	HEM13	-0.517380045	-0.095454314	-0.668296978	-0.09180792	-0.289353532
YMR183C	SSO2	-0.441346676	-0.162447625	-0.500799655	-0.146100993	-0.199007075
YCR079W	PTC6	-0.485491557	-0.201480298	-0.586842315	-0.105884089	-0.194711973	1
YER048C	CAJ1	-0.392934077	-0.056120422	-0.503903286	-0.042693248	-0.148083255
YDL232W	OST4	-0.439692835	-0.210653284	-0.541465667	-0.011206287	-0.077712904
YJR117W	STE24	-0.352507912	-0.273446639	-0.523257327	-0.041503969	-0.047803358	1
YIL008W	URM1	-0.435754959	-0.234776467	-0.738606446	-0.009194286	0.009900429
YJL218W	YJL218W	-0.429048691	-0.204554968	-0.567401161	0.180713709	-0.105817682
YPR168W	NUT2	-0.357599068	-0.301375856	-0.530607878	0.09087971	-0.14453273
YLR025W	SNF7	-0.142731939	-0.02088293	-0.555423976	-0.025752167	-0.17272197
YER058W	PET117	-0.186353476	-0.021097253	-0.614481972	0.023860848	-0.273086987	1
YML129C	COX14	-0.284242052	-0.108526522	-0.755514207	-0.008287219	-0.185259928	1
YLR245C	CDD1	-0.200356236	-0.058597209	-0.585548169	0.011182605	-0.175216418
YML009C	MRPL39	-0.246558363	-0.163122397	-0.565948053	-0.085036501	-0.232435158	1
YLR170C	APS1	-0.303419218	-0.215359086	-0.636983779	0.006576301	-0.282790834
YKL053C-A	MDM35	-0.406345963	-0.178115033	-0.755314424	0.000189117	-0.398542418	1
YIR014W	YIR014W	-0.530703088	-0.241321112	-1.086536065	0.011243625	-0.528029466
YMR284W	YKU70	-0.329206122	-0.094486269	-0.541566918	-0.056653536	-0.284139548
YIL084C	SDS3	-0.256115406	-0.205765647	-0.594762337	-0.084229551	-0.150147375
YPR202W	YPR202W	-0.36235625	-0.249742612	-0.621227659	-0.061825281	-0.129354275
YIR015W	RPR2	-0.255228422	-0.247023627	-0.56921293	-0.010523838	-0.075102468
YHL018W	YHL018W	-0.124586703	-0.196857167	-0.542208211	-0.094271498	-0.105068331	1
YGL206C	CHC1	-0.308896995	-0.314212032	-0.510370851	-0.308871506	-0.411210619
YOR198C	BFR1	-0.444195606	-0.217218401	-0.561326711	-0.241050923	-0.329583388
YGR021W	YGR021W	-0.376146695	-0.103208735	-0.507301885	-0.24418215	-0.308868204	1
YBR086C	IST2	-0.826225109	-0.500081115	-0.615743478	-0.373208455	-0.421893888
YKL043W	PHD1	-1.097630939	-0.745300004	-0.840863968	-0.461421009	-0.506598542
YML072C	TCB3	-0.632815481	-0.463147789	-0.645208139	-0.444776512	-0.418384002	1
YHL026C	YHL026C	-0.638127709	-0.379980184	-0.622903597	-0.323640014	-0.312519966
YPL184C	MRN1	-0.42467587	-0.341160561	-0.513846546	-0.107524588	-0.318493427
YKL201C	MNN4	-0.5485001	-0.419347273	-0.525027716	-0.107309855	-0.239091846
YFL037W	TUB2	-0.355378222	-0.123739414	-0.522645567	-0.24159026	-0.151491045
YGR285C	ZUO1	-0.517214556	-0.209619197	-0.574481513	-0.250010082	-0.227254301	1
YPL071C	YPL071C	-0.443600636	-0.202150147	-0.530404029	-0.191415563	-0.124135849
YDL160C	DHH1	-0.667564305	-0.53983655	-0.806759631	-0.429581306	-0.272265527
YOL059W	GPD2	-0.317970248	-0.246518026	-0.502592355	-0.262951315	-0.142308389	1
YLR254C	NDL1	-0.366347284	-0.381991007	-0.716768964	-0.120983808	-0.299117768
YNR030W	ALG12	-0.376866089	-0.33786341	-0.517617408	-0.194143692	-0.214179406
YBL051C	PIN4	-0.299582803	-0.262732191	-0.517650036	-0.160517666	-0.199962422
YDL195W	SEC31	-0.325108489	-0.301137853	-0.530713103	-0.159391296	-0.218608951
YJL076W	NET1	-0.454833933	-0.213610014	-0.46392181	-0.508281619	-0.206520668
YDR259C	YAP6	-0.42848932	-0.406103612	-0.588224845	-0.520329502	-0.187137343
YOR140W	SFL1	-0.502822949	-0.399175882	-0.472035922	-0.478798723	-0.241209693
YER148W	SPT15	-0.540549341	-0.213770939	-0.361914468	-0.359287538	-0.09753706
YBR208C	DUR1,2	-0.942144421	-0.404663255	-0.644193822	-0.798589993	-0.182717505		2
YDL140C	RPO21	-0.638878913	-0.505665165	-0.568655317	-0.734001926	-0.14535361	1
YMR207C	HFA1	-0.594899482	-0.374742627	-0.474728176	-0.458447433	-0.100396672	1
YNR051C	BRE5	-0.561584229	-0.398132089	-0.421891587	-0.454502436	0.002739357
YDL185W	VMA1	-0.377807844	-0.321695216	-0.505462837	-0.46990343	-0.023344868
YOR008W-B		-0.546532997	-0.415203898	-0.55882995	-0.497768329	0.120258351
YHR042W	NCP1	-0.511931891	-0.363080554	-0.272946366	-0.33934778	-0.159697846	1
YHR165C	PRP8	-0.526562719	-0.353663596	-0.32672303	-0.32113699	-0.123741768
YJL209W	CBP1	-0.592877934	-0.346739325	-0.305403597	-0.303737304	-0.08992009	1
YLR067C	PET309	-0.550297311	-0.38272194	-0.401078228	-0.283442528	-0.076782522	1
YJL073W	JEM1	-0.523614986	-0.485909114	-0.315825735	-0.287941156	-0.234929891
YBR238C	YBR238C	-0.69329124	-0.606593707	-0.413611812	-0.286012067	-0.155421642	1
YIL009W	FAA3	-0.741137656	-0.299548385	-0.379704849	-0.154357933	-0.085382618
YBR092C	PHO3	-0.920473669	-0.455139569	-0.732473453	-0.342237011	-0.094361746
YNL213C	RRG9	-0.597487927	-0.278118423	-0.491174231	-0.156347931	-0.054357028	1
YGL215W	CLG1	-0.873657162	-0.61358079	-0.756506161	-0.236971237	-0.139243583
YKL004W	AUR1	-0.53964223	-0.353488445	-0.396732808	-0.149690425	0.027172431
YER165W	PAB1	-0.525162215	-0.256812105	-0.377833977	-0.294359987	-0.08369241
YDR160W	SSY1	-0.520040178	-0.214768865	-0.398566061	-0.263091036	-0.061092519
YNL151C	RPC31	-0.556659432	-0.254128865	-0.331491178	-0.265066782	-0.039001606
YNL080C	EOS1	-0.555533497	-0.278465962	-0.354430008	-0.220873719	0.02943084
YPR081C	GRS2	-0.177283631	-0.079417808	-0.525651694	-0.233234795	-0.191483573
YDR230W		-0.075730421	-0.073097107	-0.536705242	-0.417439302	-0.198594204
YHR064C	SSZ1	-0.413285374	-0.151132564	-0.547392766	-0.410565261	-0.064128239
YNL148C	ALF1	-0.332744017	-0.146098579	-0.592553072	-0.399102558	-0.046715201
YDL032W		-0.243035723	-0.096902466	-0.501267147	-0.449705679	-0.046868891
YJR012C	YJR012C	-0.208267227	-0.019891495	-0.669249913	-0.120781538	-0.058552995
YKL084W	HOT13	-0.24036163	-0.136647876	-0.52056222	-0.149282896	-0.027733925	1
YHR082C	KSP1	-0.29846109	-0.183285628	-0.668713591	-0.264185417	-0.047274717
YDR315C	IPK1	-0.190196169	-0.10084412	-0.54965825	-0.178261248	-0.042020924
YDR374C	YDR374C	-0.198956068	-0.158217068	-0.624283255	-0.122668802	0.158182605
YLR456W	YLR456W	-0.100612031	-0.147060312	-0.521565799	-0.127770018	0.055124586
YJR082C	EAF6	-0.484456647	-0.223315485	-0.658329677	-0.227609331	-0.051161417
YMR294W	JNM1	-0.364114788	-0.205373143	-0.550401441	-0.192069935	-0.029503114
YHR047C	AAP1	-0.305884572	-0.164924037	-0.512263206	-0.122159406	-0.000355979
YLL038C	ENT4	-0.378421194	-0.320032989	-0.594062131	-0.260426145	-0.019206974
YGL212W	VAM7	-0.403441053	-0.293990688	-0.612637806	-0.188525953	-0.011139541
YOL067C	RTG1	-0.31040972	-0.294932643	-0.571085457	-0.082407343	0.1048343
YBR148W	YSW1	-0.34335529	-0.229171402	-0.540667864	-0.282637898	0.246481438
YLR012C	YLR012C	0.011523715	0.072243109	-0.676847415	-0.319283989	0.144515735
YMR118C	YMR118C	0.002597525	-0.005039481	-0.646357183	-0.428545518	0.151468369	1
YHR126C	ANS1	-0.074613634	-0.199251051	-0.455917941	-0.556043258	0.184418484
YDR136C		-0.015863089	-0.264062427	-0.543534793	-0.440482068	0.415039808
YBR085W	AAC3	-0.395902716	-0.079126428	-0.446910636	-0.151228879	0.66810627	1
YNL187W	SWT21	-0.047574039	0.025262048	-0.328425295	-0.505028647	0.096772975
YOR192C	THI72	-0.067233219	-0.017710937	-0.363294597	-0.583743416	0.181737607
YBR020W	GAL1	-0.071479725	-0.003653073	-0.197194565	-0.703802252	0.164541956
YDR545W	YRF1-1	-0.246065726	-0.291225642	-0.223251469	-0.507662341	0.068626277
YLL066C	YLL066C	-0.191924546	-0.233701354	-0.18856279	-0.506248206	0.099381608
YLR467W	YRF1-5	-0.242996091	-0.236320954	-0.226877262	-0.532073816	0.160331146
YKL054C	DEF1	-0.284743838	-0.278888025	0.029677603	-0.533298394	-0.07721956
YOR355W	GDS1	-0.371733393	-0.267309321	0.269595029	-0.71212991	0.048582459	1
YEL077C	YEL077C	-0.142655684	-0.154954798	0.032001943	-0.544622803	0.084846088
YBL113C	YBL113C	-0.143248633	-0.167119767	-0.044340904	-0.644138129	0.131915699
YDL171C	GLT1	-0.542145288	-0.374421156	-0.083216394	-0.553774528	0.020378714	1	2
YDL070W	BDF2	-0.532682721	-0.307206823	-0.03642523	-0.587019507	0.075554823
YPL082C	MOT1	-0.517865246	-0.341078425	0.048452457	-0.366873688	0.055107706	1
YKL191W	DPH2	-0.501297525	-0.187171498	-0.216867604	-0.378811163	0.121462417
YML056C	IMD4	-0.673515952	-0.325416136	-0.363983297	-0.552907334	0.127853366
YCL030C	HIS4	0.208874904	0.26720864	0.118588955	-0.07555841	-0.953762106		2
YNL220W	ADE12	0.263659333	0.322924606	0.164582264	0.01938207	-0.698516728
YBR056W	YBR056W	-0.025993158	0.126655976	-0.015215232	0.199545914	-0.573739394	1
YDR277C	MTH1	0.062154807	0.154077268	0.160745414	0.367787852	-0.724569408
YGR108W	CLB1	-0.013637047	0.15024228	0.066128128	-0.170483859	-0.873087105
YPL026C	SKS1	-0.025274146	-0.034543391	0.053904287	-0.144421455	-0.783533567
YHR092C	HXT4	-0.041196167	0.102532918	0.05500073	0.042077401	-0.820144505
YLR180W	SAM1	-0.101625813	-0.103394182	0.241448417	-0.414564929	-0.698158839		2
YML091C	RPM2	-0.083131209	-0.178357319	-0.036879759	-0.358935838	-0.520243741	1
YOR384W	FRE5	0.275768104	-0.272025239	-0.004642126	-0.283093684	-0.509786679	1
YLR327C	TMA10	1.810608299	0.905297749	0.60967455	0.609958337	-1.564713826	1
YIL121W	QDR2	0.529339917	0.364244411	0.335565973	0.124848218	-0.505323377
YER061C	CEM1	0.468310964	0.520079415	-0.002966763	0.03725291	-0.268751009	1
YGL087C	MMS2	0.322623326	0.248878562	-0.114125501	0.531250405	-0.255027143
YER175C	TMT1	0.301712331	0.171837572	0.117496672	0.512330417	-0.21938355
YER067W	RGI1	0.143695082	0.544948111	-0.501823783	0.194088319	-0.482689864
YLR251W	SYM1	0.301214483	0.380575809	-0.077829615	0.171948632	-0.636820561	1
YBR033W	EDS1	0.413151273	0.443924895	-0.170376494	0.171299756	-0.501104883
YKL164C	PIR1	-0.524555055	-0.400061761	0.397430714	-0.465651146	-0.533711071
YNL066W	SUN4	-0.507438425	-0.278560702	0.203048387	-0.316212098	-0.094031031	1
YGR041W	BUD9	-0.344747433	-0.192590249	0.648188723	-0.145916328	-0.295500752
YNL244C	SUI1	-0.631103228	-0.377450534	-0.224737973	0.261921434	-0.132069343
YBR162C	TOS1	-0.67879406	-0.414221471	-0.227981528	-0.258329069	-0.051600471
YBR155W	CNS1	-0.501922595	-0.323511871	-0.192745616	-0.154458219	0.069947516
YPR096C	YPR096C	-0.606518602	-0.529073082	-0.091615561	-0.124932914	0.137428272
YMR243C	ZRC1	-0.545214146	-0.297998712	-0.067338924	-0.191124709	0.098036093	1
YOR294W	RRS1	-0.534416574	-0.322510336	0.018831077	0.028323994	0.15149349
YEL063C	CAN1	0.349122531	-0.266099298	0.430610144	-0.121299681	-0.505950723	1
YER091C	MET6	0.553555418	0.351810513	0.688211301	-0.115372098	-1.017031588		2
YOL058W	ARG1	0.105385753	0.089420075	0.566999467	-0.005997465	-0.554291018		2
YPL061W	ALD6	-0.027466889	-0.107300835	0.553886639	-0.450321306	-0.205726227	1
YER088C	DOT6	-0.036348932	-0.031592251	0.695550615	-0.0748516	-0.303576165
YGL055W	OLE1	0.194603738	-0.210409444	0.737290595	-0.213275604	-0.253726575
YDR046C	BAP3	0.242088246	-0.021758158	0.807943442	-0.278293848	-0.401304953	1
YPL057C	SUR1	0.145524901	-0.031362478	0.530267189	-0.194606412	-0.266357548
YHL035C	VMR1	0.121325034	-0.265592412	0.210145932	-0.52044656	-0.176989697	1
YEL065W	SIT1	0.464059034	-0.528531045	0.388670472	-0.423674306	0.094069905
YOR359W	VTS1	-0.122943387	-0.194397515	0.604190664	-0.163701638	0.21104148
YIL047C	SYG1	-0.080877044	-0.113736016	0.529593526	-0.06314477	0.251523651	1
YNR053C	NOG2	-0.062835847	-0.193418763	0.653976218	0.00419109	0.461014654
YLR073C	RFU1	-0.184312206	-0.241299724	0.452638562	-0.232344081	0.585005523
YBL054W	TOD6	-0.391858944	-0.331675346	0.603644699	0.144956796	0.56318258
YNL102W	POL1	0.149416486	0.074688434	0.600091117	0.155610586	0.05001303	1
YMR096W	SNZ1	0.11066916	-0.00630708	0.89207814	0.164107726	0.07986296
YER075C	PTP3	0.127804083	-0.124173242	0.629272366	-0.128864536	0.090643933
YLR214W	FRE1	0.207884822	-0.261159073	0.826951477	-0.254722107	0.128814725
YEL046C	GLY1	0.065527805	-0.039843342	0.604947325	-0.158083037	0.160609227		2
YDR508C	GNP1	0.374102036	-0.125764943	1.003582765	-0.281337687	0.331392149	1
YKL125W	RRN3	0.063713269	-0.135393953	0.513892319	0.159652052	0.309966898
YJL198W	PHO90	0.128501877	-0.098641537	0.584018821	0.171727802	0.346526871
YCR072C	RSA4	0.19583968	-0.025913076	0.611613856	0.168500384	0.421331773
YMR307W	GAS1	0.096826992	-0.009431664	0.515054133	0.181364453	0.265829849	1
YOL010W	RCL1	0.162098979	-0.056470831	0.513518444	0.087604615	0.469978873
YDR496C	PUF6	0.139662874	-0.056615029	0.559115027	0.110019014	0.48836049
YPL183C	RTT10	0.165994199	-0.06207654	0.73125171	0.113386464	0.546863945
YHR169W	DBP8	0.120379611	0.031897318	0.500077501	0.071824911	0.442636371
YHR196W	UTP9	0.176750466	-0.00870499	0.654153598	-0.135307643	0.433226981
YKL008C	LAC1	0.225828683	0.111352202	0.629305437	0.04614758	0.337340143
YFR055W	IRC7	0.452927852	0.216353965	1.04923502	-0.052673461	0.694394802		2
YJL016W	YJL016W	-0.090909239	-0.043088472	0.506139813	0.615425892	-0.307516278
YBL043W	ECM13	-0.062186178	-0.12827112	0.514157064	0.396140571	-0.354845017
YBL003C	HTA2	0.353256382	0.280656075	0.518454366	0.163593592	-0.169975011
YNL336W	COS1	0.537409709	0.315338555	0.613655827	0.253348321	-0.346899621
YKL218C	SRY1	0.538065399	0.408551486	0.660692998	0.312364181	-0.288085065
YBR001C	NTH2	0.664042331	0.33848122	0.624496841	0.290124313	-0.282202998	1
YLL062C	MHT1	0.897096846	0.30418136	0.939368402	0.492713745	-0.26715446		2
YDR216W	ADR1	0.566845522	0.133991349	0.470834848	0.252215463	-0.268029148
YGR110W	CLD1	0.364910265	0.156126133	0.587461627	0.424137088	-0.345759493	1
YDR034W-B	YDR034W-B	0.47408126	0.231629777	0.63365071	0.667810447	-0.363248607
YKL026C	GPX1	0.488638421	0.377187021	0.615018981	0.618483695	-0.343092079	1
YJL088W	ARG3	0.31890292	0.030019394	0.594247069	0.448152482	-0.135913631	1	2
YBR009C	HHF1	0.43705789	0.375055693	0.632124947	0.140705412	-0.111294702
YDR451C	YHP1	0.46603973	0.405454741	0.6892247	0.136141866	-0.02296544
YCL049C	YCL049C	0.504724237	0.322835211	0.726681205	0.175914051	-0.043096541
YDL018C	ERP3	0.534482955	0.342206434	0.742911587	0.226774094	0.031350506
YGL038C	OCH1	0.239861847	0.230119691	0.516965665	0.144802576	0.006509459
YHR208W	BAT1	0.674062529	0.479030321	0.810108139	0.439332748	-0.067500376	1	2
YOR100C	CRC1	0.46531253	0.261926124	0.616702232	0.297197506	-0.017491235	1
YBR010W	HHT1	0.501996005	0.375746828	0.568203969	0.227629739	-0.009201982
YGL009C	LEU1	1.141648518	0.848195522	1.306063925	0.711687444	0.159851251		2
YFR027W	ECO1	0.174455817	0.157414673	0.533055202	0.367202804	0.089063147
YBR070C	ALG14	0.220459577	0.130787027	0.546941268	0.307242245	0.048238069
YKL113C	RAD27	0.209324826	0.175309847	0.612487396	0.269714281	0.171075395	1
YER069W	ARG5,6	0.576879566	0.218332266	0.81225169	0.34908138	-0.091715503	1	2
YGR288W	MAL13	0.353554587	0.147143502	0.529769888	0.34606844	-0.071359987
YOL101C	IZH4	0.833717711	0.193939094	1.08740757	0.377049013	0.082537199
YNL231C	PDR16	0.50252933	0.146156774	0.650974663	0.290060339	0.159236834
YHR162W	YHR162W	0.314105215	0.076115331	0.651381643	0.240133328	0.069166468	1
YDR009W	GAL3	0.428239872	0.218385264	0.718502857	0.378341394	0.220133523
YDR415C	YDR415C	0.533281529	0.212172957	0.597488604	0.399446103	0.172519859
YDL164C	CDC9	0.325147098	0.225239273	0.504577775	0.229183168	0.105034427	1
YKL120W	OAC1	1.212510904	0.701400485	1.664264335	0.758980043	0.188636678	1
YNL146W	YNL146W	-0.026890178	-0.155300044	0.012752156	0.541284626	-0.148823515
YGR160W		0.127798391	0.122505727	0.501355943	0.752999172	0.038851652
YMR175W	SIP18	0.152430587	0.095780753	0.022903782	0.602995273	0.09711545
YDR218C	SPR28	0.098344214	-0.051221668	0.168062405	0.636046721	0.117308263
YMR189W	GCV2	1.200507652	0.60175694	0.552531432	0.278415612	-0.23941573	1	2
YDR019C	GCV1	1.701977622	1.014297141	1.035201164	0.408451169	-0.162681537	1	2
YAL044C	GCV3	0.982005015	0.655756477	0.254230685	0.552208564	-0.198363021	1	2
YIL116W	HIS5	0.59790295	0.431816707	0.294596815	0.323573072	-0.134501322		2
YDR100W	TVP15	0.500188543	0.332881278	0.237440056	0.31009399	-0.005162202
YDR539W	FDC1	0.556999444	0.425988185	0.063905919	0.13401276	-0.159350669
YEL066W	HPA3	0.587756971	0.322599363	0.091111105	0.215622398	-0.061739917		2
YKL069W	YKL069W	0.517090331	0.353430182	0.028858016	0.1952502	0.063359772
YNL168C	FMP41	0.523132779	0.39545536	0.157136684	0.246480622	0.0677385	1
YLR225C	YLR225C	0.414285153	0.295274936	0.258261092	0.56390305	0.155735016
YLL063C	AYT1	0.505294254	0.235288324	0.251753757	0.424244085	0.18637294
YLR205C	HMX1	0.721614318	-0.008348203	0.342361818	0.071253407	0.091339718
YDR058C	TGL2	0.623201702	0.286113333	0.250309294	0.238082487	0.057487945	1
YGL117W	YGL117W	0.55453502	0.270945302	0.357415724	0.192220266	0.01579612
YLR089C	ALT1	0.551588007	0.327131142	0.374207103	0.167684059	0.142019662	1	2
YLR281C	YLR281C	0.558493894	0.246494005	0.313023604	0.003352176	0.176399512	1
YPL031C	PHO85	0.529892321	0.403903258	0.361108426	0.052988435	0.039809674
YGR055W	MUP1	0.566047757	0.037622562	0.827805269	0.125618427	-0.318577839
YML132W	COS3	0.40996487	0.163958294	0.722555652	0.167103382	-0.109208206
YBR302C	COS2	0.372503283	0.156749523	0.669762516	0.073440269	-0.087038032
YJR161C	COS5	0.419771782	0.228353881	0.700102169	0.148939979	-0.169517183
YPL274W	SAM3	0.601410502	0.060389797	0.628842449	-0.142568835	-0.170047936
YOR316C	COT1	0.468812058	-0.016297108	0.541356496	0.113399488	-0.027944817	1
YBR105C	VID24	0.229185548	0.133248916	0.527781106	-0.045196812	-0.251830735
YLR121C	YPS3	0.306712379	0.276326195	0.868911878	-0.043333032	-0.076511899
YJL187C	SWE1	0.157510582	0.191060554	0.508469626	0.016198573	-0.055254368
YLL012W	YEH1	0.112233303	0.021676697	0.550392292	-0.125329392	-0.038911065
YPL221W	FLC1	0.205426343	0.086884644	0.504690293	-0.190574134	-0.068289061
YOR338W	YOR338W	0.672396892	0.065951519	1.299546174	-0.300399682	-0.067919654
YPL265W	DIP5	0.500025401	0.13684155	1.029250851	-0.288575116	0.021498546
YOR381W	FRE3	0.411703205	0.001560038	0.54980496	-0.01701839	0.152802411
YIL001W	YIL001W	0.425184866	0.06179273	0.637876199	-0.167638201	0.34599922
YDL010W	GRX6	0.28539198	0.16007085	0.533513156	-0.022089828	0.055625215
YML012C-A		0.245709815	0.142345941	0.522336139	0.05769026	0.073880291
YGR295C	COS6	0.482871969	0.220411208	0.882298379	0.206158089	0.159104902
YFL062W	COS4	0.436459484	0.119655032	0.835857176	0.134124102	0.120487308
YBR068C	BAP2	0.587380969	0.180921925	1.145117908	0.223742513	0.246345475
YMR319C	FET4	0.186538772	0.004332963	0.613574175	-0.038483736	0.060784954
YDR017C	KCS1	0.187102547	0.045361689	0.579853931	-0.023413423	0.122025447
YHR115C	DMA1	0.143806638	0.112186638	0.540689628	-0.048562116	0.146247555
YER070W	RNR1	0.385858786	0.169819724	1.00409932	-0.186957417	0.198655791
YBL035C	POL12	0.414931663	0.187104806	0.904903716	-0.093779567	0.344468917
YMR102C	YMR102C	0.306215369	0.320106912	0.573111499	-0.115876097	0.178769016
YER019W	ISC1	0.19236431	0.252138916	0.500335704	0.006546753	0.217897455	1
YMR199W	CLN1	0.258089265	0.388498731	0.681024552	0.096488968	0.135678323
YBL002W	HTB2	0.243106157	0.377129336	0.553084533	0.087520529	0.133408224
YHR166C	CDC23	0.433817583	0.22981742	0.693853365	0.173232297	0.217431926
YDR507C	GIN4	0.46602284	0.233170676	0.709022788	0.146798206	0.232113048
YPR106W	ISR1	0.332331391	0.225359976	0.52902246	0.038893548	0.233541613
YLR404W	FLD1	0.257606942	0.121743409	0.55354634	0.11468825	0.221167614
YER028C	MIG3	0.425010452	0.208602212	0.824183806	0.130805588	0.505121791
YOL007C	CSI2	0.415732198	0.35606677	0.878636753	0.304554164	0.474074504
YML016C	PPZ1	0.442382645	-0.011477819	0.734043578	0.19231776	0.266433609
YMR246W	FAA4	0.275074259	0.028990569	0.639158735	0.131582815	0.153581299
YPR159W	KRE6	0.340019512	0.075951457	0.58430802	0.215741457	0.26571727
YOR079C	ATX2	0.516115755	0.099383306	0.728850888	0.195504949	0.426330628
YNL268W	LYP1	0.31976038	-0.013854057	0.529796662	0.063413216	0.300501042	1
YLR363C	NMD4	0.182560249	0.025962789	0.537687359	0.307748142	0.363678313
YBR175W	SWD3	0.246014509	0.095554626	0.585099778	0.441124709	0.432925101
YCR054C	CTR86	0.351434707	0.06052987	0.506292908	0.230212713	0.407783423		2
YOL119C	MCH4	0.517052722	0.05702828	0.760159231	0.257658213	0.642160846
YJL116C	NCA3	0.795177931	0.212517107	1.306635856	0.177551053	1.061299529	1
YIL103W	DPH1	0.37009411	0.109092942	0.49798527	0.091707881	0.539159611
YDR448W	ADA2	0.36581646	0.246981687	0.545392602	0.126142514	0.414510805
YIL023C	YKE4	0.424868116	0.172495782	0.566751213	0.251900033	0.41573757
YER099C	PRS2	0.344320006	0.166617739	0.564870292	0.243515271	0.457154579
YOL106W		0.581231839	0.453108139	0.58966705	0.203760811	0.206111254
YOR226C	ISU2	1.251204578	0.788226858	1.238313661	0.633851882	0.414613825	1
YLR326W	YLR326W	0.411966941	0.333575326	0.502359919	0.228109057	0.165769869
YJR016C	ILV3	0.449894453	0.378472052	0.593324663	0.275447085	0.158297176	1	2
YNL312W	RFA2	0.433827483	0.344839575	0.566789429	0.213898676	0.183725794
YGR163W	GTR2	0.37957184	0.278562097	0.505364743	0.114623694	0.115643652
YNL104C	LEU4	0.791110962	0.353621974	0.772810186	0.266031225	0.24949614	1	2
YJR119C	JHD2	0.654420347	0.190592323	0.777914495	0.218261082	0.357784878
YKL027W	YKL027W	0.420074643	0.201961854	0.583139586	0.125205394	0.305845958	1
YHR069C	RRP4	0.527452749	0.259845916	0.672422032	0.256331772	0.37819391
YMR108W	ILV2	0.392506286	0.193274215	0.508805214	0.167625421	0.250973572	1	2
YGL091C	NBP35	0.455462325	0.234640135	0.505379158	0.263519818	0.312094362
YNL222W	SSU72	0.666323763	0.301358907	0.626176661	0.486562713	0.454012739
YLR387C	REH1	0.594992451	0.274651313	0.512792109	0.462913845	0.497420186
YER143W	DDI1	0.601855851	0.253002236	0.39090234	0.413420776	0.340549647
YOR112W	CEX1	0.551915961	0.199831714	0.383155838	0.142577472	0.294462973
YKR071C	DRE2	0.578495689	0.363698538	0.461371755	0.12330535	0.294545676	1
YDR214W	AHA1	1.000081176	0.529584596	0.78618374	0.453155661	0.507009005
YOR298C-A	MBF1	0.792870266	0.491135703	0.541308927	0.29105515	0.463684334	1
YMR325W	PAU19	0.111316696	-0.020868627	0.06731592	-0.054699327	0.507683465
YOR328W	PDR10	-0.03537988	-0.052339423	0.199784034	-0.108837836	0.558233286
YER127W	LCP5	0.052689989	-0.050281591	0.380014252	0.083155214	0.597791407
YDR087C	RRP1	0.040165683	-0.044393078	0.418591416	0.080266142	0.579948083
YDR021W	FAL1	0.162148696	-0.082421539	0.304581333	-0.157410419	0.575794409
YOR361C	PRT1	0.336820327	0.034477197	0.286372927	-0.172235754	0.523984768
YOR027W	STI1	0.247274713	0.146634055	-0.4122998	0.293618896	0.556365619
