# Supplementary material for: Ribosome quality control is a central protection mechanism for yeast exposed to deoxynivalenol and trichothecin
Source: BMC Genomics. 2016 Jun 1;17:417. doi: 10.1186/s12864-016-2718-y (PMC4888481; doi:10.1186/s12864-016-2718-y)
Supplement: Additional file 11: Data S6. — Values to visualize the heat map of Fig. 5b. (TXT 21 kb) [file 12864_2016_2718_MOESM11_ESM.txt]

GID	YORF	NAME	GWEIGHT	Diff_OD1T12-T0	Diff_C24-C0	Diff_OD15T12-T0	Diff_OD1T24-T0	Diff_OD15T24-T0
AID				ARRY1X	ARRY0X	ARRY3X	ARRY2X	ARRY4X
EWEIGHT				1.000000	1.000000	1.000000	1.000000	1.000000
GENE13X	YML056C	IMD4	1.000000	-0.162997	0.049483	-0.142423	-0.311251	-0.100002
GENE33X	YBR162C	TOS1	1.000000	-0.095929	-0.005385	-0.042912	-0.142361	-0.039926
GENE9X	YGR279C	SCW4	1.000000	-0.184994	0.014052	-0.115746	-0.167272	-0.098030
GENE38X	YNR016C	ACC1	1.000000	-0.091492	-0.024935	-0.068594	-0.102761	-0.024135
GENE44X	YHR042W	NCP1	1.000000	-0.080713	-0.027525	-0.058693	-0.105566	-0.049825
GENE25X	YIL078W	THS1	1.000000	-0.113913	0.015788	-0.170979	-0.195262	-0.160861
GENE7X	YMR217W	GUA1	1.000000	-0.200126	0.052674	-0.180747	-0.327610	-0.170950
GENE60X	YGR094W	VAS1	1.000000	-0.056490	0.018524	-0.068924	-0.103039	-0.060519
GENE51X	YPR163C	TIF3	1.000000	-0.073355	0.039935	-0.101384	-0.123337	-0.066773
GENE5X	YLR044C	PDC1	1.000000	-0.220332	-0.079803	-0.282267	-0.280392	-0.456393
GENE36X	YHR064C	SSZ1	1.000000	-0.093803	-0.026755	-0.239255	-0.239458	-0.314322
GENE2X	YGR285C	ZUO1	1.000000	-0.254771	-0.206603	-0.281504	-0.636842	-0.658988
GENE18X	YJR105W	ADO1	1.000000	-0.136105	-0.128195	-0.154643	-0.276637	-0.406609
GENE12X	YPR074C	TKL1	1.000000	-0.164509	-0.095012	-0.200459	-0.283632	-0.401013
GENE78X	YFL037W	TUB2	1.000000	-0.034812	-0.028659	-0.064852	-0.086374	-0.132413
GENE6X	YBR121C	GRS1	1.000000	-0.211163	-0.070744	-0.311912	-0.292884	-0.274039
GENE3X	YBR078W	ECM33	1.000000	-0.252940	-0.147968	-0.284249	-0.380061	-0.397997
GENE34X	YJL080C	SCP160	1.000000	-0.093848	-0.026206	-0.087151	-0.112805	-0.104378
GENE24X	YHR019C	DED81	1.000000	-0.123960	-0.003590	-0.114391	-0.215249	-0.171035
GENE55X	YER165W	PAB1	1.000000	-0.067712	-0.012117	-0.054753	-0.123807	-0.070391
GENE57X	YML106W	URA5	1.000000	-0.064917	-0.023236	-0.047964	-0.131656	-0.099330
GENE1X	YDR385W	EFT2	1.000000	-0.297803	-0.307708	-0.681548	-0.779293	-0.706373
GENE10X	YKL081W	TEF4	1.000000	-0.174824	-0.272628	-0.571882	-0.786190	-0.651017
GENE79X	YNL209W	SSB2	1.000000	-0.032762	-0.090999	-0.127799	-0.210349	-0.136178
GENE4X	YLR249W	YEF3	1.000000	-0.221808	-0.240372	-0.502018	-0.241543	-0.496458
GENE31X	YGR240C	PFK1	1.000000	-0.105202	-0.078361	-0.213469	-0.137238	-0.180935
GENE68X	YBL007C	SLA1	1.000000	-0.048693	-0.040401	-0.108509	-0.051314	-0.088641
GENE23X	YDL185W	VMA1	1.000000	-0.126325	-0.004262	-0.196640	-0.143354	-0.211743
GENE66X	YDL157C	YDL157C	1.000000	-0.050805	0.000853	-0.147234	-0.077700	-0.139031
GENE21X	YKL182W	FAS1	1.000000	-0.133187	-0.115280	-0.111857	-0.153809	-0.025828
GENE35X	YHR007C	ERG11	1.000000	-0.093818	-0.071735	-0.059247	-0.109579	0.011553
GENE43X	YPL231W	FAS2	1.000000	-0.081239	-0.057726	-0.124828	-0.107686	-0.057214
GENE15X	YER043C	SAH1	1.000000	-0.140226	-0.177434	-0.073224	-0.305413	-0.165420
GENE32X	YMR202W	ERG2	1.000000	-0.099081	-0.146610	-0.042562	-0.163489	-0.085321
GENE39X	YDL084W	SUB2	1.000000	-0.089850	-0.073333	-0.011969	-0.152466	-0.126025
GENE64X	YGL148W	ARO2	1.000000	-0.053079	-0.029027	-0.031229	-0.141334	-0.076859
GENE27X	YDR345C	HXT3	1.000000	-0.111921	-0.100836		-0.055529	0.046589
GENE30X	YKL164C	PIR1	1.000000	-0.106190	-0.121608	-0.065045	-0.131369	0.069504
GENE17X	YLR056W	ERG3	1.000000	-0.136533	-0.277772	-0.053957	-0.130193	0.008795
GENE74X	YLR180W	SAM1	1.000000	-0.038031	-0.165506	-0.069765	-0.034673	0.047034
GENE19X	YOR167C	RPS28A	1.000000	-0.135808	-0.198890	-0.135525	-0.097808	-0.461980
GENE29X	YDR226W	ADK1	1.000000	-0.106817	-0.238070	-0.112870	-0.272826	-0.363206
GENE65X	YMR173W-A		1.000000	-0.051095	-0.117680	-0.067468	-0.102898
GENE83X	YDR099W	BMH2	1.000000	-0.025657	-0.050269	-0.066964	-0.074633	-0.106331
GENE42X	YBR011C	IPP1	1.000000	-0.081660	-0.144950	-0.208612	-0.312229	-0.498008
GENE95X	YPR069C	SPE3	1.000000	-0.013703	-0.037232		-0.085947	-0.121213
GENE115X	YPL048W	CAM1	1.000000	0.003571	-0.049941	-0.045631	-0.065069	-0.109210
GENE81X	YAL003W	EFB1	1.000000	-0.025857	-0.080978		-0.378403	-0.366066
GENE120X	YLR293C	GSP1	1.000000	0.009737	-0.028903	-0.057152	-0.106772	-0.134332
GENE235X	YHR174W	ENO2	1.000000	0.184440	-0.601172	-0.634944	-1.280095	-1.420804
GENE249X	YPR080W	TEF1	1.000000	0.237579	-0.589719	-0.671850	-1.019610	-1.049828
GENE53X	YAL012W	CYS3	1.000000	-0.071879	-0.112990	-0.008868	-0.000845	-0.112476
GENE26X	YKL117W	SBA1	1.000000	-0.112821	-0.262068	0.192337	-0.213135	-0.342220
GENE72X	YDR276C	PMP3	1.000000	-0.040173	-0.108955	0.033853	-0.087054	-0.092158
GENE110X	YOR122C	PFY1	1.000000	0.000236	-0.065561	0.049055	-0.042360	-0.131222
GENE96X	YKR059W	TIF1	1.000000	-0.012415	-0.251166	-0.208252	-0.172755	-0.581128
GENE98X	YCR088W	ABP1	1.000000	-0.008906	-0.041705	-0.034987	-0.033715	-0.108090
GENE47X	YAL038W	CDC19	1.000000	-0.078281	-2.039951	-1.139529	-1.356631	-6.355810
GENE129X	YFL038C	YPT1	1.000000	0.018525	-0.044698		-0.026509	-0.135519
GENE94X	YFL039C	ACT1	1.000000	-0.013988	-0.361137	-0.101079	-0.198037	-0.401035
GENE172X	YBR196C	PGI1	1.000000	0.058622	-0.944136	-0.098257	-0.379881	-1.482637
GENE84X	YGR037C	ACB1	1.000000	-0.021875	-0.112315	0.014278	-0.093091	-0.165206
GENE111X	YHL034C	SBP1	1.000000	0.000634	-0.075606	-0.015716	-0.068071	-0.110955
GENE161X	YJR009C	TDH2	1.000000	0.053077	-0.345405		-0.355947	-0.565836
GENE109X	YDL137W	ARF2	1.000000	-0.000502	-0.310951	-0.003483	-0.014644	-0.304462
GENE175X	YML028W	TSA1	1.000000	0.064996	-1.070683	-0.175698	-0.166035	-0.828755
GENE154X	YJL167W	ERG20	1.000000	0.044396	-0.100652	-0.013781	-0.009164	-0.093014
GENE99X	YMR205C	PFK2	1.000000	-0.007954	-0.068939	-0.130850	-0.021593	-0.079301
GENE104X	YFL018C	LPD1	1.000000	-0.002513	-0.119318	-0.130969	-0.042534	-0.181166
GENE28X	YGR192C	TDH3	1.000000	-0.110848	-1.621662	-0.733879	-0.423939	-1.044551
GENE77X	YBL099W	ATP1	1.000000	-0.035137	-0.111045	-0.080998	-0.059669	-0.105594
GENE126X	YJL138C	TIF2	1.000000	0.017236	-0.289794	-0.172649	-0.239111	-0.309094
GENE276X	YBR118W	TEF2	1.000000	0.390539	-0.765252	-0.534617	-0.731234	-0.911316
GENE127X	YIL053W	RHR2	1.000000	0.017895	-0.482674	-0.494890	-0.320285	-0.041895
GENE215X	YDL055C	PSA1	1.000000	0.136936	-0.221597	-0.216040	-0.151518	-0.044105
GENE76X	YOL086C	ADH1	1.000000	-0.035486	-1.285969	-0.079273	0.070490	-0.416650
GENE144X	YBR052C	RFS1	1.000000	0.032811	-0.108710		0.019922	-0.023234
GENE165X	YGL253W	HXK2	1.000000	0.057977	-0.565432	-0.062307	0.102731	-0.101974
GENE113X	YJR121W	ATP2	1.000000	0.002421	-0.140366	-0.023208	-0.030634	-0.000945
GENE140X	YKL056C	TMA19	1.000000	0.026561	-0.144788	0.002281	-0.024511	-0.047159
GENE248X	YKL060C	FBA1	1.000000	0.234982	-1.874735	-0.517981	-0.580674	-0.554637
GENE232X	YMR122W-A	YMR122W-A	1.000000	0.168549	-0.316168	0.008848	-0.062335	-0.041134
GENE11X	YER019C-A	SBH2	1.000000	-0.165424	-0.138667	0.167910	-0.213450	-0.183845
GENE49X	YNL244C	SUI1	1.000000	-0.074544	-0.016210	0.074780	-0.111886	-0.058529
GENE58X	YLR157C	ASP3-2	1.000000	-0.062388	-0.180687	0.136422	-0.279543	-0.206237
GENE71X	YLR160C	ASP3-4	1.000000	-0.045567	-0.164725	0.111764	-0.224458	-0.208512
GENE82X	YLR155C	ASP3-1	1.000000	-0.025719	-0.122573		-0.231926	-0.096024
GENE85X	YLR158C	ASP3-3	1.000000	-0.021300	-0.133044		-0.192221	-0.095050
GENE46X	YBR162W-A	YSY6	1.000000	-0.079659	-0.001617	0.203420	-0.098379	-0.186612
GENE50X	YDR086C	SSS1	1.000000	-0.073729	0.067963	0.144818	-0.099050	-0.114751
GENE70X	YGR124W	ASN2	1.000000	-0.045964	-0.050831	0.126367	-0.007238	-0.032684
GENE106X	YDR210W	YDR210W	1.000000	-0.001819	-0.011365	0.112993	-0.016005	-0.004451
GENE107X	YOL026C	MIM1	1.000000	-0.001312	-0.024226	0.148255	-0.017518	-0.030821
GENE73X	YPL106C	SSE1	1.000000	-0.038250	0.062691	-0.111436	-0.095020	-0.220256
GENE92X	YGL105W	ARC1	1.000000	-0.018151	-0.005666	-0.054028	-0.076750	-0.214029
GENE117X	YNL079C	TPM1	1.000000	0.006684	-0.024120		-0.072292	-0.135029
GENE153X	YFR044C	DUG1	1.000000	0.042752	-0.008896	-0.012677	-0.121314	-0.209062
GENE171X	YLR150W	STM1	1.000000	0.058429	0.007386	-0.029860	-0.214926	-0.163202
GENE45X	YER153C	PET122	1.000000	-0.080249	-0.265161	-0.046100	0.166109	-0.704663
GENE63X	YLR043C	TRX1	1.000000	-0.054304	-0.032115	0.044682	-0.067628	-0.349007
GENE114X	YOL109W	ZEO1	1.000000	0.002919	-0.013261	-0.008685	-0.061091	-0.251951
GENE137X	YLL050C	COF1	1.000000	0.023981	0.005674	0.011186	0.037711	-0.139886
GENE150X	YOR332W	VMA4	1.000000	0.039897	-0.003076	0.081822	0.003069	-0.177040
GENE207X	YLL024C	SSA2	1.000000	0.116266	-0.044152	-0.043145	0.029683	-0.295513
GENE261X	YDR154C		1.000000	0.265723	-0.260274		0.093009	-1.272491
GENE269X	YKL096W-A	CWP2	1.000000	0.313885	-0.085309	-0.104593	-0.094449	-0.562368
GENE52X	YHR020W	YHR020W	1.000000	-0.072466	0.132182		-0.099091	0.040675
GENE62X	YKL181W	PRS1	1.000000	-0.056392	0.121914	-0.021900	-0.074418	0.005316
GENE88X	YDR037W	KRS1	1.000000	-0.020241	0.206417	-0.254343	-0.119210	-0.093770
GENE59X	YLL067C	YLL067C	1.000000	-0.058430	0.025328	-0.109199	-0.052507	0.005986
GENE80X	YER102W	RPS8B	1.000000	-0.027295	0.014377	-0.159744	-0.039918	0.074910
GENE22X	YPR187W	RPO26	1.000000	-0.132040	0.024680	-0.050841	-0.176075	0.014317
GENE48X	YDL208W	NHP2	1.000000	-0.076326	0.071030	-0.029645	-0.145400	0.057480
GENE61X	YEL026W	SNU13	1.000000	-0.056443	0.072034		-0.120588	-0.000480
GENE134X	YOL040C	RPS15	1.000000	0.020892	0.119955	-0.076118	-0.430467	0.242484
GENE101X	YBR048W	RPS11B	1.000000	-0.006556	0.044007	-0.134426	-0.081767	0.068806
GENE147X	YLR029C	RPL15A	1.000000	0.034072	0.392680	-0.756854	-0.242171	0.581864
GENE208X	YBR181C	RPS6B	1.000000	0.119370	0.101550	-0.283331	-0.104626	0.166273
GENE119X	YDR025W	RPS11A	1.000000	0.009004	0.092743	-0.102211	-0.056771	0.118724
GENE135X	YDL136W	RPL35B	1.000000	0.021767	0.262436	-0.179881	-0.155069	0.225208
GENE152X	YJL177W	RPL17B	1.000000	0.042338	0.109657	-0.051075	-0.068257	0.096121
GENE16X	YPL061W	ALD6	1.000000	-0.138807	-0.279508	-0.205596	-0.034716	0.298993
GENE40X	YGL055W	OLE1	1.000000	-0.089782	-0.128462	-0.053739	0.086779	0.233725
GENE86X	YBL042C	FUI1	1.000000	-0.021176	-0.063013		0.000190	0.130518
GENE156X	YHR203C	RPS4B	1.000000	0.044969	-0.144734	-0.147853	-0.105972	0.150227
GENE164X	YDR064W	RPS13	1.000000	0.056432	-0.122226	-0.058725	-0.094258	0.247028
GENE229X	YIL133C	RPL16A	1.000000	0.162489	-0.282759	-0.036171	-0.020568	0.491236
GENE173X	YER056C-A	RPL34A	1.000000	0.059009	-0.127094	-0.414314	0.189116	0.138071
GENE170X	YDL191W	RPL35A	1.000000	0.058388	0.011283	-0.235652	0.094572	0.140542
GENE256X	YGL189C	RPS26A	1.000000	0.247995	0.245759	-0.725149	0.274597	0.555931
GENE157X	YLR441C	RPS1A	1.000000	0.045803	-0.046178	-0.102908	0.058461	0.139837
GENE217X	YER131W	RPS26B	1.000000	0.144467	-0.089756	-0.342603	0.069658	0.581328
GENE218X	YJR145C	RPS4A	1.000000	0.146672	-0.055160	-0.122987	0.124936	0.218204
GENE241X	YNL069C	RPL16B	1.000000	0.219221	0.032875	-0.260547	0.181639	0.375482
GENE274X	YBR031W	RPL4A	1.000000	0.358314	0.070297	-0.397858	0.213206	0.723962
GENE102X	YJR077C	MIR1	1.000000	-0.004954	-0.118771	0.031290	-0.031532	-0.001665
GENE90X	YOR293W	RPS10A	1.000000	-0.019688	-0.105151	0.014425	-0.005891	0.056557
GENE219X	YLR109W	AHP1	1.000000	0.147058	-2.029776	0.019369	-0.005350	0.498938
GENE67X	YDL192W	ARF1	1.000000	-0.049219	-0.131075	0.129431	-0.070354	0.107418
GENE121X	YKL216W	URA1	1.000000	0.009770	-0.184476	0.115143	-0.012899	0.163260
GENE141X	YLR420W	URA4	1.000000	0.027597	-0.107347	0.123227	-0.026812	0.014273
GENE255X	YLR340W	RPP0	1.000000	0.247425	-0.131178	0.132290	-0.192512	0.164583
GENE138X	YNL135C	FPR1	1.000000	0.024684	-0.123622	0.178669	0.093592	-0.015873
GENE163X	YKL035W	UGP1	1.000000	0.054128	-0.101709	0.058345	0.065139	-0.060278
GENE243X	YGR209C	TRX2	1.000000	0.223022	-0.391219	0.394921	0.194539	-0.187900
GENE259X	YHR193C	EGD2	1.000000	0.252020	-0.350544		0.168557	-0.177812
GENE210X	YPL037C	EGD1	1.000000	0.126178	-0.057590	0.192775	0.068265	-0.093719
GENE146X	YGR204W	ADE3	1.000000	0.033743	-0.113118	-0.030516	0.076043	0.027478
GENE202X	YMR083W	ADH3	1.000000	0.103615	-0.147478	0.002601	0.089102	-0.004068
GENE187X	YER177W	BMH1	1.000000	0.089930	-0.356128		0.025449	0.001678
GENE282X	YDR050C	TPI1	1.000000	0.682962	-2.922675	0.219718	0.816695	0.305062
GENE280X	YKL152C	GPM1	1.000000	0.517176	-0.920776	0.133480	0.141894	0.025114
GENE209X	YLR027C	AAT2	1.000000	0.122569	-0.115529	0.078748	0.172867	0.090245
GENE228X	YLR179C	YLR179C	1.000000	0.162029	-0.175289	0.116117	0.204475	0.142625
GENE227X	YIL051C	MMF1	1.000000	0.160438	-0.175174	0.194663	0.141995	0.093719
GENE262X	YJL158C	CIS3	1.000000	0.268668	-0.261289	0.182534	0.210598	0.230084
GENE246X	YER072W	VTC1	1.000000	0.230958	-0.945248	0.624324	0.482254	0.566715
GENE277X	YJR104C	SOD1	1.000000	0.391734	-0.826610	0.401864	0.400340	0.126287
GENE56X	YLR185W	RPL37A	1.000000	-0.067688	0.272599	0.251147	0.064609	0.144057
GENE93X	YLR286C	CTS1	1.000000	-0.015772	0.122059		0.032733	0.092751
GENE122X	YMR260C	TIF11	1.000000	0.011187	0.084532	0.122205	0.004394	0.077711
GENE54X	YJL136C	RPS21B	1.000000	-0.071325	0.195928		0.060398	0.237622
GENE87X	YGR148C	RPL24B	1.000000	-0.020737	0.118689	0.069612	0.000889	0.092357
GENE103X	YLR448W	RPL6B	1.000000	-0.004719	0.124986		-0.022916	0.125262
GENE118X	YLR344W	RPL26A	1.000000	0.008421	0.110907	0.033119	-0.002272	0.148538
GENE100X	YMR307W	GAS1	1.000000	-0.007526	0.127844	0.066312	0.047454	0.200828
GENE125X	YBR191W	RPL21A	1.000000	0.015573	0.105240		0.052264	0.169422
GENE149X	YKR094C	RPL40B	1.000000	0.038192	0.137558	0.093601	0.091788	0.274175
GENE130X	YDL130W	RPP1B	1.000000	0.018844	0.144579	0.084453	0.036995	0.124466
GENE195X	YLR167W	RPS31	1.000000	0.100322	0.351629	0.152164	0.159135	0.353581
GENE220X	YIL069C	RPS24B	1.000000	0.148377	0.314205	0.353301	-0.310882	0.673886
GENE254X	YDR382W	RPP2B	1.000000	0.247417	0.698492	0.573433	-0.160009	0.811317
GENE240X	YDL075W	RPL31A	1.000000	0.217762	0.390444	0.061921	-0.055505	0.220351
GENE251X	YGR118W	RPS23A	1.000000	0.242053	0.396414	-0.028929	-0.162884	0.569782
GENE97X	YIL052C	RPL34B	1.000000	-0.010018	0.304030	-0.051600	0.044152	0.136354
GENE124X	YIL142W	CCT2	1.000000	0.014119	0.112165	-0.011451	0.025176	0.038887
GENE123X	YLR244C	MAP1	1.000000	0.011540	0.118726	-0.028233	0.023090	0.018967
GENE116X	YOR361C	PRT1	1.000000	0.006031	0.160517	-0.033467	0.094796	0.061280
GENE177X	YBR084C-A	RPL19A	1.000000	0.065929	0.225972	-0.064387	0.085615	0.110342
GENE199X	YHL015W	RPS20	1.000000	0.102015	0.458827	-0.222458	0.027199	0.347626
GENE250X	YNL178W	RPS3	1.000000	0.240281	0.488207	-0.631674	0.337079	0.909701
GENE224X	YDL082W	RPL13A	1.000000	0.153366	0.192058	-0.059209	0.077915	0.158794
GENE264X	YLR061W	RPL22A	1.000000	0.285901	0.300827	-0.283631	0.183110	0.315722
GENE143X	YNL255C	GIS2	1.000000	0.031710	0.111883	0.019013	0.075638	0.098613
GENE211X	YMR143W	RPS16A	1.000000	0.128694	0.237327	0.013359	0.174715	0.169042
GENE151X	YNL162W	RPL42A	1.000000	0.040290	0.296473	-0.046630	0.314670	0.465567
GENE180X	YOL039W	RPP2A	1.000000	0.071776	0.225008	0.039963	0.283473	0.372528
GENE193X	YJL190C	RPS22A	1.000000	0.098093	0.270561	-0.011936	0.160723	0.345621
GENE182X	YNL104C	LEU4	1.000000	0.074255	0.075317	0.051962	0.194640	0.172583
GENE184X	YFR032C-A	RPL29	1.000000	0.088481	0.176938	0.050489	0.342026	0.266902
GENE169X	YDR098C	GRX3	1.000000	0.058380	0.058220	0.050867	0.109391	0.090781
GENE181X	YLR348C	DIC1	1.000000	0.074225	0.138681		0.172415	0.123414
GENE197X	YDR214W	AHA1	1.000000	0.101133	0.139144	0.075857	0.224747	0.143660
GENE237X	YOR298C-A	MBF1	1.000000	0.188036	0.230238	0.112222	0.328283	0.218354
GENE253X	YGL147C	RPL9A	1.000000	0.243751	0.330300	0.164202	0.367614	0.528318
GENE159X	YNL096C	RPS7B	1.000000	0.049890	0.134285		0.041702	0.269920
GENE198X	YEL054C	RPL12A	1.000000	0.102003	0.131957	-0.009858	0.069353	0.289855
GENE263X	YBR189W	RPS9B	1.000000	0.281839	0.341193	-0.230257	0.187513	0.815632
GENE203X	YBL002W	HTB2	1.000000	0.104392	0.044018	0.016035	0.066700	0.114274
GENE214X	YML063W	RPS1B	1.000000	0.133996	0.132420	0.008864	0.123768	0.196568
GENE247X	YDR418W	RPL12B	1.000000	0.233651	0.196021	-0.004484	0.116704	0.264134
GENE222X	YHL033C	RPL8A	1.000000	0.152217	0.101232		0.107877	0.291047
GENE275X	YPL131W	RPL5	1.000000	0.369663	0.212632	0.187983	0.237113	0.669122
GENE272X	YGL123W	RPS2	1.000000	0.345484	0.182680	0.115252	0.049421	0.453960
GENE20X	YHR021C	RPS27B	1.000000	-0.135138	0.074279	-0.009569	0.109829	0.377651
GENE37X	YOL121C	RPS19A	1.000000	-0.092047	-0.021770	-0.025923	-0.038948	0.242023
GENE0X	YOR369C	RPS12	1.000000	-0.516335	0.280928	0.391509	-0.083252	0.709772
GENE69X	YPL220W	RPL1A	1.000000	-0.046891	0.144960	0.108651	-0.130263	0.456390
GENE41X	YLR325C	RPL38	1.000000	-0.086805	0.045979	0.084313	0.270281	0.590288
GENE108X	YOR312C	RPL20B	1.000000	-0.001157	0.062074	0.030037	0.083114	0.161055
GENE128X	YFL062W	COS4	1.000000	0.018236	0.030368	0.020985	0.084541	0.159575
GENE89X	YHR010W	RPL27A	1.000000	-0.019705	0.071054	0.158085	0.195330	0.407918
GENE155X	YHR162W	YHR162W	1.000000	0.044718	0.051234	0.132839	0.202560	0.381218
GENE185X	YKL006W	RPL14A	1.000000	0.089181	0.026688	0.170023	0.284833	0.517344
GENE168X	YGL103W	RPL28	1.000000	0.058287	0.119410	0.174958	0.102989	0.504593
GENE132X	YML132W	COS3	1.000000	0.019758	-0.015624	0.023608	0.061041	0.119280
GENE133X	YBR302C	COS2	1.000000	0.020468	-0.012557	0.011024	0.059216	0.118811
GENE166X	YGL135W	RPL1B	1.000000	0.058089	-0.127963	0.085311	0.135466	0.441409
GENE160X	YER055C	HIS1	1.000000	0.052320	-0.053567		0.058643	0.256115
GENE194X	YNL302C	RPS19B	1.000000	0.099659	-0.070831	0.011127	0.094015	0.381614
GENE167X	YGR034W	RPL26B	1.000000	0.058244	0.129950	0.261212	0.189576	0.407071
GENE205X	YGL030W	RPL30	1.000000	0.115597	0.204302	0.246635	0.290552	0.581485
GENE234X	YOR063W	RPL3	1.000000	0.176075	0.214559		0.285999	0.616127
GENE242X	YPR132W	RPS23B	1.000000	0.221292	0.187556	0.358579	0.397443	0.507725
GENE238X	YJR123W	RPS5	1.000000	0.195149	0.121524	0.316107	0.099912	0.353196
GENE230X	YMR142C	RPL13B	1.000000	0.165738	0.027145	0.148694	0.128897	0.301737
GENE258X	YOL127W	RPL25	1.000000	0.251383	0.053059	0.321621	0.198443	0.468062
GENE196X	YDL083C	RPS16B	1.000000	0.101078	-0.051034	0.154825	-0.016335	0.440206
GENE189X	YBL092W	RPL32	1.000000	0.092972	-0.052213	0.271058	0.036740	0.276156
GENE190X	YLR333C	RPS25B	1.000000	0.095657	-0.130830	0.340556	0.207813	0.480912
GENE204X	YML073C	RPL6A	1.000000	0.113356	-0.077216	0.231602	0.110109	0.334322
GENE191X	YGR027C	RPS25A	1.000000	0.096989	-0.353672	0.471064	0.228362	0.605016
GENE244X	YLR110C	CCW12	1.000000	0.223164	-0.269887	0.355030	0.191345	0.497483
GENE8X	YDR500C	RPL37B	1.000000	-0.190645	0.042256	0.377249	0.091558	0.272861
GENE14X	YLR388W	RPS29A	1.000000	-0.148039	0.296345	0.694360	0.106517	0.669585
GENE75X	YDL061C	RPS29B	1.000000	-0.036126	0.088270	0.211554	0.025316	0.227371
GENE91X	YEL027W	VMA3	1.000000	-0.018853	0.035960	0.117641	0.012160	0.128811
GENE112X	YHR141C	RPL42B	1.000000	0.001121	0.235951	0.469176	0.161655	0.707341
GENE136X	YHR026W	VMA16	1.000000	0.022109	0.045523	0.135550	0.034856	0.134918
GENE105X	YBL001C	ECM15	1.000000	-0.002169	-0.008319	0.159591	0.047863	0.070820
GENE145X	YOL143C	RIB4	1.000000	0.033173		0.242248	0.029318	0.039627
GENE158X	YHR039C-A	VMA10	1.000000	0.049558	-0.121949	0.266550	0.098866	0.159102
GENE142X	YJR072C	NPA3	1.000000	0.029350	0.100215	0.072005	0.059153	0.048280
GENE176X	YNL064C	YDJ1	1.000000	0.065389	0.284878	0.211044	0.254572	0.052931
GENE192X	YGR135W	PRE9	1.000000	0.097991	0.049239	0.091004	0.132823	0.064314
GENE200X	YBR082C	UBC4	1.000000	0.102916	0.049720	0.084084	0.135570	0.082842
GENE212X	YFL010C	WWM1	1.000000	0.131840	0.047027	0.091053	0.171363	0.069051
GENE223X	YOR007C	SGT2	1.000000	0.153139	0.150238	0.118021	0.221765	0.041624
GENE178X	YML092C	PRE8	1.000000	0.066475	0.088449	0.074450	0.106664	0.094150
GENE257X	YCR031C	RPS14A	1.000000	0.249737	0.229243	0.224297	0.277783	0.220558
GENE216X	YPR043W	RPL43A	1.000000	0.139611	0.147766	0.273110	0.265013	0.154727
GENE183X	YPR036W	VMA13	1.000000	0.080677	0.008249		0.102263	0.031872
GENE206X	YJR148W	BAT2	1.000000	0.116207	0.006464	0.030003	0.144745	0.020611
GENE188X	YLR058C	SHM2	1.000000	0.091387	-0.063682		0.156885	0.111706
GENE279X	YAL044C	GCV3	1.000000	0.415714	-0.203767	0.615721	0.651140	0.285099
GENE239X	YPL143W	RPL33A	1.000000	0.196254	-0.023343	0.302315	0.287190	0.238649
GENE174X	YDR450W	RPS18A	1.000000	0.063440	0.030173		0.118148	0.214102
GENE231X	YNL067W	RPL9B	1.000000	0.167239	0.116488	0.044730	0.277833	0.452748
GENE233X	YIL018W	RPL2B	1.000000	0.171047	0.072680	-0.037325	0.220872	0.242986
GENE162X	YKL120W	OAC1	1.000000	0.054124	0.026268	0.032996	0.117423	0.099355
GENE225X	YER074W	RPS24A	1.000000	0.159146	0.052462	0.072730	0.288050	0.213140
GENE201X	YDR158W	HOM2	1.000000	0.103186	0.040597	0.034769	0.133627	0.112336
GENE179X	YER094C	PUP3	1.000000	0.067265	0.029725	0.034089	0.092304	0.105973
GENE226X	YJR016C	ILV3	1.000000	0.159935	0.076915	0.099357	0.196198	0.227814
GENE236X	YGL009C	LEU1	1.000000	0.187066	0.059737	0.128120	0.277475	0.278644
GENE221X	YIL148W	RPL40A	1.000000	0.148831	0.043428	0.084705	0.254635	0.318048
GENE252X	YMR116C	ASC1	1.000000	0.243007	0.069098	0.130783	0.357289	0.529503
GENE270X	YLR075W	RPL10	1.000000	0.326275	-0.009478	0.244400	0.448278	0.690129
GENE260X	YDR447C	RPS17B	1.000000	0.255879	0.061400	0.048905	0.398908	0.436210
GENE273X	YKL180W	RPL17A	1.000000	0.349086	-0.002152	0.067021	0.435763	0.466781
GENE266X	YHR208W	BAT1	1.000000	0.304474	-0.056783	0.215523	0.442556	0.421611
GENE278X	YBR010W	HHT1	1.000000	0.403142	-0.008378	0.205525	0.540602	0.516773
GENE265X	YDR224C	HTB1	1.000000	0.290657	0.000421		0.225125	0.213260
GENE267X	YNL031C	HHT2	1.000000	0.306226	-0.035034	0.036029	0.245700	0.253223
GENE271X	YGR214W	RPS0A	1.000000	0.341469	0.034616		0.233464	0.218732
GENE245X	YBL003C	HTA2	1.000000	0.226364	-0.160622	0.119499	0.289747	0.389042
GENE281X	YBR009C	HHF1	1.000000	0.609994	-0.245089	0.177903	0.705516	0.767664
GENE268X	YFR031C-A	RPL2A	1.000000	0.309161	-0.068454	0.096567	0.190694	0.336964
GENE139X	YOR020C	HSP10	1.000000	0.026050	0.066127	0.213124	0.091351	-0.065369
GENE131X	YOR027W	STI1	1.000000	0.019596	0.101196	0.065023	0.039012	-0.077009
GENE213X	YLR216C	CPR6	1.000000	0.133263	0.207674		0.143471	-0.220926
GENE148X	YDR133C		1.000000	0.034680	-0.035106	-0.070227	0.195400	-0.138781
GENE186X	YJL189W	RPL39	1.000000	0.089351	0.127382	-0.159507	0.330246	0.021275
