# Supplementary material for: Ribosome quality control is a central protection mechanism for yeast exposed to deoxynivalenol and trichothecin
Source: BMC Genomics. 2016 Jun 1;17:417. doi: 10.1186/s12864-016-2718-y (PMC4888481; doi:10.1186/s12864-016-2718-y)
Supplement: Additional file 12: Data S7. — Values to visualize the heat map of Fig. 5c. (TXT 13 kb) [file 12864_2016_2718_MOESM12_ESM.txt]

Genes.SystematicName	GeneSymbol	Norm_Diff_OD1.T12-T0	Norm_Diff_OD1.T24-T0	Norm_Diff_OD1.5.T24-T0	Norm_Diff_OD1.5.T12-T0	Norm_Diff_C24-C0	FC_OD1.T24-T0	FC_OD1.T12-T0	FC_OD1.5.T24_T0	FC_OD1.5.T12-T0	FC_C24-C0
YPL131W	RPL5	0.369663	0.237113	0.669122	0.187983	0.212632	0.065874012	0.107030322	0.297835147	0.075757707	0.056463264
YBR031W	RPL4A	0.358314	0.213206	0.723962	-0.397858	0.070297	0.069644803	0.122055131	0.387807022	-0.174110702	0.020185214
YKL180W	RPL17A	0.349086	0.435763	0.466781	0.067021	-0.002152	0.274779394	0.219532512	0.378133367	0.052642696	-0.003121544
YGL123W	RPS2	0.345484	0.049421	0.45396	0.115252	0.18268	0.00921972	0.070463195	0.113837886	0.026288804	0.034591541
YGR214W	RPS0A	0.341469	0.233464			0.034616	0.106524333	0.160318267			0.01301459
YLR075W	RPL10	0.326275	0.448278	0.690129	0.2444	-0.009478	0.177283722	0.126887366	0.437387857	0.145684693	-0.004588946
YFR031C-A	RPL2A	0.309161	0.190694	0.336964	0.096567	-0.068454	0.082342329	0.13787558	0.232276102	0.064495025	-0.028801922
YLR061W	RPL22A	0.285901	0.18311	0.315722	-0.283631	0.300827	0.072924931	0.117473755	0.139194665	-0.110024058	0.113696491
YBR189W	RPS9B	0.281839	0.187513	0.815632	-0.230257	0.341193	0.052689076	0.081915305	0.346573407	-0.077863924	0.097808085
YDR447C	RPS17B	0.255879	0.398908	0.43621	0.048905	0.0614	0.192898626	0.121968552	0.264029587	0.027920957	0.024291393
YOL127W	RPL25	0.251383	0.198443	0.468062	0.321621	0.053059	0.100765248	0.130252731	0.257065676	0.171919079	0.022484587
YCR031C	RPS14A	0.249737	0.277783	0.220558	0.224297	0.229243	0.253363974	0.230153856	0.225096437	0.227135526	0.175894739
YGL189C	RPS26A	0.247995	0.274597	0.555931	-0.725149	0.245759	0.071105515	0.064537115	0.149418336	-0.138195746	0.060373602
YGL147C	RPL9A	0.243751	0.367614	0.528318	0.164202	0.3303	0.151653653	0.099213227	0.271247399	0.078849636	0.127911434
YGR118W	RPS23A	0.242053	-0.162884	0.569782	-0.028929	0.396414	-0.046251345	0.076925619	0.223197248	-0.009874528	0.132239766
YNL178W	RPS3	0.240281	0.337079	0.909701	-0.631674	0.488207	0.075216608	0.052862483	0.306332939	-0.144337366	0.113604255
YDR418W	RPL12B	0.233651	0.116704	0.264134	-0.004484	0.196021	0.048461426	0.100488824	0.132849911	-0.002111254	0.081965569
YPR132W	RPS23B	0.221292	0.397443	0.507725	0.358579	0.187556	0.087889995	0.047243052	0.127297687	0.08605253	0.038326798
YNL069C	RPL16B	0.219221	0.181639	0.375482	-0.260547	0.032875	0.060248309	0.074314468	0.164941906	-0.099972962	0.009339619
YDL075W	RPL31A	0.217762	-0.055505	0.220351	0.061921	0.390444	-0.023097688	0.097363123	0.098208397	0.026552577	0.181050632
YPL143W	RPL33A	0.196254	0.28719	0.238649	0.302315	-0.023343	0.138452105	0.094458956	0.124854696	0.158638273	-0.011588307
YJR123W	RPS5	0.195149	0.099912	0.353196	0.316107	0.121524	0.020147385	0.04097581	0.084508564	0.074484824	0.023757701
YOR063W	RPL3	0.176075	0.285999			0.214559	0.15900963	0.097837882			0.114061315
YIL018W	RPL2B	0.171047	0.220872	0.242986	-0.037325	0.07268	0.139113277	0.108845523	0.220650264	-0.033269202	0.041609353
YNL067W	RPL9B	0.167239	0.277833	0.452748	0.04473	0.116488	0.184126523	0.111303216	0.369300721	0.035391791	0.065421079
YMR142C	RPL13B	0.165738	0.128897	0.301737	0.148694	0.027145	0.066156502	0.087035299	0.190790878	0.091641148	0.011556051
YIL133C	RPL16A	0.162489	-0.020568	0.491236	-0.036171	-0.282759	-0.006575367	0.055772764	0.211874714	-0.01391904	-0.084057972
YER074W	RPS24A	0.159146	0.28805	0.21314	0.07273	0.052462	0.111685569	0.061131856	0.082858347	0.027212496	0.017149568
YDL082W	RPL13A	0.153366	0.077915	0.158794	-0.059209	0.192058	0.069616312	0.139733693	0.18494844	-0.068963637	0.16951503
YHL033C	RPL8A	0.152217	0.107877			0.101232	0.13123088	0.187799717			0.115956338
YIL148W	RPL40A	0.148831	0.254635	0.318048	0.084705	0.043428	0.123825138	0.072408047	0.160430613	0.040790307	0.016683378
YIL069C	RPS24B	0.148377	-0.310882	0.673886	0.353301	0.314205	-0.087902747	0.047882253	0.282850024	0.138333355	0.105483694
YJR145C	RPS4A	0.146672	0.124936	0.218204	-0.122987	-0.05516	0.066131915	0.079401097	0.172063846	-0.093595746	-0.0299561
YER131W	RPS26B	0.144467	0.069658	0.581328	-0.342603	-0.089756	0.025629997	0.055021687	0.305093269	-0.151897528	-0.032749502
YPR043W	RPL43A	0.139611	0.265013	0.154727	0.27311	0.147766	0.140194125	0.073861443	0.067684913	0.120864324	0.065551074
YML063W	RPS1B	0.133996	0.123768	0.196568	0.008864	0.13242	0.107377799	0.118709474	0.205241852	0.009245846	0.104541939
YMR143W	RPS16A	0.128694	0.174715	0.169042	0.013359	0.237327	0.161791423	0.121651929	0.194447971	0.015383065	0.20336942
YPL090C	RPS6A	0.120091		0.463497	-0.159219		-0.226711799	0.042504043	0.200528051	-0.060291301
YBR181C	RPS6B	0.11937	-0.104626	0.166273	-0.283331	0.10155	-0.04491701	0.054991008	0.085205126	-0.132575358	0.046177339
YLR367W	RPS22B	0.118241	0.161848			0.221432	0.292237934	0.221019547			0.348781261
YGL030W	RPL30	0.115597	0.290552	0.581485	0.246635	0.204302	0.121774304	0.047939948	0.314472572	0.125861258	0.077566944
YML073C	RPL6A	0.113356	0.110109	0.334322	0.231602	-0.077216	0.048657413	0.051372757	0.190061099	0.12894404	-0.033314006
YML024W	RPS17A	0.110478	0.046352			0.132906	0.05121756	0.124539859			0.146804049
YHL015W	RPS20	0.102015	0.027199	0.347626	-0.222458	0.458827	0.008226284	0.032120234	0.141437322	-0.079631892	0.159807758
YEL054C	RPL12A	0.102003	0.069353	0.289855	-0.009858	0.131957	0.047058765	0.07130595	0.31199789	-0.010572407	0.088664854
YDL083C	RPS16B	0.101078	-0.016335	0.440206	0.154825	-0.051034	-0.006595782	0.043581076	0.238300266	0.079674334	-0.021882982
YLR167W	RPS31	0.100322	0.159135	0.353581	0.152164	0.351629	0.037704751	0.024080015	0.088308163	0.035832516	0.084119057
YNL302C	RPS19B	0.099659	0.094015	0.381614	0.011127	-0.070831	0.060267095	0.065720185	0.282695806	0.007957617	-0.045373066
YJL190C	RPS22A	0.098093	0.160723	0.345621	-0.011936	0.270561	0.043039406	0.026618555	0.119879687	-0.003771697	0.074422716
YGR027C	RPS25A	0.096989	0.228362	0.605016	0.471064	-0.353672	0.077558043	0.032922291	0.205869826	0.15482299	-0.0958805
YLR333C	RPS25B	0.095657	0.207813	0.480912	0.340556	-0.13083	0.123852099	0.057823775	0.347696144	0.242012319	-0.06994935
YBL092W	RPL32	0.092972	0.03674	0.276156	0.271058	-0.052213	0.019324074	0.050680393	0.175761646	0.171300022	-0.02827381
YJL189W	RPL39	0.089351	0.330246	0.021275	-0.159507	0.127382	0.127340942	0.033781192	0.007179295	-0.047538214	0.041724657
YKL006W	RPL14A	0.089181	0.284833	0.517344	0.170023	0.026688	0.18735723	0.059181806	0.399719674	0.127278903	0.013376256
YFR032C-A	RPL29	0.088481	0.342026	0.266902	0.050489	0.176938	0.15772474	0.040178021	0.101162006	0.018137059	0.0675325
YBR084C-A	RPL19A	0.065929	0.085615	0.110342	-0.064387	0.225972	0.092749497	0.074504707	0.149938208	-0.087901903	0.234920366
YDR450W	RPS18A	0.06344	0.118148			0.030173	0.128075239	0.071977102			0.027777913
YMR230W	RPS10B	0.060933	0.117977			0.084773	0.215940048	0.118581353			0.13678363
YOL120C	RPL18A	0.060207	0.015987			0.12495	0.02563034	0.099116699			0.193952152
YER056C-A	RPL34A	0.059009	0.189116	0.138071	-0.414314	-0.127094	0.089457386	0.028606145	0.061302247	-0.162366452	-0.051655123
YDL191W	RPL35A	0.058388	0.094572	0.140542	-0.235652	0.011283	0.051492255	0.03316261	0.081820553	-0.127845741	0.003828675
YGL103W	RPL28	0.058287	0.102989	0.504593	0.174958	0.11941	0.029411629	0.017278846	0.180778876	0.057897247	0.032997187
YGR034W	RPL26B	0.058244	0.189576	0.407071	0.261212	0.12995	0.119483667	0.037904705	0.316261795	0.199778429	0.078624535
YGL135W	RPL1B	0.058089	0.135466	0.441409	0.085311	-0.127963	0.058107759	0.025766615	0.279304158	0.051313316	-0.051487908
YDR064W	RPS13	0.056432	-0.094258	0.247028	-0.058725	-0.122226	-0.033658116	0.021987746	0.127153483	-0.028423993	-0.046232564
YDR471W	RPL27B	0.055784	0.113617			0.147771	0.124644204	0.064461895			0.146218416
YNL096C	RPS7B	0.04989	0.041702			0.134285	0.056656161	0.071382214			0.174847904
YOR096W	RPS7A	0.04983	0.081463			0.050273	0.099969679	0.064783194			0.055668899
YLR441C	RPS1A	0.045803	0.058461	0.139837	-0.102908	-0.046178	0.059212318	0.049235415	0.20074263	-0.151374642	-0.051334804
YHR203C	RPS4B	0.044969	-0.105972	0.150227	-0.147853	-0.144734	-0.047019744	0.021942919	0.104250427	-0.09800086	-0.067905696
YGL031C	RPL24A	0.043347	0.19641			0.138574	0.206220948	0.048707914			0.133391197
YJL177W	RPL17B	0.042338	-0.068257	0.096121	-0.051075	0.109657	-0.069087452	0.045968272	0.132279236	-0.070246436	0.117910832
YPL081W	RPS9A	0.04223	0.135163			0.132129	0.69491936	0.263288917			0.582778601
YNL162W	RPL42A	0.04029	0.31467	0.465567	-0.04663	0.296473	0.094871956	0.012187286	0.152869237	-0.013454995	0.084506884
YKR094C	RPL40B	0.038192	0.091788	0.274175	0.093601	0.137558	0.064101238	0.02853168	0.222781387	0.074682087	0.087734397
YLR029C	RPL15A	0.034072	-0.242171	0.581864	-0.756854	0.39268	-0.082626698	0.01346366	0.323397344	-0.332249586	0.177051166
YML026C	RPS18B	0.026562	0.000984			0.098793	0.001229108	0.030671926			0.103510137
YDL136W	RPL35B	0.021767	-0.155069	0.225208	-0.179881	0.262436	-0.092989098	0.015221162	0.158208403	-0.119852597	0.173003114
YOL040C	RPS15	0.020892	-0.430467	0.242484	-0.076118	0.119955	-0.090198971	0.005644075	0.067675834	-0.019419909	0.029794858
YPR102C	RPL11A	0.017406	-0.047505			0.099586	-0.06787784	0.028945771			0.145453108
YBR191W	RPL21A	0.015573	0.052264			0.10524	0.114634966	0.041087909			0.216954738
YFL034C-A	RPL22B	0.012762	0.005214			0.017031	0.071057982	0.198228501			0.165385204
YHL001W	RPL14B	0.011625	-0.021663			0.202412	-0.031990972	0.021622741			0.301376933
YDR025W	RPS11A	0.009004	-0.056771	0.118724	-0.102211	0.092743	-0.085511513	0.017884609	0.25874261	-0.24154619	0.142038894
YLR344W	RPL26A	0.008421	-0.002272	0.148538	0.033119	0.110907	-0.004139603	0.022639678	0.375858364	0.08818794	0.226844478
YJR094W-A	RPL43B	0.005297	0.375309			0.246863	0.34337444	0.00747562			0.188098529
YGL076C	RPL7A	0.002616	-0.030912	0.018253	-0.024681	0.051475	-0.089796623	0.015950065	0.075152376	-0.096581298	0.129592494
YHR141C	RPL42B	0.001121	0.161655	0.707341	0.469176	0.235951	0.051202407	0.001246651	0.263826999	0.16542684	0.072394717
YKL156W	RPS27A	-0.000387	0.080346			0.142917	0.274947166	0.009427586			0.421539295
YOR312C	RPL20B	-0.001157	0.083114	0.161055	0.030037	0.062074	0.089842483	0.001960516	0.201310499	0.0376097	0.06064254
YGR085C	RPL11B	-0.002031	0.013258			0.11352	0.021361644	0.001496894			0.17030034
YLR448W	RPL6B	-0.004719	-0.022916			0.124986	-0.029791349	-0.00228626			0.164953498
YBL087C	RPL23A	-0.005069	0.013234			0.09502	0.026487147	-0.004157189			0.174472049
YMR121C	RPL15B	-0.005335	-0.018484	-0.006117	-0.025749	-0.003478	-0.205580247	-0.025121591	-0.051426942	-0.332175815	-0.084590564
YBR048W	RPS11B	-0.006556	-0.081767	0.068806	-0.134426	0.044007	-0.107601197	-0.004688092	0.127651897	-0.25860029	0.055897445
YNL301C	RPL18B	-0.008122	-0.01512			0.017369	-0.246118581	-0.080577637			0.229953487
YIL052C	RPL34B	-0.010018	0.044152	0.136354	-0.0516	0.30403	0.024900312	-0.003925292	0.074144823	-0.026826734	0.177959557
YOR293W	RPS10A	-0.019688	-0.005891	0.056557	0.014425	-0.105151	-0.005741936	-0.016862801	0.060848061	0.015110397	-0.109890996
YHR010W	RPL27A	-0.019705	0.19533	0.407918	0.158085	0.071054	0.125704953	-0.010473309	0.281454787	0.105664438	0.038848462
YGR148C	RPL24B	-0.020737	0.000889	0.092357	0.069612	0.118689	0.002402706	-0.039553737	0.245336818	0.183981763	0.240012207
YOR234C	RPL33B	-0.02265	0.001456			0.178702	0.001684935	-0.020037567			0.180474549
YKR057W	RPS21A	-0.026982	0.062133			0.081202	0.11756583	-0.04653289			0.141075488
YER102W	RPS8B	-0.027295	-0.039918	0.07491	-0.159744	0.014377	-0.047948462	-0.029330767	0.128662312	-0.284623975	0.012997797
YLR406C	RPL31B	-0.029267	-0.056875			0.103771	-0.176034324	-0.079869065			0.305056566
YDL061C	RPS29B	-0.036126	0.025316	0.227371	0.211554	0.08827	0.01356614	-0.01746041	0.121080554	0.11149235	0.043523532
YLR264W	RPS28B	-0.03843	-0.036634			0.0199	-0.068369207	-0.066516456			0.030334271
YDL184C	RPL41A	-0.044931		-0.148301	-0.299475		-0.244459975	-0.059951895	-0.15136784	-0.309889333
YJL191W	RPS14B	-0.045082	-0.079354			0.021871	-0.372785104	-0.188851604			0.095760131
YPL220W	RPL1A	-0.046891	-0.130263	0.45639	0.108651	0.14496	-0.060292165	-0.020685396	0.333861347	0.076577813	0.07405973
YLR185W	RPL37A	-0.067688	0.064609	0.144057	0.251147	0.272599	0.029759278	-0.028997245	0.060987978	0.107299254	0.123937594
YJL136C	RPS21B	-0.071325	0.060398			0.195928	0.074544866	-0.084981541			0.23517323
YLR325C	RPL38	-0.086805	0.270281	0.590288	0.084313	0.045979	0.118750032	-0.034289577	0.303985022	0.039611804	0.01748212
YOL121C	RPS19A	-0.092047	-0.038948	0.242023	-0.025923	-0.02177	-0.020818469	-0.047469561	0.149344879	-0.015270822	-0.014000287
YHR021C	RPS27B	-0.135138	0.109829	0.377651	-0.009569	0.074279	0.033303505	-0.037703872	0.114662381	-0.002611157	0.020082895
YOR167C	RPS28A	-0.135808	-0.097808	-0.46198	-0.135525	-0.19889	-0.044269924	-0.05984579	-0.151621842	-0.048023169	-0.087313421
YLR388W	RPS29A	-0.148039	0.106517	0.669585	0.69436	0.296345	0.030139093	-0.038457255	0.199410262	0.207449963	0.082674288
YDR500C	RPL37B	-0.190645	0.091558	0.272861	0.377249	0.042256	0.04600188	-0.08955058	0.118005919	0.165430066	0.017833208
YPL249C-A	RPL36B	-0.194036	-0.196091			0.019564	-0.164080728	-0.160080816			0.013517994
YOR369C	RPS12	-0.516335	-0.083252	0.709772	0.391509	0.280928	-0.015566501	-0.085341237	0.185695268	0.093805053	0.060241135
