# Supplementary material for: Ribosome quality control is a central protection mechanism for yeast exposed to deoxynivalenol and trichothecin
Source: BMC Genomics. 2016 Jun 1;17:417. doi: 10.1186/s12864-016-2718-y (PMC4888481; doi:10.1186/s12864-016-2718-y)
Supplement: Additional file 14: Data S8. — Values to visualize the heat map of Fig. 6a. (TXT 3521 kb) [file 12864_2016_2718_MOESM14_ESM.txt]

GID	systematicName	systematic_name	common_name	synonyms	description	GWEIGHT	pex2-del vs. wt	met13-del vs. wt	lsm1-del vs. wt	pat1-del vs. wt	lea1-del vs. wt	brr1-del vs. wt	rrp8-del vs. wt	rps21a-del vs. wt	rox1-del vs. wt	stp3-del vs. wt	vps36-del vs. wt	vps28-del vs. wt	fks1-del vs. wt	smi1-del vs. wt	cla4-del vs. wt	thr4-del vs. wt	thr1-del vs. wt	hda3-del vs. wt	hda1-del vs. wt	ubc4-del vs. wt	asc1-del vs. wt	ccr4-del vs. wt	ydr266c-del vs. wt	ctf18-del vs. wt	sla1-del vs. wt	rcy1-del vs. wt	ypt6-del vs. wt	pfk2-del vs. wt	stb5-del vs. wt	eaf7-del vs. wt	pih1-del vs. wt	bud20-del vs. wt	dun1-del vs. wt	rad5-del vs. wt	asf1-del vs. wt	mms1-del vs. wt	ctf8-del vs. wt	swi4-del vs. wt	reg1-del vs. wt	ncs6-del vs. wt	iki3-del vs. wt	msh2-del vs. wt	ubp1-del vs. wt
AID							ARRY480X	ARRY93X	ARRY26X	ARRY375X	ARRY355X	ARRY369X	ARRY645X	ARRY211X	ARRY470X	ARRY168X	ARRY49X	ARRY447X	ARRY230X	ARRY680X	ARRY505X	ARRY83X	ARRY442X	ARRY384X	ARRY625X	ARRY291X	ARRY319X	ARRY511X	ARRY201X	ARRY23X	ARRY638X	ARRY559X	ARRY621X	ARRY270X	ARRY681X	ARRY420X	ARRY382X	ARRY608X	ARRY163X	ARRY305X	ARRY12X	ARRY673X	ARRY413X	ARRY440X	ARRY657X	ARRY239X	ARRY102X	ARRY142X	ARRY513X
systematic_name							YJL210W	YGL125W	YJL124C	YCR077C	YPL213W	YPR057W	YDR083W	YKR057W	YPR065W	YLR375W	YLR417W	YPL065W	YLR342W	YGR229C	YNL298W	YCR053W	YHR025W	YPR179C	YNL021W	YBR082C	YMR116C	YAL021C	YDR266C	YMR078C	YBL007C	YJL204C	YLR262C	YMR205C	YHR178W	YNL136W	YHR034C	YLR074C	YDL101C	YLR032W	YJL115W	YPR164W	YHR191C	YER111C	YDR028C	YGL211W	YLR384C	YOL090W	YDL122W
common_name							PEX2	MET13	LSM1	PAT1	LEA1	BRR1	RRP8	RPS21A	ROX1	STP3	VPS36	VPS28	FKS1	SMI1	CLA4	THR4	THR1	HDA3	HDA1	UBC4	ASC1	CCR4	HEL2	CTF18	SLA1	RCY1	YPT6	PFK2	STB5	EAF7	PIH1	BUD20	DUN1	RAD5	ASF1	MMS1	CTF8	SWI4	REG1	NCS6	IKI3	MSH2	UBP1
synonyms							PEX2|CRT1|PAS5	MET13|MET11|MRPL45	LSM1|SPB8	PAT1|MRT1	LEA1	BRR1	RRP8	RPS21A|RPS25	ROX1|REO1	STP3	VPS36|GRD12|VAC3|VPL11	VPS28|VPL13|VPT28	FKS1|CND1|CWH53|ETG1|GSC1|PBR1	SMI1|KNR4	CLA4|ERC10	THR4	THR1	HDA3|PLO1	HDA1	UBC4	ASC1|CPC2|NAD1	CCR4|FUN27|NUT21	HEL2	CTF18|CHL12	SLA1	RCY1	YPT6	PFK2	STB5	EAF7	PIH1|NOP17	BUD20	DUN1	RAD5|REV2|SNM2	ASF1|CIA1	MMS1|RTT108|SLM6	CTF8	SWI4|ART1	REG1|HEX2|PZF240|SPP43|SRN1	NCS6|TUC1|YGL210W-A	IKI3|ELP1|KTI7|TOT1	MSH2|PMS5	UBP1
description							RING-finger peroxin and E3 ubiquitin ligase, peroxisomal membrane protein with a C-terminal zinc-binding RING domain, forms translocation subcomplex with Pex10p and Pex12p which functions in peroxisomal matrix protein import	Major isozyme of methylenetetrahydrofolate reductase, catalyzes the reduction of 5,10-methylenetetrahydrofolate to 5-methyltetrahydrofolate in the methionine biosynthesis pathway	Lsm (Like Sm) protein; forms heteroheptameric complex (with Lsm2p, Lsm3p, Lsm4p, Lsm5p, Lsm6p, and Lsm7p) involved in degradation of cytoplasmic mRNAs	Topoisomerase II-associated deadenylation-dependent mRNA-decapping factor; also required for faithful chromosome transmission, maintenance of rDNA locus stability, and protection of mRNA 3'-UTRs from trimming; functionally linked to Pab1p	Component of U2 snRNP; disruption causes reduced U2 snRNP levels; physically interacts with Msl1p; putative homolog of human U2A' snRNP protein	snRNP protein component of spliceosomal snRNPs, required for pre-mRNA splicing and snRNP biogenesis; in null mutant newly-synthesized snRNAs are destabilized and 3'-end processing is slowed	Nucleolar protein involved in rRNA processing, pre-rRNA cleavage at site A2; also involved in telomere maintenance; mutation is synthetically lethal with a gar1 mutation	Protein component of the small (40S) ribosomal subunit; nearly identical to Rps21Bp and has similarity to rat S21 ribosomal protein	Heme-dependent repressor of hypoxic genes; contains an HMG domain that is responsible for DNA bending activity	Zinc-finger protein of unknown function, possibly involved in pre-tRNA splicing and in uptake of branched-chain amino acids	Component of the ESCRT-II complex; contains the GLUE (GRAM Like Ubiquitin binding in EAP45) domain which is involved in interactions with ESCRT-I and ubiquitin-dependent sorting of proteins into the endosome	Component of the ESCRT-I complex (Stp22p, Srn2p, Vps28p, and Mvb12p), which is involved in ubiquitin-dependent sorting of proteins into the endosome; conserved C-terminal domain interacts with ESCRT-III subunit Vps20p	Catalytic subunit of 1,3-beta-D-glucan synthase, functionally redundant with alternate catalytic subunit Gsc2p; binds to regulatory subunit Rho1p; involved in cell wall synthesis and maintenance; localizes to sites of cell wall remodeling	Protein involved in the regulation of cell wall synthesis; proposed to be involved in coordinating cell cycle progression with cell wall integrity	Cdc42p-activated signal transducing kinase of the PAK (p21-activated kinase) family, along with Ste20p and Skm1p; involved in septin ring assembly, vacuole inheritance, cytokinesis, sterol uptake regulation; phosphorylates Cdc3p and Cdc10p	Threonine synthase, conserved protein that catalyzes formation of threonine from O-phosphohomoserine; expression is regulated by the GCN4-mediated general amino acid control pathway	Homoserine kinase, conserved protein required for threonine biosynthesis; expression is regulated by the GCN4-mediated general amino acid control pathway	Subunit of a possibly tetrameric trichostatin A-sensitive class II histone deacetylase complex that contains an Hda1p homodimer and an Hda2p-Hda3p heterodimer; required for the activity of the complex; has similarity to Hda2p	Putative catalytic subunit of a class II histone deacetylase complex that also contains Hda2p and Hda3p; Hda1p interacts with the Hda2p-Hda3p subcomplex to form an active tetramer; deletion increases histone H2B, H3 and H4 acetylation	Ubiquitin-conjugating enzyme (E2), mediates degradation of abnormal or excess proteins, including calmodulin and histone H3; interacts with many SCF ubiquitin protein ligases; component of the cellular stress response	G-protein beta subunit and guanine nucleotide dissociation inhibitor for Gpa2p; ortholog of RACK1 that inhibits translation; core component of the small (40S) ribosomal subunit; regulates P-body formation induced by replication stress; represses Gcn4p in the absence of amino acid starvation	Component of the CCR4-NOT transcriptional complex, which is involved in regulation of gene expression; component of the major cytoplasmic deadenylase, which is involved in mRNA poly(A) tail shortening	Protein of unknown function that co-purifies with ribosomes; green fluorescent protein (GFP)-fusion protein localizes to the cytoplasm; contains a RING finger domain; computational analysis suggests a role as a transcription factor	Subunit of a complex with Ctf8p that shares some subunits with Replication Factor C and is required for sister chromatid cohesion; may have overlapping functions with Rad24p in the DNA damage replication checkpoint	Cytoskeletal protein binding protein required for assembly of the cortical actin cytoskeleton; interacts with proteins regulating actin dynamics and proteins required for endocytosis; found in the nucleus and cell cortex; has 3 SH3 domains	F-box protein involved in recycling plasma membrane proteins internalized by endocytosis; localized to sites of polarized growth	Rab family GTPase, Ras-like GTP binding protein involved in the secretory pathway, required for fusion of endosome-derived vesicles with the late Golgi, maturation of the vacuolar carboxypeptidase Y; has similarity to the human GTPase, Rab6	Beta subunit of heterooctameric phosphofructokinase involved in glycolysis, indispensable for anaerobic growth, activated by fructose-2,6-bisphosphate and AMP, mutation inhibits glucose induction of cell cycle-related genes	Transcription factor, involved in regulating multidrug resistance and oxidative stress response; forms a heterodimer with Pdr1p; contains a Zn(II)2Cys6 zinc finger domain that interacts with a pleiotropic drug resistance element in vitro	Subunit of the NuA4 histone acetyltransferase complex, which acetylates the N-terminal tails of histones H4 and H2A	Component of the conserved R2TP complex (Rvb1-Rvb2-Tah1-Pih1); R2TP complex interacts with Hsp90 (Hsp82p and Hsc82p) to mediate assembly large protein complexes such as box C/D snoRNPs and RNA polymerase II
EWEIGHT							1	1	1	1	1	1	1	1	1	1	1	1	1	1	1	1	1	1	1	1	1	1	1	1	1	1	1	1	1	1	1	1	1	1	1	1	1	1	1	1	1	1	1
GENE467X	YDR005C	YDR005C	MAF1	MAF1	Highly conserved negative regulator of RNA polymerase III; binds to the N-terminal domain of the Rpc160p subunit of Pol III to prevent closed-complex formation; localization and activity are regulated by phosphorylation, mediated by TORC1, protein kinase A, and Sch9p; localizes to cytoplasm during vegetative growth and translocates to the nucleus and nucleolus under stress conditions	1	-0.064333573	0.000403898	0.036651023	0.105704889	0.100008801	0.016253831	0.035032634	0.120895997	-0.046614058	0.007697845	0.037044793	-0.03018163	-0.049686875	0.017836412	0.066289	-0.058919236	-0.089110799	0.144437999	0.087245569	0.033172768	-0.002472011	-0.010657503	0.022488549	-0.046298198	0.000966282	0.136703253	0.107286133	0.290754646	0.29227525	0.090866975	0.073024988	0.108691722	-0.001003022	-0.269616544	-0.112977028	-0.060710222	-0.098694004	-0.103396438	0.785927117	0.048989426	0.050996151	0.111565538	0.035609834
GENE473X	YDR017C	YDR017C	KCS1	KCS1	Inositol hexakisphosphate (IP6) and inositol heptakisphosphate (IP7) kinase; generation of high energy inositol pyrophosphates by Kcs1p is required for many processes such as vacuolar biogenesis, stress response and telomere maintenance	1	-0.01116628	0.032326575	-0.07116051	-0.253664881	-0.061142135	-0.022126634	0.015626019	-0.072000422	-0.088530831	0.01171031	-0.060084403	-0.046618529	-0.018916015	0.001715786	-0.060088918	-0.081471793	0.020370629	0.001658146	0.043428503	-0.051792398	0.099726096	-0.372770459	-0.01256416	-0.105597399	-0.02672377	0.049212534	-0.071873039	-0.190471962	-0.160659537	-0.028058846	0.081080519	-0.098085463	-0.081441261	-0.143078029	-0.085074276	-0.209147915	-0.140769869	-0.018515555	0.389654905	-0.048413698	-0.057800058	-0.01570815	0.042238086
GENE1058X	YGL224C	YGL224C	SDT1	SDT1|SSM1	Pyrimidine nucleotidase; overexpression suppresses the 6-AU sensitivity of transcription elongation factor S-II, as well as resistance to other pyrimidine derivatives	1	0.025000436	0.050076749	0.126179948	0.165198043	0.108771987	0.018335065	-0.070508935	-0.158099324	0.088345163	-0.035400271	-0.075165838	-0.062877111	0.071021229	0.016310889	0.022275478	0.085261479	0.211697534	0.073765405	0.073546059	-0.046089649	0.564075708	-0.514589667	0.032368898	-0.07999336	-0.12343394	-0.1115252	-0.120162517	-0.09260013	0.040738162	-0.060257379	-0.106816441	0.00587422	-0.088882156	0.007252921	0.190994054	0.158388734	0.099753022	0.121758111	0.100748949	-0.052369747	-0.046499331	0.029332731	-0.047922935
GENE882X	YFL003C	YFL003C	MSH4	MSH4	Protein involved in meiotic recombination, required for normal levels of crossing over, colocalizes with Zip2p to discrete foci on meiotic chromosomes, has homology to bacterial MutS protein	1	-0.007929161	-0.119806617	-0.01967193	-0.129497185	-0.063100159	-0.046168599	-0.139844462	-0.009900485	-0.077237368	-0.037545741	-0.052405652	-0.03002548	-0.089915164	0.042560294	-0.017897544	-0.077502221	-0.151950195	0.058648989	0.077448107	-0.174347863	0.116577677	-0.169519126	-0.042877339	-0.06817627	-0.0570089	-0.164344281	-0.072250664	-0.051345333	0.018149871	-0.025621939	-0.125920713	-0.159060687	-0.10502629	-0.116032042	-0.090271436	0.075094454	-0.001641277	-0.022548612	0.29662773	-0.062413044	0.006692983	0.045247242	-0.006667651
GENE883X	YFL004W	YFL004W	VTC2	VTC2|PHM1	Subunit of the vacuolar transporter chaperone (VTC) complex involved in membrane trafficking, vacuolar polyphosphate accumulation, microautophagy and non-autophagic vacuolar fusion	1	0.018221103	-0.014263512	-0.149050206	-0.240339637	0.036313426	-0.120625153	-0.157293037	0.013497992	-0.206418693	-0.120585941	-0.021294758	-0.074836068	-0.060925413	0.145938262	0.018733863	0.022559568	0.028045727	0.094546877	0.277413517	-0.238539398	0.288547546	-0.222570613	-0.057987779	-0.105586544	-0.016169107	-0.161827564	-0.150394574	-0.06108645	0.038014691	-0.16011779	-0.124271832	-0.186342329	-0.131322727	-0.166203141	-0.05471443	0.06982588	-0.151402101	-0.07198374	0.590233147	0.045261223	0.021806605	-0.001450638	0.040303312
GENE685X	YDR481C	YDR481C	PHO8	PHO8|phoH	Repressible vacuolar alkaline phosphatase; regulated by levels of Pi and by Pho4p, Pho9p, Pho80p, Pho81p and Pho85p; dephosphorylates phosphotyrosyl peptides; contributes to NAD+ metabolism by producing nicotinamide riboside from NMN	1	-0.014496655	0.037621185	0.071543023	-0.018943788	-0.154836759	-0.115760013	-0.236282498	-0.251200467	0.088887855	-0.122583978	-0.202405915	-0.155820057	-0.0363646	-0.054563094	-0.105910987	0.219636306	0.097287163	0.253674686	0.270756155	-0.254790217	0.524715662	0.259832889	0.079210833	0.032439429	0.021138556	0.159189984	0.1334057	0.445917368	0.236670166	-0.148879036	-0.119149938	-0.089549765	-0.040510252	0.132037163	0.081135072	0.098635152	0.095114261	0.265880913	0.641259313	0.162931845	0.227704108	0.001773424	0.062715806
GENE258X	YBR296C	YBR296C	PHO89	PHO89|ITN1	Na+/Pi cotransporter, active in early growth phase; similar to phosphate transporters of Neurospora crassa; transcription regulated by inorganic phosphate concentrations and Pho4p	1	-0.067278124	-0.005995296	0.417693228	0.650213122	-0.035749249	-0.017301699	-0.058997385	-0.010500546	-0.092755504	0.861828327	-0.141215295	-0.066271774	0.087476417	0.077078894	-0.122001387	0.264728576	1.609164	1.420611739	1.651329637	-0.002720601	2.877871752	0.523642242	0.031550467	0.147541165	-0.028843118	0.550083041	0.25017333	-0.038708586	0.040429574	0.034765076	0.024844458	-0.003047303	-0.070827112	0.168744713	0.154933125	0.201420575	0.083873712	0.110577062	4.641263008	-0.110557608	0.072201863	0.16266121	-0.117231756
GENE1213X	YGR233C	YGR233C	PHO81	PHO81|VAC6|phoS	Cyclin-dependent kinase (CDK) inhibitor, regulates Pho80p-Pho85p and Pcl7p-Pho85p cyclin-CDK complexes in response to phosphate levels; inhibitory activity for Pho80p-Pho85p requires myo-D-inositol heptakisphosphate (IP7) generated by Vip1p	1	-0.009978929	0.030336078	-0.327804595	-0.51387465	-0.140986204	-0.049304657	-0.058134969	-0.062399484	-0.127138153	-0.037024617	0.075929619	0.119422577	0.064220659	0.104470856	-0.110552937	-0.002474901	-0.020833625	0.3140468	0.412683994	-0.054152615	1.120179415	-0.179408461	0.030604461	0.02490118	0.143785223	0.322089672	0.335654736	0.259905189	-0.060526662	0.185409874	-0.11443188	-0.163180679	0.014241016	-0.015728571	0.077981248	0.229280278	-0.066329174	-0.09257859	1.349557757	-0.131400153	-0.09030062	0.020939505	-0.036190026
GENE597X	YDR281C	YDR281C	PHM6	PHM6	Protein of unknown function, expression is regulated by phosphate levels	1	0.096059404	0.120630629	-0.19267641	-0.437365353	-0.168719411	-0.314825922	-0.107904337	0.047203325	-0.018930633	-0.077920921	-0.281430125	-0.089638799	-0.143833354	-0.132204726	-0.172488242	-0.087599993	-0.272509903	0.325259745	0.710137487	-0.512834728	1.326370478	-0.058911722	0.043344505	-0.057984777	-0.211992577	-0.22838144	-0.07813108	-0.03023614	-0.0580028	-0.377328217	-0.323920399	-0.341160595	-0.183942661	-0.229803547	-0.00710398	0.322401226	-0.014916408	-0.412850112	1.879074454	-0.073857836	0.108196571	-0.06172023	-0.098136425
GENE1516X	YJL012C	YJL012C	VTC4	VTC4|PHM3|YJL012C-A	Vacuolar membrane polyphosphate polymerase; subunit of the vacuolar transporter chaperone (VTC) complex involved in synthesis and transfer of polyP to the vacuole; regulates membrane trafficking; role in non-autophagic vacuolar fusion	1	0.006535012	0.003587846	-0.155490607	-0.39283967	0.028950991	-0.003643073	-0.068185344	0.050299689	0.084513336	0.051413868	-0.221073195	-0.126889229	-0.094538189	-0.156131893	-0.139199257	0.0413271	-0.241411984	0.258157075	0.557816863	-0.088346764	0.810097575	-0.209566578	0.101515621	-0.016100539	-0.127568364	-0.370373875	-0.179153621	0.252875805	0.217727035	-0.110093519	-0.171527639	-0.202741265	-0.099364623	0.011008933	0.092965126	0.224719465	0.003156048	-0.085640609	1.127864361	-0.153050229	-0.028700357	-0.031999223	-0.143203884
GENE1533X	YJL052C-A	YJL052C-A	YJL052C-A		Putative protein of unknown function, identified based on comparison to related yeast species	1	0.082007639	-0.068462163	-0.227953896	-0.29518646	-0.076625638	0.019403027	-0.004993142	0.041593447	0.046742488	0.04937984	-0.227561951	-0.145479247	0.018135626	-0.035929684	-0.225883886	-0.207944274	-0.305615425	0.442768365	0.412629813	-0.228114426	0.639760077	0.009275502	0.080180094	-0.137630343	-0.238825381	-0.335187703	-0.053108975	-0.080187045	-0.10226237	-0.05627967	-0.052148353	-0.058699839	-0.208480954	-0.048001982	0.011409762	0.067969069	0.005773639	-0.027898513	0.755639613	-0.111327268	0.115499407	-0.027961761	-0.081647351
GENE1561X	YJL117W	YJL117W	PHO86	PHO86	Endoplasmic reticulum (ER) resident protein required for ER exit of the high-affinity phosphate transporter Pho84p, specifically required for packaging of Pho84p into COPII vesicles	1	0.041873761	-0.019803561	0.187603086	0.108571291	-0.056455191	-0.04649635	-0.079473451	-0.063300632	0.0010672	-0.102290243	-0.110858262	-0.117770158	-0.022514908	-0.013976505	-0.016039265	-0.023051338	-0.053053595	0.240656257	0.289362341	-0.092661664	0.342805028	-0.038329262	-0.004969979	0.016182501	0.00270972	0.007410813	0.006161558	0.036003888	0.025241461	-0.051112138	-0.101344302	-0.115831919	-0.073681705	-0.014400479	0.088982813	0.136243895	0.255162299	0.097934358	0.290353626	0.02312758	0.049296193	0.065241411	-0.04484643
GENE2791X	YPL018W	YPL018W	CTF19	CTF19|MCM18	Outer kinetochore protein, required for accurate mitotic chromosome segregation; component of the kinetochore sub-complex COMA (Ctf19p, Okp1p, Mcm21p, Ame1p) that functions as a platform for kinetochore assembly	1	0.052749749	0.014555257	0.084622182	0.076107539	0.004911221	0.060503993	-0.033052795	0.096504755	0.047035765	-0.046992589	-0.130427033	-0.129850745	0.015312011	0.055764843	-0.092077188	0.023610216	-0.019927891	-0.016614158	0.069633432	-0.005075663	0.550920367	-0.175325006	0.086824521	-0.097389199	-0.087003775	0.010436129	-0.064081676	-0.21744214	-0.011000545	-0.098590501	0.074341014	0.009533499	-0.077219099	-0.113290668	-0.061486859	0.04937984	-0.004198575	-0.01673967	0.830774546	0.040148977	-0.061300188	-0.109696507	0.000245237
GENE2091X	YLR410W	YLR410W	VIP1	VIP1	Inositol hexakisphosphate (IP6) and inositol heptakisphosphate (IP7) kinase; IP7 production is important for phosphate signaling; involved in cortical actin cytoskeleton function, and invasive pseudohyphal growth analogous to S. pombe asp1	1	0.088711508	0.100170322	-0.342208177	-0.274791092	-0.121731371	-0.07210961	0.061223201	-0.030000439	0.026304323	-0.070968039	-0.047421902	-0.021264009	0.138237804	-0.1660963	-0.100334011	0.024660097	-0.033736404	0.206393167	0.229280278	0.014483844	0.287507772	0.008271738	0.12035194	0.149246365	0.012368434	0.063061088	0.032058515	0.092045024	0.174764335	0.032072622	-0.095909797	-0.154872105	-0.018194098	-0.078324512	0.211871952	0.115752406	0.149792627	-0.004980113	0.212930366	0.105061181	0.319305778	-0.074544355	-0.01786687
GENE1562X	YJL119C	YJL119C	YJL119C		Dubious open reading frame unlikely to encode a functional protein, based on available experimental and comparative sequence data	1	0.02201975	0.061693262	0.162532315	0.098500408	0.012168167	0.112433247	0.10393399	0.011595823	-0.063139349	0.024135252	0.121612251	0.080453008	-0.062251858	0.037761737	-0.088024698	-0.026891323	0.06580665	-0.021151278	-0.1296487	0.274863958	0.606205285	-0.10791523	0.12309669	0.084145926	-0.053914472	-0.162536264	0.000649067	-0.143836543	-0.253974497	0.066261441	-0.05458257	-0.083997324	-0.059305515	-0.010856632	0.106817298	0.011481326	0.077598505	0.125796557	0.380629718	-0.036324654	0.008702008	0.221926555	0.013040556
GENE1634X	YJR060W	YJR060W	CBF1	CBF1|CEP1|CPF1	Dual function helix-loop-helix protein; binds the motif CACRTG present at several sites including MET gene promoters and centromere DNA element I (CDEI); affects nucleosome positioning at this motif; associates with other transcription factors such as Met4p and Isw1p to mediate transcriptional activation or repression; associates with kinetochore proteins and required for efficient chromosome seg…	1	0.039292835	0.059867468	-0.060367193	-0.082559079	-0.073777363	-0.171711266	-0.12542963	0.104095072	0.019047126	-0.100794971	0.226989344	0.167062417	-0.069616899	-0.052674968	0.001586092	0.004767435	-0.076213397	-0.005307327	0.002623318	0.44789654	0.439314634	-0.210479394	0.176041871	-0.056825805	-0.059634764	-0.094174698	0.018805066	-0.103072546	-0.041849241	0.031225789	0.114340372	0.049923457	-0.153971314	-0.142198905	-0.047945306	-0.088136651	-0.024047051	-0.055801224	0.411773324	0.012168167	-0.132799357	0.012797484	0.011195046
GENE2910X	YPL268W	YPL268W	PLC1	PLC1	Phospholipase C, hydrolyzes phosphatidylinositol 4,5-biphosphate (PIP2) to generate the signaling molecules inositol 1,4,5-triphosphate (IP3) and 1,2-diacylglycerol (DAG); involved in regulating many cellular processes	1	0.011552888	0.066192545	-0.055439867	-0.073763698	-0.022774305	-0.111724719	0.013083447	0.009404507	0.011094835	0.047426712	0.033130467	0.005917325	-0.040701672	-0.00075184	0.021735553	0.046826288	0.090121739	0.083696738	0.142256573	-0.105136462	0.213129506	-0.192988068	-0.043965656	-0.099108078	-0.087279633	-0.025251914	-0.066661537	-0.067538135	0.000504855	-0.049752578	-0.088109046	-0.121990398	-0.050367959	-0.080772817	-0.032962754	-0.077062339	-0.097247213	0.026870865	0.412369669	-0.066729531	0.011595823	-0.02259111	-0.026656168
GENE43X	YAR028W	YAR028W	YAR028W		Putative integral membrane protein, member of DUP240 gene family; GFP-fusion protein is induced in response to the DNA-damaging agent MMS	1	-0.0570089	0.07981158	0.141668215	0.15406467	0.127752125	-0.095348664	-0.028026484	-0.280499339	0.732034683	0.000677907	-0.082941048	0.002464902	-0.182085365	-0.126293883	0.056056295	0.163472965	0.021366013	0.388266712	0.364919752	0.438292861	0.637174308	0.027238997	-0.143766418	0.172321096	-0.084004968	-0.204612061	-0.27566579	0.960037172	0.425244451	-0.023445727	0.027720258	-0.12106283	0.252233982	-0.017972043	0.066578329	0.252342999	0.131563157	0.05507068	-1.080029964	0.110563703	0.148699865	-0.319538802	0.080780439
GENE44X	YAR029W	YAR029W	YAR029W		Member of DUP240 gene family but contains no transmembrane domains; green fluorescent protein (GFP)-fusion protein localizes to the cytoplasm in a punctate pattern	1	0.010865754	0.038689017	0.030675082	0.134142071	-0.029863454	0.000591384	0.160649166	-0.073100314	0.599098742	-0.034848887	0.030646835	0.024575001	-0.048822545	0.009046132	0.053792544	0.09990111	-0.091758907	0.132497877	0.146120787	0.107446842	0.272381574	-0.215896428	-0.034878444	0.003746139	-0.077133872	-0.100575298	-0.09657912	0.184572294	0.117641851	-0.060057331	0.14825733	0.034779157	-0.003449276	-0.229187861	0.049407724	0.051413868	-0.066933528	-0.099499092	-0.677199602	0.063737623	0.054001015	-0.00246334	0.07893768
GENE46X	YAR031W	YAR031W	PRM9	PRM9	Pheromone-regulated protein with 3 predicted transmembrane segments and an FF sequence, a motif involved in COPII binding; member of DUP240 gene family	1	0.193393275	-0.009444431	0.230006203	0.398208052	0.264224142	0.02779102	-0.022611627	-0.200799942	1.28942728	-0.060085908	-0.137868434	0.05426503	-0.06264355	-0.079962865	-0.067737713	0.407385379	0.336626172	0.790730357	0.762603939	0.075573705	0.788476884	-0.188890725	-0.045925811	0.025510794	-0.175683454	-0.504192293	-0.313606143	0.551589847	0.500445187	-0.052903928	0.026899187	-0.073060855	0.078281909	-0.085414045	0.024475714	0.101529062	0.1153396	-0.063870542	-0.742781758	0.060144253	0.081994012	0.094587408	0.062494773
GENE320X	YCR048W	YCR048W	ARE1	ARE1|SAT2	Acyl-CoA:sterol acyltransferase, isozyme of Are2p; endoplasmic reticulum enzyme that contributes the major sterol esterification activity in the absence of oxygen	1	0.101381138	0.121652037	0.00201836	-0.010570303	-0.195525095	-0.113209523	0.000519277	-0.042100254	0.548002541	-0.111431688	-0.498333603	-0.396277994	-0.183847606	-0.175544947	-0.078341268	0.060752992	-0.035459418	-0.021502681	-0.062741496	-0.003076218	0.236131325	-0.177429736	0.025397398	-0.203222856	-0.214898124	-0.355772674	-0.221633285	-0.081070378	-0.021531967	-0.287890256	-0.06026791	-0.045172393	-0.047981102	0.017964654	-0.00397577	-0.123325512	-0.021332825	-0.329132468	-0.503349483	-0.001221037	0.118904538	-0.026506275	0.028993413
GENE161X	YBR085W	YBR085W	AAC3	AAC3|ANC3	Mitochondrial inner membrane ADP/ATP translocator; exchanges cytosolic ADP for mitochondrially synthesized ATP; expressed under anaerobic conditions; similar to Aac1p; has roles in maintenance of viability and in respiration; AAC3 has a paralog, PET9, that arose from the whole genome duplication	1	0.268482298	-0.066366933	0.13711001	-0.221926034	0.160533011	-0.017593751	-0.146173582	-0.144399315	2.474246502	-0.143780768	-0.587454736	-0.359960347	-0.616430044	-0.35072118	-0.309010863	0.206155583	0.080875926	0.710463703	0.761293769	-0.203560054	0.100668229	-1.373521566	-0.153444916	0.002075986	-0.302142561	-1.022041678	-0.662145078	-0.810806751	0.125505626	0.240363181	-0.436019927	-0.560879052	-0.24081178	0.038042791	0.332392871	0.212768525	0.169553056	-0.20077838	-0.938489199	-0.419154078	-0.292699635	0.541247189	0.224842921
GENE490X	YDR044W	YDR044W	HEM13	HEM13	Coproporphyrinogen III oxidase, an oxygen requiring enzyme that catalyzes the sixth step in the heme biosynthetic pathway; transcription is repressed by oxygen and heme (via Rox1p and Hap1p)	1	0.044981569	0.023141777	0.001672556	-0.18501325	-0.024463722	-0.047547147	-0.097290426	-0.312100828	3.036278248	0.017907659	-0.211700171	-0.164965257	-0.261801153	-0.137404993	-0.066013493	-0.113997772	-0.173714697	0.489676505	0.469531775	-0.331773728	-0.406204522	0.152754545	-0.105982408	0.031155199	-0.25668323	-0.545805156	-0.269098371	-0.144579515	-0.08816272	-0.073971726	-0.247671008	-0.269933105	0.044911649	-0.041362192	0.13162899	0.071062431	0.036932297	0.063599579	-0.331096649	-0.11889299	-0.04559968	0.142060474	-0.030300964
GENE2609X	YOR011W	YOR011W	AUS1	AUS1	Plasma membrane sterol transporter of the ATP-binding cassette family; required, along with Pdr11p, for uptake of exogenous sterols and their incorporation into the plasma membrane; activity is stimulated by phosphatidylserine; sterol uptake is required for anaerobic growth because sterol biosynthesis requires oxygen	1	0.123957492	-0.071998902	0.169642851	-0.16185984	0.116697438	0.012211084	0.072709516	-0.133099929	0.018092884	0.111725777	-0.135124892	-0.020432632	-0.067202546	-0.128235191	-0.144721463	0.208117664	0.245057493	0.280540645	0.297062248	-0.206671745	0.461800933	-0.254802257	-0.102773517	0.048640754	-0.128522202	-0.517802239	-0.31692341	0.050856885	0.156409562	-0.008397796	-0.128859744	-0.056417685	-0.058678806	0.120059922	0.231272653	0.115685843	0.128121793	0.018306576	-0.442651659	-0.009901937	0.350304872	0.072270475	-0.047764853
GENE2701X	YOR229W	YOR229W	WTM2	WTM2	Transcriptional modulator involved in regulation of meiosis, silencing, and expression of RNR genes; involved in response to replication stress; contains WD repeats	1	-0.018891167	0.01903289	-0.029507065	-0.003414569	-0.125742838	0.073833942	0.032651007	-0.075299591	0.917828918	0.083560593	-0.082591161	-0.01114011	-0.12374986	-0.016665237	-0.189866245	-0.154051572	-0.040308472	0.277960956	0.172193065	-0.104695827	0.195738137	-0.248046175	-0.017282719	-0.019508138	-0.09637551	-0.293180376	-0.32355386	-0.271456003	-0.207862631	0.006377024	-0.065863989	-0.147786975	0.026998306	-0.04413671	-0.183795169	-0.116890669	0.005399988	0.087001108	-0.202875763	0.022104997	0.208205089	0.041705579	0.037621185
GENE53X	YHR214W	YHR214W	YHR214W		Putative protein of unknown function; predicted to be a glycosylphosphatidylinositol-modified (GPI) protein	1	-0.004952607	-0.014680282	0.013798105	-0.163356781	-0.132383406	-0.025064001	0.024816096	0.223805577	0.053236481	1.115332842	-0.760460198	-0.500160754	-0.359973311	-0.386871994	-0.2656914	0.082906924	0.041845731	0.875819385	1.170130253	-0.02000542	0.385762334	0.171129957	0.250015616	0.05160876	-0.005521648	-0.434568554	-0.115534931	-0.26668036	-0.108854599	-0.113153353	0.032933064	-0.019309275	-0.021908365	-0.361544281	0.152092546	0.264176101	0.183721513	-0.407017291	1.038099051	0.344203562	0.150494695	0.088073738	-0.05624067
GENE1371X	YHR177W	YHR177W	YHR177W	GON3	Putative protein of unknown function; overexpression causes a cell cycle delay or arrest	1	0.20539251	-0.021348931	-0.074747942	-0.131169453	0.136204511	0.249056935	-0.045662221	-0.035999205	-0.062550142	-0.021360645	-0.037921894	-0.079458207	0.094546877	0.05856587	0.007109368	0.062867738	-0.112420142	0.26285407	0.480999202	0.160132811	0.252912134	0.301810026	0.027168209	0.096491262	-0.00746938	0.087231994	0.006549374	0.116351448	-0.052215666	0.082539104	0.066151202	-0.068711802	0.359262526	-0.016201204	0.108437471	0.114287064	0.15673314	0.003933191	-0.118408993	0.014912266	0.020598207	-0.046563398	0.015483297
GENE346X	YCR102W-A	YCR102W-A	YCR102W-A		Dubious open reading frame unlikely to encode a protein, based on available experimental and comparative sequence data	1	0.180096924	-0.015702317	0.366464913	0.565246224	0.205505118	0.037494682	0.133103162	0.138801366	0.066592105	0.009017457	-0.117112838	-0.093808226	0.033341944	0.008357802	0.019104077	0.158996165	0.288264036	0.370309383	0.300112009	0.303728163	-0.061322767	-0.026111048	0.011953565	0.162093997	0.102738753	-0.067704447	-0.076023288	0.025255637	0.065324143	0.097866952	0.024957899	0.01339794	0.090555377	0.019573826	0.329502523	0.136873856	0.094073884	-0.025498588	-0.267055303	0.493934214	0.113300443	0.079538547	-0.026111048
GENE345X	YCR102C	YCR102C	YCR102C		Putative protein of unknown function, involved in copper metabolism; similar to C. carbonum toxD gene; member of the quinone oxidoreductase family	1	0.391910672	-0.011948693	0.400745571	0.235261396	0.282878637	0.380607545	0.319363594	0.134102628	-0.144745395	-0.029281789	-0.355732083	-0.215050504	-0.073381118	-0.145187259	-0.285600603	0.351017654	0.255367786	0.813967884	0.55199337	-0.211922407	-0.137608126	-0.633100987	0.037944429	0.226471543	-0.251080275	-0.539565682	-0.292717308	-0.423584282	-0.274234414	-0.025837831	0.121956989	0.028668158	0.029615434	0.392339408	0.964797854	0.588008165	0.25132522	-0.016857898	-0.564887762	0.568158627	0.51339978	0.471603692	0.022474347
GENE2113X	YLR460C	YLR460C	YLR460C		Member of the quinone oxidoreductase family, up-regulated in response to the fungicide mancozeb; possibly up-regulated by iodine	1	0.318692833	-0.045894537	0.232844919	0.200479239	0.124910392	0.292711079	0.138381988	0.049100984	-0.134052694	-0.088912845	-0.419103921	-0.33940357	-0.1467724	-0.068061329	-0.285164565	0.123520531	0.018562963	0.34180361	0.147658363	-0.372901231	-0.300491005	-0.63867408	0.061555024	0.149298385	-0.333188891	-0.637212575	-0.240237385	-0.312485963	-0.2898449	-0.085222721	0.11419376	0.074984886	0.023411503	0.248182625	0.79436183	0.366487294	0.147892773	-0.153517112	-0.734690368	0.397058159	0.409602732	0.380563229	-0.035341132
GENE457X	YDL241W	YDL241W	YDL241W		Putative protein of unknown function; YDL241W is not an essential gene	1	0.238371104	-0.155140355	0.264488399	0.056472547	0.555335164	0.246371597	0.062743425	0.122102819	0.030675082	-0.043967146	-1.41460669	-0.892783523	-0.128167391	0.077735208	-0.096849099	0.130838633	0.01655337	0.959829509	0.99397862	-0.363465846	0.137529746	-0.110602781	-0.0942671	0.096896015	0.027338093	-0.933589757	-0.309790343	-0.140857354	-0.212751433	-0.367741078	-0.19607535	-0.061279111	-0.109821051	0.27393356	0.65556246	0.482301027	0.274279565	-0.045172393	-0.132511497	-0.233878106	0.092193902	0.537385523	0.097529896
GENE2506X	YNR060W	YNR060W	FRE4	FRE4	Ferric reductase, reduces a specific subset of siderophore-bound iron prior to uptake by transporters; expression induced by low iron levels	1	-0.053556584	-0.008767879	0.058358062	-0.027798496	-0.061312228	-0.131103083	-0.102164797	-0.15950051	-0.1039235	0.063848041	-0.531610608	-0.451145172	-0.030454198	-0.005717172	-0.041195922	-0.100895539	-0.124361463	0.216498315	0.329020232	-0.223328307	-0.077680349	-0.305185765	-0.03811001	-0.132854715	-0.150855809	-0.074412189	-0.095331714	-0.261097312	-0.03890273	-0.115952298	-0.159495682	-0.141482621	-0.211310953	-0.186966285	0.141877428	0.132918969	0.097003929	-0.122353107	-0.304351747	-0.2729038	0.004105833	0.144738182	0.025765905
GENE1393X	YIL011W	YIL011W	TIR3	TIR3|YIB1	Cell wall mannoprotein of the Srp1p/Tip1p family of serine-alanine-rich proteins; expressed under anaerobic conditions and required for anaerobic growth	1	-0.011108125	-0.027057422	0.712049842	0.538319647	-0.097989731	0.242120773	-0.088670433	-0.026600324	0.639083922	0.1214929	-0.540671229	-0.430188119	-0.177002341	-0.079023823	-0.147934034	-0.28997013	-0.413067162	2.125994921	2.116461277	-0.216917217	-0.173236355	-0.059517488	-0.105335101	-0.023472123	-0.382509679	-0.618373275	-0.37029928	-0.39655146	-0.370217234	-0.064953692	-0.090624727	-0.162605688	0.179154307	0.003141652	0.358621299	0.081421442	0.128108606	-0.10616719	-0.553064168	-0.315843761	-0.157099992	0.209815159	0.022815201
GENE2869X	YPL189W	YPL189W	GUP2	GUP2	Probable membrane protein with a possible role in proton symport of glycerol; member of the MBOAT family of putative membrane-bound O-acyltransferases; Gup1p homolog	1	-0.067323469	-0.046572339	0.127184227	0.205792859	0.180924386	0.144451052	0.31010741	0.175901383	0.004494201	-0.045218538	-0.228702605	-0.191288754	-0.260456026	-0.153042212	-0.144345105	-0.081740484	0.019701915	0.754109323	0.700697184	-0.095125198	0.071433187	-0.163048223	-0.042630646	0.226570174	-0.263518065	-0.238410056	-0.237773657	0.011080518	0.021749763	0.056736112	0.074286208	0.041130815	0.166496947	0.268254727	0.33134979	0.231690452	0.224867612	0.08884716	-0.29337132	-0.140612423	-0.085799836	0.045023523	-0.044151586
GENE1789X	YKL198C	YKL198C	PTK1	PTK1|KKT8|POT1|STK1|YKL199C|YKT9	Putative serine/threonine protein kinase that regulates spermine uptake; involved in polyamine transport; possible mitochondrial protein	1	0.035004474	0.202612057	-0.006457506	-0.021739926	-0.006245944	-0.072837785	-0.018582778	-0.105400279	0.351978779	-0.144236684	-0.204788297	-0.260056883	0.16190058	-0.084078372	-0.078883626	0.016681725	0.054209452	0.004451054	0.109948888	0.109668121	0.058302641	-0.066010475	0.177075833	-0.100340202	-0.142770603	0.048180375	0.061140236	0.040471654	0.028908569	-0.180372685	-0.001179164	-0.025923023	-0.169488296	-0.120421261	-0.057971261	-0.027883803	-0.121153831	-0.139922351	0.096194372	0.034018457	-0.167699739	-0.09699259	-0.02178533
GENE106X	YBL106C	YBL106C	SRO77	SRO77|SNI2|SOP2	Protein with roles in exocytosis and cation homeostasis; functions in docking and fusion of post-Golgi vesicles with plasma membrane; homolog of Sro7p and Drosophila lethal giant larvae tumor suppressor; interacts with SNARE protein Sec9p	1	0.249081209	0.311351985	-0.212866798	-0.442036122	-0.462109566	-0.300819755	-0.116970457	-0.032400493	0.079565853	0.090081073	0.051330335	0.191802666	-0.26842919	-0.131147325	0.076914765	0.201583684	0.174917698	0.109775089	0.143262789	-0.355517924	0.119170234	-0.631251752	0.088779338	-0.000411227	0.059410658	-0.27690807	-0.038932376	-0.577364385	-0.280205011	0.052276764	-0.103219762	-0.29522717	-0.259422958	0.026885025	0.174802676	0.035243832	0.140830994	-0.426392794	0.071392	-0.188308686	0.181204349	0.006779141	-0.011487629
GENE1298X	YHR047C	YHR047C	AAP1	AAP1|AAP1'	Arginine/alanine aminopeptidase, overproduction stimulates glycogen accumulation	1	0.094371215	0.065448232	0.028187212	-0.018920399	0.207643017	-0.052121427	-0.164452612	-0.265200645	-0.031940222	-0.159379661	0.251664549	0.281858474	0.247429326	0.125227883	0.039910432	0.210737959	0.28368476	-0.015598768	0.044408109	0.327767819	0.453164607	-0.358772129	-0.067621291	-0.025187315	0.305281818	0.149571553	0.220862344	-0.208049268	-0.113607489	0.29891634	-0.238617703	-0.12521562	0.048236188	0.029431682	0.405349821	0.263899773	0.024418976	-0.221079931	0.170553237	0.050132487	0.218595207	0.144424945	-0.024616336
GENE2009X	YLR228C	YLR228C	ECM22	ECM22	Sterol regulatory element binding protein, regulates transcription of sterol biosynthetic genes; contains Zn[2]-Cys[6] binuclear cluster; homologous to Upc2p; relocates from intracellular membranes to perinuclear foci on sterol depletion	1	0.130667344	0.079470277	0.061997335	-0.139326364	0.118319847	0.011939257	0.007439519	-0.139399454	0.482228756	-0.060108468	-0.13531661	-0.023614367	0.003040879	-0.050421741	-0.078882106	0.159448355	0.054223347	-0.306437671	-0.254843563	-0.015359614	0.236364037	-0.161438644	-0.104680307	0.038028743	0.065075934	-0.177849084	-0.281582683	0.050954372	-0.008664827	0.026006803	-0.128110632	-0.215192854	-0.06234676	-0.131148905	0.100910388	0.03022306	0.094263099	-0.227511287	0.171770468	0.035722431	0.10739328	0.091422267	-0.063149899
GENE1875X	YLL049W	YLL049W	LDB18	LDB18	Component of the dynactin complex, which is required for dynein activity; null mutant exhibits defects in nuclear migration and spindle orientation and has reduced affinity for alcian blue dye; has homology to mammalian dynactin subunit p24	1	-0.002667122	-0.072560124	-0.023278575	-0.150604367	0.25018546	0.086294636	0.128926829	-0.091900356	-0.334303439	-0.016220171	-0.039222907	0.037691463	0.128214195	0.031719837	-0.014776477	-0.024606064	0.002392888	0.27627033	0.19210577	-0.131983384	0.370197773	-0.527512252	-0.115264557	0.031804513	0.10265813	0.14038603	0.128913641	0.041523363	0.099712633	0.170258388	-0.053895004	-0.003968536	0.022374917	0.075505249	0.175748125	0.350565136	0.046071917	0.113100357	-0.394376725	-0.241029993	-0.049800366	-0.264918059	-0.171077624
GENE1988X	YLR179C	YLR179C	YLR179C		Protein of unknown function with similarity to Tfs1p; transcription is activated by paralogous proteins Yrm1p and Yrr1p along with proteins involved in multidrug resistance; GFP-tagged protein localizes to the cytoplasm and nucleus	1	-0.028319241	-0.095455013	0.273062259	0.397288203	0.567204714	0.368354887	0.007554336	-0.382500261	0.35895884	0.019388793	0.118505917	0.05255501	0.339992493	-0.021756036	-0.159922734	0.05630606	0.107861921	0.199361399	0.1346021	-0.148057103	0.447515726	-0.490468323	-0.038015209	-0.013926977	0.100681677	-0.158571064	-0.124608383	-0.022076825	0.225460038	0.182399914	0.123507291	0.120205939	0.113767169	0.171936959	0.155930534	0.19501996	0.167190909	0.302231312	-1.052448988	-0.339381635	-0.151999891	-0.168829694	-0.111188568
GENE1856X	YLL012W	YLL012W	YEH1	YEH1	Steryl ester hydrolase, one of three gene products (Yeh1p, Yeh2p, Tgl1p) responsible for steryl ester hydrolase activity and involved in sterol homeostasis; localized to lipid particle membranes	1	-0.032469843	0.053806443	-0.226656824	-0.195387974	0.005816746	0.248121887	0.136677027	-0.036700491	0.093235634	-0.015928399	-0.131852165	-0.02677227	0.469833881	0.211647704	-0.041455731	-0.069311097	-0.021870282	0.445726693	0.516327858	-0.143259659	0.427734882	-0.906077504	-0.191761583	0.124658987	0.010994616	0.076901086	0.017052468	-0.357862234	-0.049297191	-0.127097189	0.012854681	0.129533604	0.046463121	0.315971911	0.316528082	0.275662661	0.104135342	-0.064760536	-0.076036975	-0.241064102	-0.203299254	-0.04959131	0.00728163
GENE2736X	YOR306C	YOR306C	MCH5	MCH5	Plasma membrane riboflavin transporter; facilitates the uptake of vitamin B2; required for FAD-dependent processes; sequence similarity to mammalian monocarboxylate permeases, however mutants are not deficient in monocarboxylate transport	1	0.439931601	-0.021243513	-0.187713727	-0.753076315	-0.023884227	-0.061881356	-0.028687112	0.292605072	0.325927466	-0.040697221	0.310293585	0.505840123	0.841715515	0.645627916	-0.354202449	0.70485425	1.108644843	0.465117723	0.605219305	-0.145038888	0.902181685	-0.914151132	-0.053929452	-0.236180529	0.510394871	-0.23780939	-0.035568837	-0.484087765	-0.087520279	0.423427582	0.05165052	-0.065012552	-0.217168748	0.53476882	0.271808118	0.351470023	-0.149659827	-0.185815468	-0.379850924	-0.737629414	-0.035200685	0.262012124	0.217764258
GENE256X	YBR294W	YBR294W	SUL1	SUL1|SFP2	High affinity sulfate permease of the SulP anion transporter family; sulfate uptake is mediated by specific sulfate transporters Sul1p and Sul2p, which control the concentration of endogenous activated sulfate intermediates	1	-0.035468288	0.011681689	0.087313473	0.139351606	0.00345832	0.013240702	0.009562163	-0.005300086	-0.011061603	0.014483844	0.020697759	0.066109858	0.02467428	-0.056473196	0.030901037	0.861002505	3.126883745	-0.000971261	0.011109151	-0.024123333	0.097651243	0.033370137	0.019915368	0.048612855	0.003961966	0.011366821	0.005443106	0.008300426	-0.006131481	0.049463488	0.045792419	-0.01598675	0.05511234	0.091124333	0.054195557	0.039377067	-0.013006643	0.026035139	0.027168209	0.023865663	0.005098122	0.031550467	-0.022353724
GENE373X	YDL059C	YDL059C	RAD59	RAD59	Protein involved in the repair of double-strand breaks in DNA during vegetative growth via recombination and single-strand annealing; anneals complementary single-stranded DNA; homologous to Rad52p	1	0.100116476	-0.041690338	0.096329331	0.069867112	0.084935062	0.062356614	0.03390573	0.125201434	0.022886202	-0.035685658	0.015240636	0.091219135	-0.063128799	0.011495639	-0.039541669	0.64755398	0.480575353	-0.153574884	-0.155615956	-0.008106151	0.359329999	0.003818085	0.060517825	0.076600142	-0.068994775	-0.015632311	0.008759367	-0.076087162	0.099524133	0.044995554	-0.092963219	-0.088250138	0.045261223	0.177241713	0.266612649	0.156318948	0.035806876	0.192042634	0.078158922	-0.232602835	-0.046700489	0.021124341	0.044184256
GENE1265X	YHL036W	YHL036W	MUP3	MUP3	Low affinity methionine permease, similar to Mup1p	1	-0.014372793	-0.131924897	-0.036996491	-0.425450862	-0.081299305	-0.030819664	-0.008702563	-0.021799976	-0.286214471	-0.032300167	-0.221243054	-0.047797661	-0.275176883	-0.056029178	-0.008715626	0.691828907	1.095175028	-0.109567322	0.04461794	-0.446201086	-0.080801807	0.395687997	-0.104393363	-0.041809142	-0.12027698	-0.124034397	-0.130322814	0.372662425	-0.170710579	-0.389916062	-0.113172069	-0.115595877	-0.051324405	0.171078697	0.141864359	0.253541559	-0.079061918	0.001903102	0.497321099	-0.279775828	-0.090199254	0.09751641	-0.147468939
GENE1429X	YIL074C	YIL074C	SER33	SER33	3-phosphoglycerate dehydrogenase, catalyzes the first step in serine and glycine biosynthesis; isozyme of Ser3p	1	-0.038619671	-0.154077262	-0.040493932	-0.183134913	-0.043272726	-0.104300298	-0.204765022	-0.339799702	0.099227868	0.137674004	-0.13030228	-0.08011689	0.196141183	0.115659207	-0.088403516	0.207118213	0.429492772	0.066688538	-0.010541237	-0.016523678	-0.100788787	-0.288954496	0.138866887	0.105678082	0.010679598	0.077844568	0.196430787	0.189565256	0.058690544	0.057221502	-0.140509039	-0.205448553	-0.114955179	0.099254802	0.007740895	-0.020817524	0.031098722	0.043148492	0.309013158	-0.046104547	0.070993759	0.122685969	0.029898083
GENE1036X	YGL184C	YGL184C	STR3	STR3	Peroxisomal cystathionine beta-lyase, converts cystathionine into homocysteine; may be redox regulated by Gto1p	1	-0.192363158	-0.561966956	-0.111015618	-0.225195646	-0.297051728	-0.4397057	-0.214220136	-0.094200879	0.102470011	-0.087615326	-0.339650005	0.037283812	-0.066558793	0.269320458	-0.443920851	0.796539605	2.037666798	-0.005854779	0.009949066	-0.35998255	0.729017556	-0.149922296	0.050021008	0.185625553	0.200705215	-0.086970069	0.02923377	0.064275853	-0.203644797	-0.202977061	-0.14546968	-0.072199099	0.059562944	0.130100593	0.159215823	0.066550776	0.139980212	-0.071268126	-0.236566335	-0.383386344	0.297602296	0.098123066	-0.18486236
GENE576X	YDR253C	YDR253C	MET32	MET32	Zinc-finger DNA-binding protein, involved in transcriptional regulation of the methionine biosynthetic genes, similar to Met31p	1	0.000115411	-0.223611295	-0.066721976	-0.206783295	0.054973468	0.114966631	-0.00557813	0.035201594	0.133326784	-0.04517388	-0.31076169	-0.146499306	0.109280311	-0.037450977	-0.305173278	0.222680926	0.628166974	0.289291501	0.300276041	-0.551285088	0.263851702	0.004508583	-0.038647827	-0.008582099	0.039868332	-0.006337231	0.012168167	0.030434962	0.019673452	-0.266916424	0.015654562	0.024518266	-0.048804637	0.162222937	0.195876703	0.216374144	0.016239565	0.114047132	-0.154377475	-0.237872347	0.001701377	-0.023898896	-0.090795256
GENE2457X	YNL277W	YNL277W	MET2	MET2	L-homoserine-O-acetyltransferase, catalyzes the conversion of homoserine to O-acetyl homoserine which is the first step of the methionine biosynthetic pathway	1	-0.142152727	-0.412828982	-0.195237666	-0.387424797	-0.250618488	-0.252518058	-0.11220181	0.110202856	0.427316517	-0.064208373	-0.517882824	-0.408764839	0.144385785	0.109828569	-0.561834931	0.881179094	1.111345172	0.403889388	0.394075066	-0.70865339	0.031084603	-0.040458322	0.106656529	-0.022440175	0.056028537	-0.194397166	0.0528332	0.41305244	-0.021293294	-0.225806266	-0.055176031	-0.081946619	-0.091808103	0.088602968	0.02142287	0.021366013	0.018491749	0.182870239	-0.507420719	-0.329774201	-0.01269951	0.244083315	-0.152471244
GENE1492X	YIR017C	YIR017C	MET28	MET28	Basic leucine zipper (bZIP) transcriptional activator in the Cbf1p-Met4p-Met28p complex, participates in the regulation of sulfur metabolism	1	-0.068614967	-0.158851281	0.424019098	0.086824521	0.081080519	-0.188458279	0.071790121	0.099295206	0.278900653	-0.083006755	-0.30459407	-0.017221397	0.222272873	0.234844625	-0.258421689	0.644733071	1.243949294	0.302395105	0.122010022	-0.301740617	0.424846858	0.596295893	0.114420332	0.40272218	0.330374807	0.119807668	0.252221882	0.560577989	0.254811704	-0.011160465	0.187007576	0.094979189	0.130416945	0.161603957	0.470302582	0.2018722	0.103114881	0.452310771	0.007295984	-0.196106747	0.14480342	0.373620361	-0.239222094
GENE939X	YFR030W	YFR030W	MET10	MET10	Subunit alpha of assimilatory sulfite reductase, which converts sulfite into sulfide	1	-0.08111158	-0.182306349	-0.108848378	-0.231159329	-0.231206745	-0.282028198	-0.161553204	-0.118600063	0.133339942	-0.008823036	-0.322590083	-0.296316296	0.33922863	0.176271707	-0.217546135	0.920765877	1.047454596	0.151612073	0.033341944	-0.173942536	-0.175997987	-0.233040243	0.03873115	0.146941915	0.144490212	0.049658645	0.252246082	0.34454447	-0.167111605	-0.402795911	-0.16984205	0.038590699	-0.0069851	0.122858219	0.442460537	0.054112185	0.072586045	0.248704836	-0.158253863	-0.126651376	0.152105525	0.375956893	-0.042838696
GENE1674X	YJR137C	YJR137C	MET5	MET5|ECM17	Sulfite reductase beta subunit, involved in amino acid biosynthesis, transcription repressed by methionine	1	-0.066992462	-0.200975716	-0.056282669	-0.180516556	-0.110202521	-0.136694252	-0.012468112	-0.199399486	0.121837668	0.053987116	-0.189701691	-0.114767708	0.206768245	0.197563484	-0.181309745	0.656002045	0.8814767	0.130179673	-0.003805072	-0.24915342	-0.049701806	0.110029086	0.035989814	-0.085150793	0.115459457	-0.01042062	0.072325364	0.306122214	0.090988889	-0.283686847	-0.139650554	-0.084560178	-0.120607898	-0.001545954	0.175160497	-0.047262385	-0.210050449	0.09056893	0.269499987	-0.247981072	0.014798032	0.400876701	-0.159326494
GENE1935X	YLR092W	YLR092W	SUL2	SUL2	High affinity sulfate permease; sulfate uptake is mediated by specific sulfate transporters Sul1p and Sul2p, which control the concentration of endogenous activated sulfate intermediates	1	-0.036046539	-0.076923862	0.083737582	0.030067645	0.047719847	0.04380643	0.003156048	0.001600503	-0.017584989	-0.026803134	-0.024955373	-0.011782868	0.130456477	0.13953498	0.048961539	0.616837561	1.137267351	0.053987116	0.028866148	-0.082183324	0.119196787	0.172513127	-0.00662562	0.07038933	0.056569654	0.218285203	0.127316311	0.220020324	0.138250917	-0.023809426	-0.0416844	-0.011252063	-0.003462291	0.104095072	0.248401254	0.091652445	0.064841472	0.159215823	-0.121783167	-0.085815147	0.107205771	0.403158635	-0.041880433
GENE1615X	YJR010W	YJR010W	MET3	MET3	ATP sulfurylase, catalyzes the primary step of intracellular sulfate activation, essential for assimilatory reduction of sulfate to sulfide, involved in methionine metabolism	1	-0.121597953	-0.312328309	-0.044447634	-0.235125646	-0.183362603	-0.330198556	-0.270985901	-0.274400175	0.040120918	-0.02609342	-0.307674587	-0.274806798	0.293240994	0.42144683	-0.193477958	0.501698971	0.842021406	0.44729355	0.241876781	-0.407076597	-0.247575089	-0.331040382	0.017480126	0.098945007	0.521151245	0.143210545	0.241352096	0.477656603	0.211398527	-0.292199582	-0.465531945	-0.293046027	-0.010262235	0.301739812	0.649091184	0.193759129	0.095411368	0.278234601	-0.27870959	-0.104404218	0.236596704	0.631551325	-0.099460445
GENE1686X	YKL001C	YKL001C	MET14	MET14	Adenylylsulfate kinase, required for sulfate assimilation and involved in methionine metabolism	1	-0.172301263	-0.488855869	-0.163610458	-0.404544085	-0.121142849	-0.340709269	-0.462433547	-0.344699472	0.174329713	-0.183413401	0.20015277	-0.018433724	0.479044259	0.546709299	-0.265753835	0.49386248	0.655003727	-0.060158104	-0.274398416	-0.721891522	-0.199909791	-0.322079599	-0.060821574	0.038211402	0.657886922	1.294282556	1.321229696	-0.185931996	-0.249160275	-0.064107321	-0.559991837	-0.428501815	-0.068669438	0.202210814	0.341632873	0.167537764	0.021877658	0.286904812	-0.691867471	-0.417409301	-0.211399481	0.532326937	-0.130073324
GENE2992X	YPR167C	YPR167C	MET16	MET16	3'-phosphoadenylsulfate reductase, reduces 3'-phosphoadenylyl sulfate to adenosine-3',5'-bisphosphate and free sulfite using reduced thioredoxin as cosubstrate, involved in sulfate assimilation and methionine metabolism	1	-0.064280778	-0.043689039	0.008386489	0.045904223	0.019901138	-0.112329692	-0.155096978	-0.192000538	-0.003158629	-0.043063127	0.162480757	0.109828569	0.220280424	0.240558565	0.024078501	0.924920797	1.040240169	-0.020082952	-0.112928659	-0.016326683	0.250428051	-0.162216574	-0.030747447	-0.017964739	0.132405743	0.249360383	0.13953498	0.03250996	0.219314143	0.030081773	-0.075875781	0.059064493	-0.061596766	0.112766847	0.026927507	0.01987268	0.024277121	0.130957216	-0.088604465	-0.220183894	-0.060600385	0.355715454	0.0238089
GENE9X	YAL012W	YAL012W	CYS3	CYS3|CYI1|FUN35|STR1	Cystathionine gamma-lyase, catalyzes one of the two reactions involved in the transsulfuration pathway that yields cysteine from homocysteine with the intermediary formation of cystathionine	1	0.042168029	-0.34722808	-0.167699739	-0.415699363	-0.063302137	-0.095139071	-0.156332865	-0.058199558	0.084023431	0.067390904	-0.070405915	-0.00130623	0.205655247	0.101650082	-0.01969533	0.175926924	-0.059161212	-0.003372632	-0.036583584	-0.036795203	-0.349310786	-0.236477941	0.079538547	0.196191549	-0.028994722	-0.143933788	0.055320617	0.034201626	-0.060458958	-0.229461849	-0.124238811	-0.226800337	-0.002087647	0.169963464	0.18173866	0.194503143	0.158543855	0.23388806	-0.356969506	-0.034353852	0.315995097	0.008042208	0.046379302
GENE247X	YBR281C	YBR281C	DUG2	DUG2	Component of glutamine amidotransferase (GATase II); forms a complex with Dug3p to degrade glutathione (GSH) and other peptides containing a gamma-glu-X bond in an alternative pathway to GSH degradation by gamma-glutamyl transpeptidase (Ecm38p)	1	-0.004257899	-0.153945625	-0.355198652	-0.389893383	-0.264985681	-0.182070643	-0.129708663	-0.189800426	0.004551728	-0.055288453	-0.112239242	-0.145825565	-0.176084369	-0.011044157	-0.040308472	0.073546059	0.06812045	-0.129121616	-0.106247947	-0.210896775	-0.229949057	0.152585819	-0.064929552	0.108865649	-0.043521013	-0.244527847	-0.03966178	0.029898083	-0.051485866	-0.380147547	-0.022841725	-0.167664096	-0.02001127	0.137975603	-0.024515081	0.172436312	0.097057879	0.185714334	-0.255122483	0.054209452	0.078104258	-0.076864511	-0.083926983
GENE793X	YER042W	YER042W	MXR1	MXR1|MSRA	Methionine-S-sulfoxide reductase, involved in the response to oxidative stress; protects iron-sulfur clusters from oxidative inactivation along with MXR2; involved in the regulation of lifespan	1	0.09101598	-0.619066656	-0.161119208	-0.535126865	-0.038416676	0.033454716	-0.294521004	-0.210200653	-0.101537772	-0.144029424	-0.826076925	-0.456591219	-0.44103691	-0.016433202	-0.343035102	0.200228125	0.260266602	0.07103496	-0.052265029	-0.939559639	0.153597832	-0.770077467	-0.168719411	0.02507133	-0.115785033	-0.392621875	-0.225254685	-0.14560692	-0.193365783	-0.586830556	-0.192528024	-0.169183284	-0.11813651	0.065337934	0.150962547	0.345260114	0.151702985	0.038759243	-0.709575594	0.076463319	0.603995383	-0.069199093	0.019531129
GENE2420X	YNL191W	YNL191W	DUG3	DUG3	Component of glutamine amidotransferase (GATase II); forms a complex with Dug2p to degrade glutathione (GSH) and other peptides containing a gamma-glu-X bond in an alternative pathway to GSH degradation by gamma-glutamyl transpeptidase (Ecm38p)	1	0.16712667	-0.185674354	-0.155816838	-0.229044125	-0.013680818	-0.103447579	0.076819018	-0.07190033	0.225151509	-0.074434973	-0.543343127	-0.374909103	-0.115231737	-0.166977167	-0.134215757	0.189704403	0.107620917	0.01755139	0.082266584	-0.288667202	-0.005528889	0.138250917	-0.170587167	0.071721487	-0.160783708	-0.460447103	-0.400314689	-0.001794385	-0.058587149	-0.238614291	-0.002581848	0.019274913	-0.003055977	0.330822259	0.096315838	0.284490436	0.126695395	0.222557291	-0.552607	-0.05244156	0.175799221	-0.15073888	0.075176619
GENE1886X	YLL061W	YLL061W	MMP1	MMP1	High-affinity S-methylmethionine permease, required for utilization of S-methylmethionine as a sulfur source; has similarity to S-adenosylmethionine permease Sam3p	1	0.088779338	-0.622816265	-0.09015011	-0.604943752	-0.137105107	-0.187578991	0.0944658	0.081298716	-0.054494172	-0.168516725	-1.292634249	-0.688350439	-0.221831799	-0.031199967	-0.782707214	0.164413005	0.332289726	0.472342193	0.329835445	-1.146786809	-0.44569996	-0.212589264	0.003875639	-0.208590984	-0.345447153	-1.307333589	-0.796187401	-0.489686161	-0.483198136	-0.746499598	0.152404115	0.018762344	-0.53927213	0.021792397	-0.12372157	0.021479728	0.083288267	-0.094858624	0.655553341	-0.380376637	0.376701564	-0.069572993	-0.109982967
GENE1887X	YLL062C	YLL062C	MHT1	MHT1	S-methylmethionine-homocysteine methyltransferase, functions along with Sam4p in the conversion of S-adenosylmethionine (AdoMet) to methionine to control the methionine/AdoMet ratio	1	-0.004029298	-0.620230436	0.079320081	-0.352149487	-0.008033612	-0.109976739	-0.009440075	0.13830334	-0.06520725	-0.134713024	-0.822194457	-0.484279484	-0.061988279	0.11396715	-0.505232155	0.321939647	0.070980027	0.196178958	0.176016331	-0.70457083	-0.358905345	0.097071372	-0.014333451	-0.006258984	-0.12128564	-0.581846774	-0.279744297	-0.217418656	-0.353700906	-0.613462746	0.083315499	-0.055955689	-0.187133804	0.072736949	0.003256812	0.201232359	0.130153313	0.081735022	0.530759931	-0.255339444	0.233900324	-0.073762178	-0.171480522
GENE2073X	YLR364W	YLR364W	GRX8	GRX8	Glutaredoxin that employs a dithiol mechanism of catalysis; monomeric; activity is low and null mutation does not affect sensitivity to oxidative stress; GFP-fusion protein localizes to the cytoplasm; expression strongly induced by arsenic	1	0.06140295	-0.250388503	-0.323461771	-0.488554239	-0.040542897	-0.160087153	-0.052873995	-0.192800075	-0.094475031	-0.024252437	-0.093997605	-0.074249655	-0.272534311	-0.045641374	-0.11726775	0.233090431	0.27100727	0.095924422	0.134299815	-0.406722724	-0.159834102	-0.274483919	-0.080396004	0.073244408	-0.038150009	-0.216788113	-0.046845041	-0.032803349	-0.041400794	-0.32398361	-0.193220615	-0.065842852	-0.131024092	0.084037043	0.023141777	0.180657104	0.098190457	0.329755098	-0.25600946	0.141197339	0.339696109	0.149740621	-0.022046059
GENE2043X	YLR303W	YLR303W	MET17	MET17|MET15|MET25	Methionine and cysteine synthase (O-acetyl homoserine-O-acetyl serine sulfhydrylase), required for sulfur amino acid synthesis	1	-0.140016139	-0.958014131	-0.530411959	-0.885787606	-0.654094994	-0.604454577	-0.613478184	-0.433399141	-0.014256227	-0.052535817	-1.263604641	-0.867359996	0.233912602	0.318392038	-0.954777896	0.339468092	0.489131838	0.032665111	-0.053700328	-1.090087056	-0.103842869	-0.250029892	0.043554489	0.033708431	0.294535458	-0.102586068	0.127976581	0.038885638	-0.305761635	-1.342853904	-0.542590618	-0.026681149	-0.164761469	0.145273119	0.142178133	0.086172327	-0.083868876	0.258265644	-0.025266595	-0.413730055	0.129494056	0.289775461	-0.158393934
GENE701X	YDR518W	YDR518W	EUG1	EUG1	Protein disulfide isomerase of the endoplasmic reticulum lumen; EUG1 has a paralog, PDI1, that arose from the whole genome duplication; function overlaps with that of Pdi1p; may interact with nascent polypeptides in the ER	1	0.058621284	-0.075431839	0.177815765	0.027168209	0.387991101	-0.058396347	-0.176032215	-0.400600314	0.718955576	-0.002619425	0.103840023	0.037058853	-0.113819793	0.034539722	0.12502946	-0.006896671	-0.05417059	0.380895644	0.320577115	0.039994631	-0.333014399	-0.152747065	0.048598908	-0.016796594	0.011037568	-0.04854947	0.206180587	-0.186385021	0.693132281	0.024645915	-0.233389571	-0.415718615	-0.035351481	0.135337859	0.179243505	0.154518396	0.088087305	0.518253148	-0.585580826	-0.374342352	-0.291599095	0.006506288	-0.042532574
GENE781X	YER014W	YER014W	HEM14	HEM14	Protoporphyrinogen oxidase, a mitochondrial enzyme that catalyzes the seventh step in the heme biosynthetic pathway, converting protoporphyrinogen IX to protoporphyrin IX; inhibited by diphenyl ether-type herbicides	1	0.046658684	-0.061193313	0.00116811	-0.074836068	0.04707766	-0.091030344	0.009375839	0.0364963	0.969093382	-0.116061747	-0.085861079	-0.170848623	-0.053671878	0.016753029	0.058441188	-0.038729332	-0.094194718	0.319375157	0.446489155	-0.10431581	-0.322738022	-0.18533966	-0.070393801	0.091652445	-0.062746018	0.030886916	0.058815204	-0.056047175	0.08671584	0.01787916	-0.048643474	-0.10889972	0.128293395	0.208042726	0.20539251	0.134339243	0.097826511	0.382656187	-0.303429216	-0.016167648	-0.119300373	0.157962084	0.04558276
GENE795X	YER044C	YER044C	ERG28	ERG28|BUD18	Endoplasmic reticulum membrane protein, may facilitate protein-protein interactions between the Erg26p dehydrogenase and the Erg27p 3-ketoreductase and/or tether these enzymes to the ER, also interacts with Erg6p	1	0.056722242	0.182488903	0.090623125	-0.199260354	0.254920512	0.173127428	-0.027957348	-0.006599532	1.220726252	-0.138274849	-0.374422759	-0.28841874	-0.232441813	-0.035403229	-0.094187021	-0.083830655	-0.111543909	0.476008326	0.45972538	-0.271038145	-0.127576247	-1.229561567	0.012997664	-0.04123155	-0.295517534	-0.212216526	0.250282496	-0.096742645	0.264464378	0.403005898	0.053903732	-0.003481091	-0.201561227	0.064510405	0.295464426	0.224274933	-0.007684023	0.1314051	0.181662336	-0.478870839	-0.411400706	0.473506391	0.228898704
GENE1112X	YGR049W	YGR049W	SCM4	SCM4	Mitochondrial outer membrane protein of unknown function; predicted to have 4 transmembrane segments; import is mediated by Tom70p and Mim1p; interacts genetically with a cdc4 mutation	1	0.090948254	0.006190289	0.202298597	0.052068047	0.15406467	-0.064605124	-0.109487943	-0.291099429	0.944761038	-0.075887948	-0.058243118	-0.010273859	-0.007098181	0.011037568	0.067652486	-0.030644286	0.059424505	0.41019997	0.430306703	0.086022824	0.136230767	-0.142812014	-0.076767132	0.040822309	0.00759739	-0.119345821	-0.139943019	0.175083816	0.20558019	0.09350609	-0.024996474	0.012268304	0.035384614	-0.099346071	0.241876781	0.153273553	0.262433171	0.147840694	0.055653799	-0.267159492	-0.236899525	-0.400339425	0.160468474
GENE2936X	YPR037C	YPR037C	ERV2	ERV2	Flavin-linked sulfhydryl oxidase localized to the endoplasmic reticulum lumen, involved in disulfide bond formation within the ER	1	-0.004542978	-0.025357626	0.214609772	0.1698737	0.249590963	0.276127368	-0.069448851	0.149298385	0.295617253	0.079483926	0.10430982	0.071982279	0.020498646	0.203577057	0.099672243	-0.089365564	-0.078946106	0.075190313	-0.00887239	-0.01151526	-0.001264355	0.082879677	-0.060222782	0.055598274	0.130983576	0.073148414	-0.008426819	-0.065741681	0.010063683	0.302640736	-0.118976019	-0.141045064	0.055945273	0.22684142	0.080971405	0.202624589	0.176220626	0.103866868	0.113993809	-0.051134557	-0.002499469	-0.053987861	0.03660883
GENE1155X	YGR133W	YGR133W	PEX4	PEX4|PAS2|UBC10	Peroxisomal ubiquitin conjugating enzyme required for peroxisomal matrix protein import and peroxisome biogenesis	1	0.064800091	-0.08753714	0.130930871	0.169411957	0.058593579	-0.021247905	-0.302968174	-0.329600155	-0.049564432	-0.054249983	0.081435077	0.085519835	0.013640911	0.08180318	0.068368137	0.110416703	0.021465514	-0.16100952	-0.179939523	0.107527189	0.414633483	-0.069028065	-0.086525753	-0.007121378	0.009074804	0.015854346	0.020683538	0.140412211	0.111378588	0.159900397	-0.329951912	-0.234954163	0.02467428	0.150195703	0.242925614	0.141511276	0.026870865	0.116976842	0.006362661	-0.224344254	-0.045099452	0.186906174	-0.005582475
GENE323X	YCR060W	YCR060W	TAH1	TAH1	Component of the conserved R2TP complex (Rvb1-Rvb2-Tah1-Pih1); contains a single TPR domain with at least two TPR motifs; R2TP complex interacts with Hsp90 (Hsp82p and Hsc82p) to mediate assembly large protein complexes such as box C/D snoRNPs and RNA polymerase II	1	0.032721527	-0.016895849	-0.16441381	-0.006037309	0.096180879	0.067927778	-0.016609779	-0.06439995	-0.015693566	-0.003835449	0.039489374	0.092599861	0.093749456	-0.00544779	0.050243959	0.254352152	0.105852373	0.069633432	0.121400073	0.022815201	0.424320161	0.045988072	-0.02322433	0.107379884	0.039980598	-0.223281145	-0.291719168	0.132761076	0.252391428	0.015611747	-0.104196399	0.101650082	0.011781859	-0.008152578	0.558277428	0.173063457	0.18771708	0.229280278	-0.15963909	0.280243695	0.314302087	-0.038664129	-0.099199258
GENE2328X	YMR306W	YMR306W	FKS3	FKS3	Protein involved in spore wall assembly, has similarity to 1,3-beta-D-glucan synthase catalytic subunits Fks1p and Gsc2p; the authentic, non-tagged protein is detected in highly purified mitochondria in high-throughput studies	1	0.026601786	0.101757638	0.239092484	-0.217086583	0.073600903	0.002767319	-0.101051807	0.097098351	-0.109718308	-0.069863707	-0.003943943	-0.002824675	0.001297842	-0.036448933	0.028668158	0.126946434	0.187615737	0.040078823	0.111966088	0.040569849	0.401554018	-0.366656214	0.096140385	-0.017653627	-0.09542419	0.10120631	0.055875879	-0.499762893	0.189501986	-0.271412462	-0.017669693	-0.173444599	-0.058061372	-0.070425615	0.059189122	0.179587483	0.10652253	0.222977623	0.10823673	-0.010882797	0.109400682	0.015939958	-0.022783099
GENE993X	YGL087C	YGL087C	MMS2	MMS2	Ubiquitin-conjugating enzyme variant involved in error-free postreplication repair; forms a heteromeric complex with Ubc13p, an active ubiquitin-conjugating enzyme; cooperates with chromatin-associated RING finger proteins, Rad18p and Rad5p	1	0.024021747	-0.08095745	0.197865397	0.094884627	-0.372057051	-0.636167288	0.075491555	-0.039200667	-0.147237256	-0.041466121	0.121864192	0.049867712	0.129955575	-0.034082025	0.116630912	0.09951067	0.04668662	0.167165205	0.183645308	0.02120964	0.545296252	-0.002784201	-0.057804566	-0.002940321	0.087435685	0.30885011	0.239275828	0.259278506	0.449186295	0.187286347	0.247526541	0.320519328	0.04035943	0.058053218	0.335757643	0.248680562	-0.040959906	0.240827203	0.366106749	0.082688965	-0.025999404	-0.10564553	0.177382067
GENE391X	YDL086W	YDL086W	YDL086W		Putative protein of unknown function; the authentic, non-tagged protein is detected in highly purified mitochondria in high-throughput studies; YDL086W is not an essential gene	1	-0.039939109	-0.02241087	0.341314048	0.244521767	0.214050174	0.144333571	-0.095350206	-0.231999502	-0.039221425	-0.012294952	0.138159156	0.063792832	-0.059508469	-0.112162828	0.04826409	0.071240954	-0.003148508	0.05774831	0.017366096	-0.051251154	0.071392	-0.200314179	-0.089399338	-0.099809811	0.003818085	0.094263099	0.143484846	0.410449654	0.347858369	0.130864993	-0.123724707	0.077243	-0.041685883	0.093357347	0.016382212	0.093222111	0.091259763	0.139246821	0.166201249	0.083764806	0.133497775	-0.164410576	0.079920784
GENE1916X	YLR050C	YLR050C	YLR050C		Putative protein of unknown function; green fluorescent protein (GFP)-fusion protein localizes to the endoplasmic reticulum; YLR050C is not an essential gene	1	0.023964992	-0.059866332	-0.051251154	0.045946147	0.188603476	0.073751695	0.066550776	-0.218499273	-0.038856786	0.020356404	0.125968426	0.160042435	-0.102640294	-0.075784549	-0.135280177	0.11761526	0.018206857	0.044464067	0.01844902	0.185701653	0.164683327	-0.229529515	-0.172953337	0.202411443	0.077133596	0.139430195	0.093100391	-0.075881869	0.492212117	0.204278469	-0.017463781	0.149454489	0.296980053	0.327813804	0.148999155	0.374466419	0.1587248	0.465337187	-0.156810463	-0.258911878	-0.157700151	-0.238357291	-0.003275749
GENE1376X	YHR190W	YHR190W	ERG9	ERG9	Farnesyl-diphosphate farnesyl transferase (squalene synthase), joins two farnesyl pyrophosphate moieties to form squalene in the sterol biosynthesis pathway	1	-0.058023825	-0.069619924	0.059604473	0.077147275	0.09350609	0.103195474	-0.132073507	-0.040799618	0.079265453	0.116963543	0.148400515	0.089443915	0.179154307	0.043022469	0.081585057	0.032834351	-0.068946347	0.210750431	0.133037373	0.043036472	-0.117367908	-0.306648195	0.067569882	0.116085239	0.160055339	0.30952546	0.535067558	0.261362314	0.234905928	0.356301606	0.021806605	0.06671609	0.067074195	0.095721923	0.291591764	0.09281633	-0.578249395	0.274673164	-0.064839005	0.244594842	0.278698474	0.161552355	0.195939675
GENE2282X	YMR226C	YMR226C	YMR226C	TMA29	NADP(+)-dependent dehydrogenase; acts on serine, L-allo-threonine, and other 3-hydroxy acids; green fluorescent protein fusion protein localizes to the cytoplasm and nucleus; may interact with ribosomes, based on co-purification experiments	1	-0.089066297	0.004033901	-0.015450021	-0.049960166	0.293547064	0.097475961	0.210526019	0.23750253	-0.114288211	0.169591546	0.194906533	0.178861216	0.104484282	-0.125612199	0.097732142	0.116817191	-0.06530688	0.359791011	0.259471357	-0.015848173	0.068574511	0.05924451	0.016425002	0.148036003	0.173460081	0.277508736	0.351605713	0.11099124	0.487105548	0.047035765	0.088616535	0.278496295	0.192269936	0.261422485	0.07483422	0.19844386	0.125651106	0.364437968	-0.072734602	0.387230188	0.372896403	-0.264786333	-0.024732275
GENE1432X	YIL083C	YIL083C	CAB2	CAB2	Probable phosphopantothenoylcysteine synthetase (PPCS), which catalyzes the second step of coenzyme A biosynthesis from pantothenate; null mutant lethality is complemented by E. coli coaBC (encoding a bifunctional enzyme with PPCS activity)	1	0.043498497	-0.091660514	-0.11149247	-0.26022619	0.010894391	-0.019554935	-0.084962562	-0.284199745	0.184699237	-0.021419214	0.027253155	0.051511317	-0.133501843	0.023397308	0.075943306	0.013455113	-0.116745181	0.064938024	0.10050676	-0.04193984	0.097475961	-0.320862711	-0.193593457	0.061043434	-0.008268652	0.098540835	0.142818585	0.101219758	0.37129122	-0.035293821	-0.058330245	0.024773553	0.077926576	0.12239442	0.048752338	0.104054801	0.047677975	0.162313163	0.070196956	-0.345252872	0.018092884	-0.063820779	0.069812134
GENE1411X	YIL046W	YIL046W	MET30	MET30|ZRG11	F-box protein containing five copies of the WD40 motif, controls cell cycle function, sulfur metabolism, and methionine biosynthesis as part of the ubiquitin ligase complex; interacts with and regulates Met4p, localizes within the nucleus	1	0.00567305	-0.038973875	0.063696206	-0.234424517	-0.067225218	0.002565714	0.178950414	0.18580313	-0.01391678	0.092748687	-0.126256078	-0.022185232	-0.027526433	0.083329119	-0.040838204	0.342611641	0.132129326	-0.102253072	-0.053589527	-0.168772936	0.141131923	-0.15554364	-0.039663263	0.033623863	0.027932528	0.152300254	-0.002681575	-0.039555013	-0.050494947	-0.030433567	0.091097243	0.025567489	-0.088851474	0.129639104	-0.010903148	0.006420114	-0.235095084	-0.003323466	-0.07793767	-0.200486586	-0.0156994	0.011509951	-0.001648499
GENE2027X	YLR266C	YLR266C	PDR8	PDR8	Transcription factor; targets include ATP-binding cassette (ABC) transporters, major facilitator superfamily transporters, and other genes involved in the pleiotropic drug resistance (PDR) phenomenon	1	-0.014264969	-0.041380011	0.326077074	0.152793467	-0.02882104	0.009189492	0.024390606	0.076996833	-0.124018677	0.329846919	-0.172454104	-0.081735902	-0.026575342	0.054070499	-0.117712237	0.066812508	-0.016278533	0.063848041	0.055126224	-0.289978951	0.331819862	0.009318504	0.067597419	0.08336997	0.015854346	0.05633381	0.184407264	0.417671621	0.479033917	0.074806824	-0.092300184	-0.031341501	-0.063470982	0.08959306	0.357912272	0.082266584	-0.016647724	-0.068406194	0.136362031	0.017978903	0.073600903	0.014897987	-0.058271661
GENE1317X	YHR078W	YHR078W	YHR078W		High osmolarity-regulated gene of unknown function	1	0.066233881	0.051636603	-0.351536393	-0.441105455	-0.363593936	-0.024403561	0.037241638	0.067294523	0.098769881	-0.102175638	0.041495327	0.047594223	0.067955308	-0.029087462	0.007855688	0.133221552	0.140045673	0.037227575	0.019303383	0.085601412	-0.044783924	-0.017452098	0.002421694	0.012940473	0.043568488	-0.021855636	-0.070281707	0.145573124	0.08034385	-0.244360358	-0.04799005	-0.076392882	-0.010378479	-0.221565992	0.038604744	0.0706641	0.195586979	0.046560906	-0.321801871	-0.016822867	0.115006603	-0.06805528	0.000692327
GENE1892X	YLR007W	YLR007W	NSE1	NSE1	Component of the SMC5-SMC6 complex; this complex plays a key role in the removal of X-shaped DNA structures that arise between sister chromatids during DNA replication and repair	1	0.089972645	0.056514166	0.147332743	-0.003925137	-0.125985265	0.081325993	0.064910434	-0.041200373	-0.009901937	-0.043880884	-0.033234369	0.04919859	0.0471754	0.151793897	0.093479045	-0.037021656	-0.007694176	-0.135600284	-0.118034743	-0.233679622	0.000360629	-0.272150964	-0.109789923	0.289008141	0.032340687	0.143902749	-0.099785075	-0.070846803	0.012368434	0.09028437	-0.038744152	-0.010185228	0.083928153	0.387450784	0.351074219	0.225817844	0.260820568	0.387197077	-0.110071719	-0.081129894	-0.082200125	0.208929226	-0.041862611
GENE963X	YGL017W	YGL017W	ATE1	ATE1	Arginyl-tRNA-protein transferase, catalyzes post-translational conjugation of arginine to the amino termini of acceptor proteins which are then subject to degradation via the N-end rule pathway	1	-0.038027059	-0.002817447	-0.023337224	-0.141991943	0.037508737	-0.01288582	0.034680571	0.040106885	0.341553152	0.005759269	-0.025116848	-0.039323717	-0.102330513	-0.034789767	0.055848122	-0.087457433	-0.12706095	0.027522111	0.044464067	-0.205145836	-0.151371643	0.09932214	-0.059031952	-0.023639297	-0.068537809	-0.119535454	-0.00564765	-0.084368967	0.05049473	-0.016370457	-0.058468457	-0.016964458	0.001715786	0.146238118	-0.095371783	0.008386489	0.006649902	0.085152678	-0.433225751	0.046239588	-0.096400194	-0.100767128	0.020882627
GENE2715X	YOR270C	YOR270C	VPH1	VPH1	Subunit a of vacuolar-ATPase V0 domain, one of two isoforms (Vph1p and Stv1p); Vph1p is located in V-ATPase complexes of the vacuole while Stv1p is located in V-ATPase complexes of the Golgi and endosomes	1	-0.002330391	-0.032832868	-0.338053435	-0.368234485	0.103759468	0.066564552	0.080657661	0.132695273	0.008415176	0.00565868	-0.01177414	0.07231164	-0.126274973	-0.023565972	-0.01084355	0.213017494	0.001427562	0.009433173	0.018819306	-0.362065226	0.171988174	-0.273004919	0.035229754	-0.039950974	-0.024975924	-0.022236511	0.012697384	0.179319948	0.323174059	-0.163402021	0.135035723	0.194049224	-0.041111309	-0.047166981	0.097786069	-0.114714593	0.032693319	0.018748105	-0.098338731	0.050870813	-0.022599904	0.167049572	-0.080687381
GENE2958X	YPR113W	YPR113W	PIS1	PIS1	Phosphatidylinositol synthase, required for biosynthesis of phosphatidylinositol, which is a precursor for polyphosphoinositides, sphingolipids, and glycolipid anchors for some of the plasma membrane proteins	1	0.011996488	-0.136254981	-0.027539667	-0.039805628	0.192648679	0.137201846	0.090880521	-0.150300115	0.320750386	0.172282681	0.004134604	-0.042474627	-0.229333311	0.006161558	0.102362514	0.036861986	-0.006290862	0.127818137	0.100452937	-0.075676598	0.037340049	0.033623863	-0.074825428	-0.224790976	0.049979202	-0.178889036	-0.139633074	0.295358628	0.230989948	-0.036709368	0.088630103	0.259061515	0.035905384	-0.056300674	-0.141525596	-0.210699767	-0.158725664	0.177101359	-0.53196311	-0.09036205	-0.252899647	-0.096517414	-0.020526284
GENE603X	YDR304C	YDR304C	CPR5	CPR5|CYP5	Peptidyl-prolyl cis-trans isomerase (cyclophilin) of the endoplasmic reticulum, catalyzes the cis-trans isomerization of peptide bonds N-terminal to proline residues; transcriptionally induced in response to unfolded proteins in the ER	1	0.013240702	-0.130190164	0.058191791	0.150910556	0.051998466	-0.056675747	0.04908704	-0.197899446	-0.073106386	-0.017330904	-0.023140764	-0.013485668	4.33E-05	-0.087952629	-0.09222021	0.072874121	0.029827425	-0.044703566	-0.126690745	-0.180632651	0.090297922	0.104175612	0.019730376	0.115725778	0.055320617	-0.041350316	-0.158387497	0.20152095	0.25678122	-0.019287342	0.083860092	0.014269586	-0.079911016	0.25349316	0.051455632	0.057817616	0.211199135	0.075423099	-0.123903923	-0.01710606	-0.101799391	-0.315360785	-0.028197128
GENE1912X	YLR043C	YLR043C	TRX1	TRX1|LMA1	Cytoplasmic thioredoxin isoenzyme of the thioredoxin system which protects cells against oxidative and reductive stress, forms LMA1 complex with Pbi2p, acts as a cofactor for Tsa1p, required for ER-Golgi transport and vacuole inheritance	1	0.034919985	-0.176599547	-0.348785251	-0.518000543	0.254872173	0.210924938	-0.047117792	-0.192300513	-0.079249382	0.085424654	0.132076666	0.159719586	0.063751422	0.15131332	0.029996997	0.042994466	-0.058552593	0.089687966	-0.04273764	-0.223574236	-0.234057963	-0.043006644	0.038042791	-0.10791678	-0.109902009	-0.094223984	-0.075457677	0.129731417	0.308302611	0.017123751	0.054737363	0.125505626	-0.12088868	0.062287528	0.03307407	0.043204498	-0.011558888	-0.086055547	-0.091645136	-0.123897627	0.059493724	-0.160279006	-0.138273254
GENE2274X	YMR202W	YMR202W	ERG2	ERG2|END11	C-8 sterol isomerase, catalyzes the isomerization of the delta-8 double bond to the delta-7 position at an intermediate step in ergosterol biosynthesis	1	0.064731129	-0.094240919	-0.034622774	-0.172379315	0.162106887	0.121320494	-0.081775598	-0.390500307	0.199675486	0.044841722	0.0706641	0.102792487	0.063627191	-0.037196331	0.020655096	0.042055935	0.003242417	0.008544257	-0.128755629	-0.034965649	-0.055053122	-0.620662928	-0.052466992	-0.068872191	-0.047172945	0.01683859	0.125902325	-0.256726325	-0.041617576	0.140700147	-0.191651195	-0.078071684	0.00054812	0.033017669	0.213689446	0.057900771	0.022090789	0.192446694	-0.522929907	-0.004072701	0.076093853	0.129217058	0.044016346
GENE593X	YDR273W	YDR273W	DON1	DON1	Meiosis-specific component of the spindle pole body, part of the leading edge protein (LEP) coat, forms a ring-like structure at the leading edge of the prospore membrane during meiosis II	1	0.017793663	0.029134804	0.148465604	0.150247708	0.005270625	-0.182574853	-0.030573552	0.167396471	-0.023810891	0.652637959	0.054459538	0.037789844	0.136230767	0.040794261	-0.01645655	0.128042594	0.00272412	0.109293692	0.056971893	0.158207744	0.290754646	0.016638942	-0.008410856	0.039320912	0.001571681	0.43186897	0.249226868	0.029841557	0.0766275	-0.008618383	0.016881367	-0.050456103	-0.078674883	0.044324171	-0.041261241	-0.113175191	-0.000138505	-0.075851455	-0.003726963	-0.009461857	0.003400749	0.062840119	-0.029398102
GENE1093X	YGR022C	YGR022C	YGR022C		Dubious open reading frame unlikely to encode a protein, based on available experimental and comparative sequence data; overlaps almost completely with the verified ORF MTL1/YGR023W	1	0.007783943	0.049491368	-0.019322434	-0.003679232	0.035018556	-0.058466956	0.020413304	-0.016700264	-0.019832814	-0.014573892	-0.0318355	-0.02840605	0.001658146	-0.0465932	-0.02048531	0.068519481	0.015183534	-0.051488858	-0.034678929	-0.03783007	0.003645409	-0.033677332	0.028045727	-0.057307597	-0.037708633	-0.011238977	0.04017704	0.074053235	0.011538576	-0.021738462	-0.049743619	0.001470799	-0.004023511	-0.046895713	0.078281909	-0.001556064	-0.031316437	0.019559596	-0.041788351	-0.011755232	0.018805066	0.009705473	-0.006632866
GENE319X	YCR045C	YCR045C	RRT12	RRT12|OSW3	Probable subtilisin-family protease with a role in formation of the dityrosine layer of spore walls; localizes to the spore wall and also the nuclear envelope and ER region in mature spores	1	0.00437914	-0.047733538	-0.029058021	-0.047347359	0.040499713	-0.077133872	-0.064626254	-0.021000493	-0.03642378	-0.004920759	0.032622799	0.003415142	-0.010148906	-0.042284459	0.027352249	0.012883279	1.218446374	0.070773996	0.069330961	-0.041014824	0.023297939	-0.006858982	0.027536266	-0.004207257	-0.002791428	0.069234706	0.023013996	0.054070499	0.103410348	-0.048606168	-0.070772558	0.007008872	-0.018984718	-0.02167695	0.341837764	-0.005066976	-0.003433368	0.04879418	-0.034769077	0.044673886	0.03339833	-0.002031301	0.012039409
GENE1339X	YHR126C	YHR126C	ANS1	ANS1	Putative protein of unknown function; transcription dependent upon Azf1p	1	-0.027695548	-0.045546073	-0.033154652	-0.123204507	-0.082505614	0.010865754	-0.103182569	-0.06259986	0.046267532	-0.0342918	-0.077477865	-0.059376173	-0.046463571	0.026219323	-0.061112035	0.233286813	3.370331764	-0.095085137	-0.09196955	-0.084619835	-0.03697725	0.044869695	0.016196767	-0.032816634	0.033962093	-0.059346106	-0.0385767	-0.054524139	-0.10448952	-0.038078904	0.026105983	-0.033576917	-0.026585627	-0.067234285	0.045540825	-0.081572548	0.098877653	-0.073917061	0.115818977	-0.020283384	-0.03029949	-0.004469171	0.015711647
GENE187X	YBR148W	YBR148W	YSW1	YSW1	Protein required for normal prospore membrane formation; interacts with Gip1p, which is the meiosis-specific regulatory subunit of the Glc7p protein phosphatase; expressed specifically in spores and localizes to the prospore membrane	1	-0.010422073	-0.141711786	0.186259672	0.197299272	0.180147857	-0.070805892	0.022119204	-0.1149005	-0.20688653	0.176310003	-0.122040637	-0.014839153	-0.070954397	-0.035540741	-0.039881267	0.291273505	0.360117018	-0.023978105	0.031042242	0.197123095	0.273706853	-0.104615159	-0.124267109	0.380618632	0.035933528	0.070636623	-0.059463363	-0.111685753	0.349093467	-0.144415274	-0.144459918	-0.1762539	-0.092513986	0.334579706	0.124169298	0.234930456	0.369472057	0.242632985	0.27755633	-0.275000572	-0.094299443	0.04833385	-0.060206238
GENE137X	YBR045C	YBR045C	GIP1	GIP1	Meiosis-specific regulatory subunit of the Glc7p protein phosphatase, regulates spore wall formation and septin organization, required for expression of some late meiotic genes and for normal localization of Glc7p	1	0.010607994	-0.006031514	0.204040527	0.28308019	0.336397648	-0.047275804	0.015154981	0.003904416	-0.087155491	-0.041641336	-0.044044487	0.001845469	0.158349946	-0.004220279	-0.070771046	0.275388539	0.004436672	-0.00645171	0.016353684	0.255537003	0.517547846	-0.172219992	0.012468557	0.261169732	0.048808128	0.423793286	0.183289588	0.21737963	0.388376921	-0.001008796	-0.117214553	-0.139408991	-0.009930991	0.046309445	0.304254025	0.114606902	0.142230436	0.034694657	0.242193952	0.120471388	0.039896399	0.21705696	-0.081061222
GENE887X	YFL012W	YFL012W	YFL012W		Putative protein of unknown function; transcribed during sporulation; null mutant exhibits increased resistance to rapamycin	1	-0.02894026	-0.062853001	0.054654021	0.044296186	0.109280311	-0.029577747	0.006405751	-0.043999866	-0.04794978	0.015154981	-0.063478515	-0.057116963	0.073258124	0.040261224	0.0214513	0.042504262	0.138827577	-0.016268319	0.014469561	0.496268034	0.245666027	0.139901653	-0.077887423	0.199826226	-0.021902505	0.390150368	0.083261035	0.211585417	0.553861797	-0.120620452	-0.07902839	-0.09642487	0.043022469	-0.016542649	0.116604298	0.125399828	0.134470686	0.129401729	0.082402848	0.088480853	0.118200228	-0.10184738	-0.017636102
GENE840X	YER106W	YER106W	MAM1	MAM1	Monopolin, kinetochore associated protein involved in chromosome attachment to meiotic spindle	1	0.00887408	0.014112443	0.232108131	0.305923849	0.068959668	-0.016996572	-0.013179889	-0.002800101	-0.005605648	-0.012248391	0.032989468	0.037410337	0.046979908	0.003861251	0.006491926	0.148582742	0.10508801	-0.04785135	-0.037165243	0.057789896	0.069990814	0.014555257	-0.041844785	0.049268305	0.00913215	0.177688226	0.029742634	-0.047059659	0.009834439	-0.001911394	-0.089852206	-0.054504663	0.013583745	0.193544686	0.110844277	0.087462842	0.020043425	0.055237308	-0.014385907	0.011323879	0.022801001	0.033877544	-0.002872378
GENE1118X	YGR059W	YGR059W	SPR3	SPR3	Sporulation-specific homolog of the yeast CDC3/10/11/12 family of bud neck microfilament genes; septin protein involved in sporulation; regulated by ABFI	1	0.030519715	0.011037568	-0.028307471	-0.030918416	0.050940447	-0.018905783	-0.031825177	-0.017900467	0.026403485	-0.100660384	-0.003473861	0.026700925	0.096329331	0.032086734	0.040625952	0.04452002	0.063461527	0.128108606	0.335037291	0.331131905	0.225361317	0.103853442	0.016182501	0.192421436	0.384370357	0.432756364	0.162480757	0.494518012	0.416126311	-0.10557723	-0.102782808	-0.048738975	0.039910432	0.200755432	0.179065123	0.253287405	0.140268221	0.295358628	0.206555709	0.121824414	0.054306716	0.068505727	0.028314536
GENE1525X	YJL038C	YJL038C	LOH1	LOH1|OSW4	Protein of unknown function with proposed roles in maintenance of genome integrity and also in spore wall assembly; induced during sporulation; repressed during vegetative growth by Sum1p and Hst1p; sequence similar to IRC1	1	0.050257891	-0.041451275	0.131589487	0.261362314	0.049463488	0.015526115	0.112793528	-0.059400223	-0.021492429	-4.47E-05	0.032876655	0.082688965	0.051845379	0.042238086	-0.014310137	0.0981635	0.124526657	0.082634471	0.154777616	0.360555321	0.35600856	0.198469013	-0.046272874	0.08432284	0.075874865	0.116604298	0.044631924	0.158013806	0.142962307	0.010708239	-0.064381845	0.000937447	0.023084987	0.124261953	0.268242747	0.026318491	0.063654795	0.053319905	0.056791592	0.178606302	0.165095121	0.070719048	0.013483699
GENE271X	YCL026C-A	YCL026C-A	FRM2	FRM2|YCLX08C	Type II nitroreductase, using NADH as reductant; mutants are defective in fatty acid mediated repression of genes involved in fatty acid biosynthesis indicative of a role in lipid signaling; involved in the oxidative stress response; transcription induction by cadmium and selenite indicates a possible role in the metal stress response; expression induced in cells treated with the mycotoxin patulin	1	0.053903732	-0.075573213	0.123864807	0.137280539	0.103276059	0.058164079	-0.058378316	0.005902957	-0.07819657	-0.039033163	0.26714024	0.249700174	0.009203827	0.091828443	-0.019208392	0.472061396	0.168590695	0.005989163	0.019758837	0.088955685	0.237869605	0.058690544	0.012168167	0.098621674	0.010708239	0.118492633	0.052986182	-0.129977033	0.096288845	0.015226361	-0.014858102	-0.026979515	0.046365332	0.05233242	0.561565638	0.146225095	0.131075785	0.11184594	-0.061670542	0.07847321	0.030999882	0.141995117	-0.017040366
GENE2799X	YPL033C	YPL033C	SRL4	SRL4	Protein of unknown function; involved in regulation of dNTP production; null mutant suppresses the lethality of lcd1 and rad53 mutations; expression is induced by Kar4p	1	-0.020338984	0.054529	0.194011375	0.246651307	-0.000694103	-0.101626001	0.003774918	-0.029800123	-0.057935216	-0.009454597	-0.002823229	0.024702646	0.080534875	0.026375154	0.014383861	0.171488687	0.194452718	-0.017081242	-0.007157624	0.139338508	0.348391056	-0.015744613	-0.013538093	0.041523363	0.139940932	0.431141526	0.050536525	0.140294403	0.272035152	-0.04967045	-0.04206609	0.026984146	0.035088956	0.135232776	0.267212182	0.183226064	-0.015206518	0.074491732	-0.124174342	0.01262588	0.025198931	0.083615057	0.00286811
GENE2559X	YOL091W	YOL091W	SPO21	SPO21|MPC70	Component of the meiotic outer plaque of the spindle pole body, involved in modifying the meiotic outer plaque that is required prior to prospore membrane formation	1	-0.009848191	-0.05258669	0.063074902	0.11861223	0.056472547	-0.006569097	-0.072737634	-0.113300033	-0.065451793	0.082361966	0.008085248	-0.002704702	0.001441974	-0.03814112	-0.016153058	0.200290903	0.231444702	-0.024814466	-0.011569068	0.123215899	0.399871081	-0.135227874	-0.098601319	-0.05766942	-0.003543278	-0.021432392	-0.046848021	-0.076975599	0.003990741	-0.099038541	-0.040542897	0.059825946	0.087340631	0.069193453	0.143719927	0.040822309	0.003487104	0.216138199	0.258313894	-0.146261394	-0.036900286	-0.039322235	-0.02296925
GENE1527X	YJL043W	YJL043W	YJL043W		Putative protein of unknown function; YJL043W is a non-essential gene	1	0.018064389	-0.092009529	-0.067950927	-0.040605217	-0.053812638	-0.005298638	-0.071669854	-0.025200529	-0.01366771	-0.010999091	0.000706747	0.008271738	-0.034024414	-0.023312299	-0.00694016	-0.052001771	-0.049100149	-0.040951002	0.015825806	0.001744606	-0.087140165	-0.012181463	-0.032813683	-0.074275479	-0.044966985	-0.099230163	-0.076587602	0.033877544	-0.012305137	-0.078620039	0.000173113	-0.031736687	-0.048513658	-0.139701411	-0.070145391	-0.065279707	-0.025174104	-0.070789225	-0.098746531	0.078500532	0.002003954	0.004192146	-0.056609727
GENE940X	YFR032C	YFR032C	RRT5	RRT5	Putative protein of unknown function; non-essential gene identified in a screen for mutants with increased levels of rDNA transcription; expressed at high levels during sporulation	1	0.00680786	0.035440922	-0.035543699	-0.024699988	-0.044670828	-0.085429356	-0.030586815	-0.026900141	0.006247749	-0.007061935	-0.05295182	-0.014600125	-0.052766249	0.012511465	0.027437182	-0.136432573	-0.271412462	0.012954771	-0.000860103	-0.044563692	-0.099072538	-0.014738581	-0.086124457	0.011796169	-0.06644851	-0.202473968	-0.169674903	-0.203704596	-0.118329123	0.047217291	-0.122282453	-0.057211526	-0.080574483	0.10284622	0.166509792	0.056958027	0.012454254	0.018206857	-0.271600545	0.041285042	0.072599769	0.182094753	0.065503381
GENE283X	YCL048W	YCL048W	SPS22	SPS22	Protein of unknown function; SPS22 has a paralog, SPS2, that arose from the whole genome duplication; redundant with Sps2p for the organization of the beta-glucan layer of the spore wall	1	0.003055276	0.044002354	0.022275478	0.099376008	0.061001945	-0.038880497	0.063544355	0.002104799	-0.01138002	0.035919458	-0.009377633	-0.020838015	-0.032213122	-0.027685253	-0.012395353	0.041817702	0.016567633	-0.054649998	0.012783185	0.053389419	0.148725897	-0.057735492	-0.028778357	0.011424075	0.099551059	0.024560818	0.049393784	-0.008200457	0.029700235	0.005040617	0.003055276	0.031889185	0.047915243	0.172116235	0.238236576	0.041018639	0.019616524	0.179625705	0.077871904	0.009189492	0.121903963	0.049756214	0.059784424
GENE704X	YDR523C	YDR523C	SPS1	SPS1	Putative protein serine/threonine kinase expressed at the end of meiosis and localized to the prospore membrane, required for correct localization of enzymes involved in spore wall synthesis	1	0.040654007	0.097826511	-0.133965626	-0.089905947	-0.09953928	-0.050742988	0.061845306	-0.063400127	-0.003540386	0.005902957	-0.004040872	-0.014993668	-0.010371214	-0.046111993	0.035849094	0.000476011	0.100654773	0.010579351	0.008845403	-0.031409323	0.079866178	-0.136373907	-0.079712801	0.001989547	-0.04549545	-0.024501873	-0.099652126	-0.057255056	-0.07470236	0.01787916	0.023567636	-0.108923063	-0.065009534	-0.05637718	0.211074516	0.043414503	-0.234993205	-0.036308378	-0.078712977	-0.051424567	-0.001800163	0.142949238	0.006391387
GENE400X	YDL114W	YDL114W	YDL114W		Putative protein of unknown function with similarity to acyl-carrier-protein reductases; YDL114W is not an essential gene	1	-0.003275749	-0.019543236	0.020939505	0.025113866	0.0183778	-0.014066826	-0.009493805	-0.047299653	-0.051968869	-0.013775489	-0.02942019	-0.033151697	-0.085787579	-0.017859567	-0.016971756	0.020953722	0.023099186	-0.043436263	-0.045775395	-0.044239353	0.036974482	-0.053128432	-0.053745251	0.00213361	-0.022100262	-0.030187523	-0.098891757	-0.122166254	0.003544672	-0.037231859	-0.028793076	-0.033215176	-0.108574592	0.048571009	0.136309534	0.077325046	0.024248747	0.023780517	-0.095239237	-0.049209114	0.002796117	0.029883951	-0.005395658
GENE560X	YDR218C	YDR218C	SPR28	SPR28	Sporulation-specific homolog of the yeast CDC3/10/11/12 family of bud neck microfilament genes; meiotic septin expressed at high levels during meiotic divisions and ascospore formation	1	-0.010535424	0.084567755	0.102886528	0.247514397	0.056999631	0.013555161	-0.016115127	-0.02140018	-0.024843819	0.007913082	0.06430345	-0.01104125	0.004451054	-0.07048621	0.076408595	0.043722454	-0.00158495	-0.032368034	-0.0273294	0.06522762	0.044296186	0.059078343	-0.017729575	0.052916646	0.038056847	0.200027183	0.050257891	-0.032915521	-0.016964458	-0.0323341	-0.049021039	-0.079246327	-0.001239808	0.056319933	0.148465604	0.046253558	0.001110448	0.01987268	0.060227279	0.066605881	0.049003374	-0.001790052	0.003875639
GENE1853X	YLL005C	YLL005C	SPO75	SPO75	Meiosis-specific protein of unknown function, required for spore wall formation during sporulation; dispensable for both nuclear divisions during meiosis	1	-0.030734183	-0.017720809	-0.156379491	-0.147539243	-0.035567358	-0.006515475	-0.151450172	-0.073300667	0.033666149	-0.040743224	-0.079664007	-0.161887273	-0.059135661	0.041369159	0.021408657	0.143994138	0.065075934	-0.134524554	-0.068135433	0.015297736	-0.118194453	-0.092897058	0.00368858	0.108276881	-0.130888224	-0.144147411	0.01173893	-0.111579761	-0.092935525	-0.067560814	-0.080907091	-0.014879967	0.01770816	0.022247065	0.144764274	0.038759243	0.112419911	-0.087974094	-0.094696857	0.008902756	0.014498127	0.039812196	0.046029996
GENE1029X	YGL170C	YGL170C	SPO74	SPO74	Component of the meiotic outer plaque of the spindle pole body, involved in modifying the meiotic outer plaque that is required prior to prospore membrane formation	1	-0.047573984	-0.058478974	0.015697375	0.055820365	0.049407724	0.063116334	-0.032152638	-0.062700808	0.042714369	-0.058974843	-0.023030816	-0.051418588	0.03341243	0.011338193	0.060490157	-0.03749688	-0.062303077	0.032989468	-0.001769829	-0.038354449	-0.080646187	0.232255518	0.032227822	0.052652381	-0.032291312	-0.086231664	0.053820342	0.014726632	0.016738769	0.113420472	0.04535909	-0.055274963	0.002191232	0.047803592	0.145116568	0.078035921	0.14309296	0.155295894	0.164322883	0.030844552	0.016196767	0.019303383	0.020655096
GENE827X	YER085C	YER085C	YER085C		Putative protein of unknown function	1	-0.017057884	0.050787248	0.008056555	-0.017357185	-0.020646285	0.020527093	-0.003674893	-0.033100031	-0.01185996	0.012282609	0.035778727	0.027847623	-0.013546831	-0.012747541	0.010837116	-0.00650388	-0.047902055	0.017636903	0.005601197	0.015240636	-0.0199118	-0.013931347	-0.00438379	-0.04553714	-0.020122452	-0.07846617	-0.054898754	-0.058874153	-0.039288133	-0.001391429	-0.034937568	-0.025058128	-0.045605633	0.000504855	-0.022356655	-0.004406944	-0.031783883	0.017693909	-0.157376707	-0.021293294	0.007195502	-0.072328024	-0.023926767
GENE961X	YGL015C	YGL015C	YGL015C		Putative protein of unknown function; null mutants accumulate cargo in the Golgi	1	0.012683083	-0.020302406	0.03849237	0.120020099	0.00370297	-0.037867095	-0.029140458	-0.060899828	0.003271206	-0.02096536	0.052137624	0.027238997	0.004005128	-0.055570304	-0.064567409	-0.002045749	0.026389319	-0.060176153	-0.031058447	-0.130008593	0.100345276	0.016467795	-0.035925247	0.03308817	0.03183274	0.071803845	0.000274086	-0.021007812	-0.019976163	-0.118351042	0.005098122	-0.000832675	0.038337845	0.012954771	0.042742383	-0.010859539	0.036861986	0.115446143	0.157470629	0.077201977	0.122195609	-0.018061154	0.049268305
GENE1013X	YGL138C	YGL138C	YGL138C		Putative protein of unknown function; has no significant sequence similarity to any known protein	1	0.041299064	0.071762666	-0.031766184	-0.071022592	-0.008879648	0.015483297	0.110256322	-0.03209953	-0.006006886	0.014669509	-0.002279816	0.014355293	0.019331854	-0.005497029	0.024745191	-0.069480643	0.004278454	-0.000470395	-0.022084149	-0.00120371	-0.064955205	-0.057234041	-0.056180671	-0.007862433	-0.004677579	-0.013335682	-0.003534601	0.03565206	0.033708431	0.015711647	0.008099594	-0.057208523	-0.028004419	0.034722824	-0.023096783	0.003026483	-0.053511668	-0.030975901	-0.106831968	-0.031282526	-0.060299501	-0.046155192	0.005974795
GENE902X	YFL040W	YFL040W	YFL040W		Putative transporter, member of the sugar porter family; YFL040W is not an essential gene	1	-0.01446751	0.01332647	-0.015027197	-0.008827391	-0.026332891	-0.004288286	-0.003009714	-0.055999182	-0.011487629	-0.021788258	-0.011804686	-0.012393898	0.032114953	-0.030404098	-0.00256595	-0.012641293	-0.019312199	0.007339046	0.004666776	-0.027545547	0.021508155	-0.019440873	-0.031828128	0.055861998	0.061140236	0.166574061	0.021280721	0.024844458	-0.011356754	-0.011388745	0.003818085	-0.031630509	0.033482909	-0.012521956	0.100533672	-0.022554474	0.016296625	0.084472515	0.013054853	-0.037117872	-0.049500231	-0.017256439	-0.030743025
GENE1375X	YHR185C	YHR185C	PFS1	PFS1|ADY1	Sporulation protein required for prospore membrane formation at selected spindle poles, ensures functionality of all four spindle pole bodies during meiosis II; not required for meiotic recombination or meiotic chromosome segregation	1	-0.01541065	0.050522592	-0.037209652	-0.053960901	0.041383181	-0.024804192	0.01396957	-0.051499322	-0.027258828	-0.004376555	0.060559329	0.058164079	0.024716826	-0.021609584	0.007841339	-0.017681377	-0.011230254	0.039082229	-0.022777235	0.011066201	0.00930417	-0.088980362	-0.021266937	0.004206531	-0.015021366	0.077584825	0.010206943	-0.002834794	0.012668783	-0.043416932	-0.061926533	-0.007521587	-0.00406402	-0.019192308	0.135167092	0.078090593	-0.057047918	0.047831506	-0.038268521	0.013683784	0.063696206	-0.015713984	0.019004414
GENE703X	YDR522C	YDR522C	SPS2	SPS2	Protein expressed during sporulation; SPS2 has a paralog, SPS22, that arose from the whole genome duplication; redundant with Sps22p for organization of the beta-glucan layer of the spore wall; S. pombe ortholog is a spore wall component	1	0.010479097	0.04608589	0.044701859	0.009820109	0.06798283	-0.053966891	-0.037471704	-0.017900467	0.031141078	0.02844185	0.00116811	-0.039073188	0.069894604	-0.103115939	0.017052468	0.003774918	-0.007591201	0.015626019	-0.038595963	0.021664495	-0.007963977	-0.058382824	-0.022434315	0.044072319	0.00759739	0.021124341	-0.104255334	-0.005049604	0.012268304	-0.050172262	0.031635154	0.010607994	-0.006356068	0.007683495	0.094884627	0.011538576	-0.02938927	0.018562963	-0.072041363	0.040822309	-0.016100539	-0.031136576	-0.029386325
GENE2047X	YLR308W	YLR308W	CDA2	CDA2	Chitin deacetylase, together with Cda1p involved in the biosynthesis ascospore wall component, chitosan; required for proper rigidity of the ascospore wall	1	0.003602237	-0.038044833	0.074889012	0.130311504	0.023184368	-0.004020618	0.00367419	-0.036900286	0.002796117	0.021763975	-0.009923727	-0.007972681	0.005802377	-0.016768862	-0.020100508	0.018847786	0.006405751	0.021593433	-0.019569559	0.019545361	0.041186899	0.062729619	-0.011855596	0.034370683	0.02051287	0.006032263	0.010493419	-0.06191298	-0.04916732	0.019986512	0.055945273	0.102940261	-0.011819231	0.061250858	0.027380561	0.002911305	-0.030090295	0.036904175	0.082866058	0.060766824	0.030703327	0.017195035	0.036257148
GENE2711X	YOR255W	YOR255W	OSW1	OSW1	Protein involved in sporulation; required for the construction of the outer spore wall layers; required for proper localization of Spo14p	1	0.032580487	0.014940823	-0.038896803	0.004695536	-0.017485686	-0.055603292	-0.042681169	-0.01090024	0.032481749	-0.000649359	0.023666985	0.003141652	0.066537	-0.04796768	-0.03002548	-0.001543066	-0.015502518	-0.043604281	-0.020887781	-0.080900989	-0.055107079	-0.027279411	-0.010124207	-0.031782407	-0.004509692	0.030237189	0.104417183	0.004896843	0.059022948	-0.057433698	-0.021780936	0.028003277	-0.052645043	0.008773707	-0.045426965	-0.056278169	-0.01873331	0.019588061	-0.10367544	0.073875062	0.012296914	0.001715786	0.072544888
GENE2768X	YOR365C	YOR365C	YOR365C		Putative protein of unknown function; not an essential protein; YOR365C has a paralog, FLC2, that arose from the whole genome duplication	1	0.026545132	0.056028537	-0.069713801	0.031395197	0.004163376	-0.004366425	-0.010063189	-0.016599564	-0.008123561	0.030519715	0.006247749	0.024021747	-0.013993986	0.004882465	-0.058877159	-0.028085325	-0.019256638	0.045596737	0.040513739	-0.042204238	0.043414503	-0.011587974	0.002003954	-0.084697865	-0.023400273	-0.068518139	0.014997935	0.009490503	0.058344208	-0.080033012	-0.004351955	0.022999797	-0.02660914	0.044156276	0.047594223	-0.027252948	-0.016367538	-0.000821127	-0.095132902	-0.045858793	0.064206861	-0.036215175	0.002436097
GENE1809X	YKR015C	YKR015C	YKR015C		Putative protein of unknown function	1	0.012768885	-0.004482196	-0.072859026	-0.160182267	-0.025602849	-0.08380466	-0.098165765	-0.013699751	-0.002278371	-0.039569844	-0.077222146	-0.095530547	0.025085509	-0.101205014	-0.003677785	-0.003361064	0.059659846	0.034257982	0.092762217	-0.03060892	-0.045246825	-0.054539122	0.009347172	0.008429519	-0.073036574	-0.027941167	-0.02633583	0.045233261	0.005816746	-0.115789711	-0.022462156	-0.054615535	-0.019272722	-0.042611331	0.114833407	0.053862039	-0.003789161	0.055917516	0.176539794	0.065103516	0.04919859	0.014383861	0.029488225
GENE2950X	YPR078C	YPR078C	YPR078C		Putative protein of unknown function; possible role in DNA metabolism and/or in genome stability; expression is heat-inducible	1	-0.02774702	-0.068108208	-0.049338993	-0.020159025	0.199738294	0.008300426	-0.077468731	0.037199456	0.01987268	-0.036440056	0.012025102	-0.039638054	-0.092169456	0.12842539	-0.005547716	0.064262055	0.031635154	-0.011570522	0.009863096	-0.004874436	-0.039052434	-0.004405497	0.016396476	-0.050665285	-0.002094871	0.027875926	-0.016433202	-0.128679916	-0.071921565	0.034412947	-0.009697131	-0.01777485	-0.035759602	0.008917095	-0.007441827	-0.062859029	-0.002969234	-0.014805628	-0.049103133	0.038885638	-0.016599564	0.029982867	-0.01700679
GENE13X	YAL018C	YAL018C	YAL018C		Putative protein of unknown function	1	0.01003503	-0.047265369	-0.001326446	0.018876266	0.053792544	-0.032738414	0.020399079	-0.033999305	-0.043693502	-0.017584989	-0.011964695	0.026870865	0.030237189	-0.080502786	-0.049875036	-0.064600602	-0.051982328	0.005514968	0.018990176	-0.093215592	0.093289733	-0.015081137	-0.032441806	0.012811784	-0.056375679	0.03308817	0.029459953	-0.013402664	0.045526847	-0.035522997	-0.056611229	0.008400832	-0.017535336	0.057082836	0.342691273	0.002608918	0.01894746	0.051121481	-0.005812771	-0.002774083	0.015897153	-0.000161591	-0.00686333
GENE2579X	YOL132W	YOL132W	GAS4	GAS4	1,3-beta-glucanosyltransferase, involved with Gas2p in spore wall assembly; has similarity to Gas1p; localizes to the cell wall	1	-0.019686555	-0.007924809	-0.024126267	0.109240189	0.030378457	-0.028297173	-0.013873081	-0.015400442	0.0227868	-0.032605596	-0.01423	0.004508583	-0.015566684	0.102832787	-0.052707888	-0.028912295	-0.05010803	-0.003349495	-0.027979411	0.176041871	0.16098471	0.058164079	-0.018731847	-0.018197021	-0.061922017	0.059009101	-0.010391557	0.024929538	0.046281502	0.028045727	-0.017938444	-0.07129541	-0.02350585	0.050856885	0.063848041	-0.028373679	0.043428503	0.060503993	0.297179669	-0.057945728	0.022204446	0.039868332	-0.032145262
GENE2796X	YPL027W	YPL027W	SMA1	SMA1	Protein of unknown function involved in the assembly of the prospore membrane during sporulation; interacts with Spo14p	1	0.036383763	0.000836521	-0.038486313	0.023652794	0.063530549	-0.001980737	0.013912418	-0.000699877	0.013283587	0.016567633	-0.013086712	0.053889833	0.017351842	-0.012242571	-0.012168369	0.003918803	-0.000837006	0.06007506	0.049811963	0.058164079	0.036425967	0.021806605	0.00054812	0.042896438	-0.00581422	0.114433661	0.086172327	0.002824915	-0.085831985	-0.058549587	-0.06804318	0.011338193	0.027408872	0.103840023	0.126074195	0.026219323	0.007999167	0.007554336	0.012225389	0.052805383	-0.003400108	0.031437546	0.048780233
GENE2682X	YOR190W	YOR190W	SPR1	SPR1|SSG1	Sporulation-specific exo-1,3-beta-glucanase; contributes to ascospore thermoresistance	1	-0.041867062	-0.030174265	0.021053253	0.142282724	0.03936303	0.018762344	-0.038117416	0.005399988	0.003659799	-0.014366964	0.015383382	0.033215061	0.041719597	0.049853776	0.105946213	0.056084048	-0.019910337	-0.007492583	0.014783753	0.005098122	-0.038142599	-0.147272408	0.012754585	-0.027689666	0.00631957	0.051455632	0.020313729	0.027522111	0.019260678	0.013998146	0.00414899	0.004781814	0.003933191	-0.015775243	-0.024481332	0.025680874	-0.019377997	0.008443861	0.108076111	0.005802377	0.00269532	0.110496879	-0.046173066
GENE2691X	YOR214C	YOR214C	YOR214C		Putative protein of unknown function; YOR214C is not an essential gene	1	-0.037039418	-0.084365904	0.025028793	0.019886909	-0.01065169	-0.008008949	-0.01031745	0.006204654	0.007367753	-0.003274302	0.031268142	-0.036707889	-0.07616321	-0.018278839	0.037508737	-0.023161288	-0.034170657	-0.085744716	-0.052203696	-0.03198595	-0.046180516	0.030604461	0.00426407	-0.022834398	-0.093466468	0.003184838	-0.006963355	-0.028729791	-0.096366256	0.040752187	-0.024088126	-0.01356722	-0.015388777	0.039910432	-0.030651657	-0.040725417	-0.001190715	-0.031962346	-0.067421727	-0.024716131	-0.051000036	0.024631733	-0.048403256
GENE2731X	YOR298W	YOR298W	MUM3	MUM3	Protein of unknown function involved in the organization of the outer spore wall layers; has similarity to the tafazzins superfamily of acyltransferases	1	0.020285279	-0.045556497	0.103544638	0.049881648	-0.131981805	0.017622652	-0.047599334	-0.02419962	-0.039775968	0.016653204	-0.010045755	-0.02302935	-0.089420825	0.019929597	-0.018759618	-0.04718785	0.093452007	0.041579433	0.073148414	-0.091554441	-0.020854115	-0.059667841	-0.025812862	-0.036404546	-0.109501943	-0.163200066	-0.008921744	-0.094966479	0.039040104	-0.026344646	-0.038886428	-0.00693726	-0.038730815	-0.100108229	-0.027211782	-0.125780627	0.039012022	-0.035911936	-0.227300152	0.047971062	0.075696915	-0.008210614	-0.024908403
GENE2527X	YOL024W	YOL024W	YOL024W		Putative protein of unknown function; predicted to have thiol-disulfide oxidoreductase active site	1	-0.026553297	0.029488225	0.063668601	-0.023623167	-0.013111462	0.035131197	0.048501261	-9.95E-05	0.037719574	0.012554372	0.016068369	0.009590826	0.051149327	0.045680605	-0.004443122	0.229624838	0.162093997	-0.023326959	-0.010875529	0.060116574	0.059992027	0.045624696	0.01003503	0.074656136	0.052763656	0.164709061	0.135416672	0.150143698	0.055390038	-0.040652703	-0.03851743	0.033341944	0.0566945	0.01545475	0.177688226	0.014740912	0.028257949	-8.66E-05	0.023056591	0.083002269	0.078104258	0.083492517	-0.000311656
GENE2949X	YPR077C	YPR077C	YPR077C		Dubious open reading frame unlikely to encode a functional protein, based on available experimental and comparative sequence data; expression increased by deletion of NAP1	1	-0.025900992	-0.170986667	0.130482838	0.024660097	0.134483814	0.108598054	0.000230813	0.017793663	-0.044286959	0.069853373	0.138552383	0.07187248	0.163421437	0.186285019	0.029813293	0.024731008	0.16459322	-0.049800366	0.009275502	0.050592244	0.120988868	0.014355293	0.006750423	-0.073863909	0.037227575	0.015668834	-0.00693871	-0.002447443	-0.006445913	0.02681422	0.147059172	0.15514043	0.033539291	0.115126491	0.037564963	0.022658985	0.023865663	0.097287163	0.354452163	-0.053317044	0.065599881	0.09642379	0.024660097
GENE2293X	YMR244W	YMR244W	YMR244W		Putative protein of unknown function	1	-0.049041938	0.021692919	0.201031566	0.11524637	0.180517077	-0.079787508	-0.110070162	-0.111799553	-0.031469777	-0.002883943	0.157806903	0.207155705	-0.039344471	0.082402848	0.022943001	0.5525738	1.877076745	-0.155975968	-0.057903677	0.100870028	-0.114527151	-0.118784897	-0.063369974	0.024986258	-0.084786601	0.064206861	-0.061149664	-0.047134191	-0.010754884	0.135337859	-0.104337528	-0.100747019	-0.112448223	0.132155657	-0.000972704	0.028696444	0.097017415	-0.111308567	-0.20437932	0.033553388	0.174201861	-0.038431492	-0.00544055
GENE1814X	YKR034W	YKR034W	DAL80	DAL80|UGA43	Negative regulator of genes in multiple nitrogen degradation pathways; expression is regulated by nitrogen levels and by Gln3p; member of the GATA-binding family, forms homodimers and heterodimers with Deh1p	1	-0.066153958	-0.022923809	0.051330335	0.126721814	-0.032254431	-0.059476897	-0.036568787	-0.056099672	-0.006151765	0.056319933	-0.008001695	0.063792832	0.051483475	0.006348297	-0.060463473	0.136768863	0.067748845	0.029078249	0.032171387	0.075902238	0.39098677	0.236927271	0.040205102	0.050689749	0.013469406	0.131207526	0.009246833	0.167653367	0.200479239	0.232758984	-0.000978479	-0.027763199	0.06471733	0.084418088	0.340152055	0.047328983	0.033680242	0.018505992	0.058274928	0.040990595	0.016396476	0.051845379	-0.046484429
GENE1999X	YLR213C	YLR213C	CRR1	CRR1	Putative glycoside hydrolase of the spore wall envelope; required for normal spore wall assembly, possibly for cross-linking between the glucan and chitosan layers; expressed during sporulation	1	-0.097555906	-0.068580166	-0.118850693	-0.147566423	-0.099024639	-0.143396691	-0.034804545	-0.027499963	0.064993188	0.024872819	0.150000691	0.024021747	0.13586317	0.095910922	0.353707224	0.031691611	-0.031177852	0.103678912	0.10154251	-0.043943349	0.031733949	0.013955282	0.008501231	-0.014458767	0.067349598	0.438569635	0.240314335	0.020071881	0.062218443	0.152352184	-0.15008238	-0.092669353	0.087585039	0.178924933	0.150754616	0.027111577	0.023610216	0.178644538	-0.371103257	0.028583296	-0.028100034	-0.044080187	-0.138473347
GENE2508X	YNR064C	YNR064C	YNR064C		Epoxide hydrolase, member of the alpha/beta hydrolase fold family; may have a role in detoxification of epoxides	1	-0.059803173	-0.08917065	0.162055314	0.143445671	0.414059728	0.159293339	-0.238343671	-0.171800643	0.029488225	0.46021834	0.384591401	0.101192862	0.211797193	-0.036327612	0.031169316	1.019246459	0.650929928	0.12438108	0.403071344	0.070952557	0.369371563	0.463214397	-0.109484822	0.166265547	0.48540622	1.04330945	1.144816518	0.006865295	0.012053716	0.470760703	0.006448839	-0.038739707	0.159396678	0.047929198	0.233924866	-0.045160484	0.066881381	0.023383113	0.408081383	0.106401928	0.060905132	-0.074002102	0.077325046
GENE2539X	YOL047C	YOL047C	YOL047C		Protein of unknown function; green fluorescent protein (GFP)-fusion protein localizes to the cytoplasm in a punctate pattern	1	0.02647431	0.092762217	0.035820946	0.09123268	-0.010285483	-0.058031335	-0.041411187	-0.050000492	-0.03780045	-0.018115206	0.268194825	0.28533119	0.195309803	0.086090781	-0.010592102	0.228283063	0.705102086	-0.027247066	0.005572454	0.374087989	0.305923849	0.388410002	-0.022481203	0.065462023	0.281181902	0.854099393	0.461151332	0.278424919	0.074505433	0.077420764	-0.099404804	-0.063195117	0.109935522	-0.015251716	0.228553981	0.002623318	-0.003834003	0.103007428	-0.004658763	0.007267275	-0.04090054	0.082252957	0.027394718
GENE348X	YCR105W	YCR105W	ADH7	ADH7|ADHVII	NADPH-dependent medium chain alcohol dehydrogenase with broad substrate specificity; member of the cinnamyl family of alcohol dehydrogenases; may be involved in fusel alcohol synthesis or in aldehyde tolerance	1	-0.042073518	0.069990814	-0.302841812	-0.461221486	-0.080536343	-0.074545868	-0.081754223	-0.073800139	0.135534868	-0.065397449	0.112499982	0.123547018	-0.098060757	-0.084197663	-0.036935806	0.016624682	-0.011730506	0.006448839	-0.045916878	-0.155795947	-0.363180071	-0.412059009	-0.032770883	0.040920477	0.201470763	-0.143661231	0.098446511	-0.091030344	-0.340837181	0.120909274	-0.099035457	-0.098778971	-0.020347765	-0.019747982	0.13953498	0.059715215	0.040485684	-0.018312445	0.189894125	0.186462522	0.328595221	0.181458816	0.173383325
GENE201X	YBR180W	YBR180W	DTR1	DTR1	Putative dityrosine transporter, required for spore wall synthesis; expressed during sporulation; member of the major facilitator superfamily (DHA1 family) of multidrug resistance transporters	1	0.006276478	0.009203827	-0.154666513	-0.11122597	-0.068903975	-0.067861706	-0.159171835	0.041999884	-0.040501349	-0.094528943	-0.110029683	-0.152176231	-0.10910821	-0.000535339	-0.052350298	-0.009395058	-0.096414074	-0.1094179	-0.042476114	-0.051663794	-0.272529066	-0.273493111	-0.006930012	-0.071584955	-0.120291099	-0.207307875	-0.176050142	-0.177618995	-0.035066161	-0.074307375	-0.054573581	-0.07893391	-0.139248505	-0.154745221	-0.015556476	-0.000865877	0.060642328	-0.031829603	-0.137576386	0.096207872	0.028597441	-0.029695557	0.048947591
GENE1236X	YGR273C	YGR273C	YGR273C		Putative protein of unknown function; expression downregulated by treatment with 8-methoxypsoralen plus UVA irradiation; YGR273C is not an essential gene	1	-0.005379729	-0.094789296	-0.098493189	-0.114631809	-0.067521505	0.061693262	0.024262935	0.050898667	0.042392194	0.013998146	-0.014562234	0.008200014	-0.061142135	0.072832972	0.016425002	-0.004666	0.016810071	-0.069492757	-0.096858352	-0.112909943	-0.132921159	-0.00256595	-0.017595211	-0.034785334	-0.067238823	-0.221387684	-0.146948099	-0.241637126	-0.129808113	0.041873761	0.071364537	-0.058805026	-0.091649748	0.035708357	-0.161911488	-0.045267664	-0.031360667	-0.056258671	-0.042612813	-0.161795273	-0.063700154	0.03694636	0.077188298
GENE2475X	YNL318C	YNL318C	HXT14	HXT14	Protein with similarity to hexose transporter family members, expression is induced in low glucose and repressed in high glucose; the authentic, non-tagged protein is detected in highly purified mitochondria in high-throughput studies	1	0.050508663	-0.135971189	-0.037122313	-0.19753544	0.034624234	0.037874166	-0.106269687	-0.023800625	-0.103791714	-0.071512178	-0.13855274	-0.126167908	0.001211355	-0.026218293	0.052276764	-0.142085865	-0.067523018	-0.237720937	-0.059881371	-0.191516101	-0.274525821	-0.128560051	-0.008156931	-0.032624781	-0.256516039	-0.587142646	-0.331730157	-0.161193416	-0.159160554	-0.050172262	0.023013996	-0.012015611	-0.147491306	0.002508108	0.029361002	0.074450634	0.114460312	0.101461828	-0.10509301	-0.096185818	-0.003599683	0.014812312	-0.099322893
GENE2060X	YLR341W	YLR341W	SPO77	SPO77	Meiosis-specific protein of unknown function, required for spore wall formation during sporulation; dispensable for both nuclear divisions during meiosis	1	-0.002736501	-0.063514702	-0.025022898	-0.116660707	-0.077607267	0.106147282	-0.090827517	-0.019199619	-0.086377174	0.000259662	-0.063914277	-0.016409855	-0.092781663	0.04204192	0.042812411	-0.091409951	-0.183003888	-0.02482474	0.025794247	-0.194350943	-0.246172994	-0.091738917	-0.009743609	-0.107180022	-0.182861403	-0.35916996	-0.160098434	-0.252660722	-0.193637997	0.015782997	-0.058710359	-0.024617804	-0.108128242	-0.036068726	-0.09088283	-0.025801115	0.0057449	-0.033023272	-0.06879048	-0.138806865	0.025298167	0.034708738	-0.019840129
GENE2843X	YPL130W	YPL130W	SPO19	SPO19	Meiosis-specific prospore protein; required to produce bending force necessary for proper assembly of the prospore membrane during sporulation; identified as a weak high-copy suppressor of the spo1-1 ts mutation	1	0.010808478	-0.017511969	-0.264514208	-0.412375778	-0.084961034	0.04436614	-0.129124776	-0.014100334	-0.042075004	-0.013261424	-0.018904321	-0.004321567	-0.112151913	0.028427705	-0.018395731	-0.126389936	-0.163476333	-0.149443775	-0.110623032	-0.195733279	-0.292187244	-0.15879491	-0.034374535	-0.129763916	-0.167283326	-0.406537235	-0.201332301	-0.014476254	-0.161461234	-0.01090024	-0.029324485	-0.06239346	-0.130232796	-0.033879664	-0.14568831	0.017807912	0.027125735	-0.108923063	-0.077573776	-0.108552821	0.023894044	0.042756386	0.013526577
GENE2752X	YOR339C	YOR339C	UBC11	UBC11	Ubiquitin-conjugating enzyme most similar in sequence to Xenopus ubiquitin-conjugating enzyme E2-C, but not a true functional homolog of this E2; unlike E2-C, not required for the degradation of mitotic cyclin Clb2	1	0.057221502	-0.142405897	-0.196968094	-0.362161636	0.081912227	0.014141015	-0.053194296	-0.321599931	-0.027910279	0.06982588	-0.022942863	-0.097128384	0.019047126	0.023013996	0.087571464	-0.072639018	-0.040513217	0.025340695	-0.116388567	-0.123006538	-0.192007139	-0.164491415	-0.038793057	0.096342824	-0.2281854	-0.349426597	-0.133346766	0.108972669	-0.183241397	0.287519574	-0.148640737	-0.021489503	-0.03628175	0.091259763	0.072736949	0.098459981	0.094479315	0.070636623	-0.218312964	-0.104917683	0.090501182	-0.137700185	-0.073252089
GENE2740X	YOR313C	YOR313C	SPS4	SPS4	Protein whose expression is induced during sporulation; not required for sporulation; heterologous expression in E. coli induces the SOS response that senses DNA damage	1	0.130153313	0.07825458	0.073408954	0.192345694	-0.086484395	-0.043393146	-0.16926764	-0.033500131	-0.291074723	-0.104556218	0.217727035	0.078363903	0.507657647	0.62425065	-0.040436067	-0.202601805	-0.300748646	-0.053041618	-0.093072474	0.150494695	0.291968912	0.400406778	-0.048571851	-0.293008924	0.268470317	0.227617875	-0.015081137	-0.184378669	-0.109892666	0.11761526	-0.364579916	-0.232623175	-0.363215298	-0.286374569	0.071982279	-0.03421941	-0.274590403	-0.199742436	0.528121173	-0.26562202	-0.089199811	0.342497855	-0.017139638
GENE2061X	YLR343W	YLR343W	GAS2	GAS2	1,3-beta-glucanosyltransferase, involved with Gas4p in spore wall assembly; has similarity to Gas1p	1	0.06671609	0.140673965	-0.300279588	-0.232041866	-0.184939444	-0.179513022	0.224447832	0.06930346	-0.151777089	-0.083841354	0.015797267	-0.05818003	-0.833778203	0.122513697	0.189400777	0.00270972	-0.148049116	0.008228704	0.028187212	-0.233985007	-0.363748014	-0.1490134	-0.151060835	0.048459411	0.066688538	0.185435265	-0.012206197	0.152884305	-0.351096511	0.00367419	0.392943829	0.224781185	0.031479891	-0.146405086	0.314638525	-0.084286369	-0.095556751	-0.163474724	0.173255384	0.388883859	0.238799095	0.506987751	0.042168029
GENE2429X	YNL204C	YNL204C	SPS18	SPS18|SPX18	Protein of unknown function, contains a putative zinc-binding domain; expressed during sporulation	1	-0.003718284	0.084009819	-0.299601108	-0.238350481	-0.165149659	-0.021508537	0.114167102	-0.087799296	0.041481309	-0.01777193	-0.057514772	-0.106606722	0.020455975	0.004465437	-0.096941672	-0.116749868	-0.057738494	-0.04169628	0.048724443	-0.053408366	-0.121720381	-0.44305566	-0.098321743	-0.1565644	-0.12553665	-0.030723866	-0.121172659	-0.081687048	-0.2087477	-0.261603952	0.199662924	0.055945273	-0.221766189	-0.119352087	-0.143264443	-0.176191956	-0.144766122	-0.196062133	-0.046325017	-0.093471088	-0.025300363	-0.086315908	-0.122623242
GENE2940X	YPR054W	YPR054W	SMK1	SMK1	Middle sporulation-specific mitogen-activated protein kinase (MAPK) required for production of the outer spore wall layers; negatively regulates activity of the glucan synthase subunit Gsc2p	1	0.018064389	0.034046639	-0.363991231	-0.405688435	-0.157704979	-0.023231659	0.046351358	0.060102738	-0.012134906	-0.103664592	0.052109793	0.035271991	-0.159866333	-0.071989805	-0.060419846	-0.176382691	-0.259683758	0.038520467	0.083914541	-0.328453004	-0.356177062	-0.356097639	-0.013768207	-0.156220317	-0.134679765	-0.181651697	-0.122229062	-0.313346177	-0.217690408	-0.109592222	-0.025240168	0.05165052	-0.294858992	-0.189593092	0.049407724	-0.10624484	-0.017549939	-0.206342116	-0.372804076	-0.140286416	-0.021599332	0.127144605	-0.001036227
GENE20X	YAL037W	YAL037W	YAL037W		Putative protein of unknown function; YAL037W has a paralog, YOR342C, that arose from the whole genome duplication	1	-0.083619669	-0.111857228	0.30897823	0.697942793	-0.047699239	-0.087724172	0.087503575	-0.087500349	-0.036736008	0.009318504	-0.100140698	0.024305493	0.006204654	-0.038471498	-0.112799183	0.013512284	0.177177921	-0.093434148	0.133326784	0.229095653	0.170822397	-0.147807747	-0.132514656	-0.038274445	-0.080843009	-0.256528109	0.073216982	-0.403301418	-0.323896915	-0.293846995	-0.078985721	-0.003627163	-0.13686873	0.028950991	-0.178467736	-0.054819327	-0.126259223	-0.110982902	-0.034850363	-0.117892273	-0.160499886	-0.152166605	0.029912213
GENE1509X	YIR042C	YIR042C	YIR042C		Putative protein of unknown function; YIR042C is a non-essential gene	1	0.499853551	-0.191804439	0.564661086	0.366453707	0.162351847	0.141275823	0.008759367	-0.138600394	-0.067317426	0.019673452	-0.209730074	-0.133001834	-0.051506799	0.020370629	0.01534056	0.024035934	0.686558783	0.188730076	0.112700127	1.398503542	-0.128071204	-0.002681575	0.046728522	0.206793234	-0.279942214	-0.274225682	-0.102369227	0.047259174	0.093965746	0.041495327	-0.015416482	0.116378069	-0.180819064	0.897263646	0.032213714	0.053500637	0.137096897	0.013040556	0.565480173	-0.276696593	0.04919859	-0.062890679	-0.160906285
GENE313X	YCR020C-A	YCR020C-A	MAK31	MAK31|LSM9|NAA38|SMX1	Non-catalytic subunit of N-terminal acetyltransferase of the NatC type; required for replication of dsRNA virus; member of the Sm protein family	1	-0.019268336	-0.084693275	0.028696444	-0.120959282	0.336271972	0.133642435	-0.216516525	-0.400200427	0.090460531	0.01787916	0.09350609	0.156331897	-0.06363079	0.008601623	0.022872003	0.135075137	0.065144882	0.068203017	-0.034346465	-0.094294824	0.010421805	-0.371900201	0.076518051	-0.020423852	-0.054840308	-0.155027911	-0.03370982	0.268470317	-0.047991544	0.227334455	0.038773287	0.116284899	-0.009013201	-0.028030897	0.12498977	0.127712503	0.101905517	0.04391839	-0.437537253	-0.093572684	0.07780356	0.00213361	-0.12040244
GENE507X	YDR079C-A	YDR079C-A	TFB5	TFB5	Component of the RNA polymerase II general transcription and DNA repair factor TFIIH; involved in transcription initiation and in nucleotide-excision repair; homolog of Chlamydomonas reinhardtii REX1-S protein involved in DNA repair	1	0.103665479	-0.027344104	0.284372002	0.139770716	0.385883778	0.177152395	-0.007534639	0.142805517	0.023397308	0.065103516	-0.020657994	0.098500408	-0.178851456	-0.04586475	0.049421664	0.068643294	0.033821173	-0.077873714	-0.0505323	-0.037757501	0.204228386	0.073888771	0.035018556	-0.067435332	0.013698074	-0.232538417	-0.106901892	0.157276586	0.219574347	0.185891911	0.115685843	0.118319847	0.013054853	-0.004411285	0.126404643	0.171040252	-0.003609807	0.203652218	0.075505249	-0.121577553	-0.006599532	0.056319933	-0.171400905
GENE629X	YDR363W-A	YDR363W-A	SEM1	SEM1|DSS1|HOD1	Component of the lid subcomplex of the regulatory subunit of the 26S proteasome; involved in mRNA export mediated by the TREX-2 complex (Sac3p-Thp1p); ortholog of human DSS1	1	0.08396899	-0.053859062	0.271043152	0.269009203	0.251107037	0.27293095	0.11913038	0.406797856	-0.116121158	0.117681749	0.11144536	0.103544638	-0.027061833	-0.02042239	-0.055474348	0.100708589	0.080412075	0.038070895	-0.015671689	-0.171693385	0.499659687	0.110951163	0.03307407	0.0183778	-0.021643266	0.252500445	0.089579508	-0.283370763	0.102926828	0.14894712	0.062094074	0.216783881	0.018591449	0.042574301	0.068533242	0.026573459	-0.087615326	0.075820118	0.097570345	0.1503907	0.18289566	-0.036906205	0.01344082
GENE630X	YDR364C	YDR364C	CDC40	CDC40|PRP17|SLT15|SLU4	Pre-mRNA splicing factor, important for catalytic step II of pre-mRNA splicing and plays a role in cell cycle progression; required for DNA synthesis during mitosis and meiosis; has WD repeats	1	0.004062674	-0.00399313	0.091056615	0.105584219	0.079907127	0.060213439	-0.021911295	0.204303503	-0.058857623	0.012997664	-0.017120659	0.030265443	-0.036280271	0.025369046	-0.085196704	0.04436614	0.074615039	-0.042911518	-0.034575488	-0.129295185	0.161320165	-0.192021966	0.042938448	-0.045693491	-0.017349886	0.036651023	0.037986588	-0.208689347	0.029671969	0.037902273	0.069564693	0.114726819	-0.043400578	-0.011324765	-0.021348931	-0.00416385	-0.082423121	0.019360324	-0.044975914	0.036341559	0.105905987	0.039517447	0.05989515
GENE155X	YBR077C	YBR077C	SLM4	SLM4|EGO3|GSE1|NIR1	Component of the EGO complex, which is involved in the regulation of microautophagy, and of the GSE complex, which is required for proper sorting of amino acid permease Gap1p; gene exhibits synthetic genetic interaction with MSS4	1	0.065834217	-0.035735939	0.258434504	0.306425571	0.413019925	0.111351877	-0.045148578	0.054598458	0.006764782	0.071488105	0.099362537	0.086348988	0.114207089	0.10475263	0.092288636	0.096086398	-0.019132368	-0.264126062	-0.284711063	0.216883197	0.416980207	0.108196571	0.109922148	0.048110608	-0.008394894	0.050661892	0.074299909	0.006491926	0.179167062	0.094033338	0.052652381	0.147658363	0.050257891	0.172346696	0.21464707	0.108758613	0.003559063	0.305958837	0.204729199	0.172193065	0.008400832	0.258940965	-0.059779115
GENE832X	YER092W	YER092W	IES5	IES5	Protein that associates with the INO80 chromatin remodeling complex under low-salt conditions	1	0.08350613	-0.048173517	0.407276601	0.555011153	0.389765024	0.072174415	-0.106842853	-0.133900717	0.021337584	0.048459411	-0.228716135	-0.126591519	0.140726313	0.106897689	0.076353863	0.218483612	0.106509127	-0.221441522	-0.303377599	0.356301606	0.897333384	0.223854974	0.030449089	-0.326298863	0.082757078	0.195964858	0.098527357	0.070045792	0.050383281	0.153390303	0.231764168	0.220045105	0.128227398	-0.071051389	0.081298716	0.144973055	-0.090824448	0.122566707	0.211273909	0.192333058	0.186906174	0.13691321	0.015069322
GENE577X	YDR254W	YDR254W	CHL4	CHL4|CTF17|MCM17	Outer kinetochore protein required for chromosome stability; involved in new kinetochore assembly and sister chromatid cohesion; peripheral component of the Ctf19 kinetochore subcomplex that interacts with Ctf19p, Ctf3p, Iml3p and Mif2p	1	-0.033120699	0.001917509	0.154168397	0.096059404	0.148127139	0.017651156	-0.034018505	0.03380708	-0.012769374	0.063599579	-0.048916563	0.009275502	0.151001513	0.088467285	0.027182367	-0.020410683	-0.098732628	0.084758222	0.048389655	-0.071048357	0.317639798	0.040205102	0.174125135	0.132116154	0.084744617	-0.034344986	0.159034938	0.096558727	0.199298576	0.156474277	0.038899679	0.009504835	0.001052783	-0.012955692	0.118891247	0.037761737	-0.061271586	-0.118113019	0.006305206	-0.043042317	0.11569915	-0.062281989	-0.019199619
GENE851X	YER134C	YER134C	YER134C		Magnesium-dependent acid phosphatase, member of the haloacid dehalogenase superfamily; non-essential gene	1	-0.045245335	0.04085036	0.184572294	0.135561138	0.230645716	0.055376153	0.035722431	0.048403606	0.054501217	-0.07751897	0.085723773	0.014069583	0.094871119	0.019986512	0.065489598	0.008544257	-0.007527388	0.066275224	-0.004681921	0.222235784	0.106053449	0.214361087	0.092748687	0.002623318	0.221839964	0.160894379	0.135613665	0.358857572	0.244923577	0.132721603	0.088182315	0.240045607	0.113193728	0.03950341	0.025142221	0.116364762	0.040429574	0.00900312	0.080589451	-0.08306177	0.020598207	-0.314646483	-0.065460853
GENE1745X	YKL119C	YKL119C	VPH2	VPH2|CLS10|VMA12	Integral membrane protein required for vacuolar H+-ATPase (V-ATPase) function, although not an actual component of the V-ATPase complex; functions in the assembly of the V-ATPase; localized to the endoplasmic reticulum (ER)	1	0.010708239	-0.063532792	0.31499809	0.216982484	0.136151999	0.091259763	-0.022633608	-0.15070045	-0.015286709	0.079716019	0.152845383	0.119196787	-0.085544161	0.021152774	0.076709583	0.002378485	-0.078613944	-0.02468678	-0.106622256	0.049519252	0.172833115	-0.001376988	-0.047084998	-0.013995443	-0.005069872	-0.000750397	0.098554306	0.143706873	0.319201708	0.121837668	0.133800224	0.186120182	-0.027782319	0.072668359	-0.065075941	0.015797267	0.007166791	0.112446599	0.149012163	-0.312009484	-0.173900232	0.027875926	-0.008558879
GENE2203X	YMR052W	YMR052W	FAR3	FAR3	Protein involved in recovery from cell cycle arrest in response to pheromone, in a Far1p-independent pathway; interacts with Far7p, Far8p, Far9p, Far10p, and Far11p; localizes to the endoplasmic reticulum	1	-0.048513658	-0.033758558	0.294288427	0.356200159	0.168269753	-0.009517042	0.069138452	-0.056600723	-0.046682604	-0.001791496	0.043092486	-0.097912528	0.046071917	-0.043092854	0.048766285	0.086117961	0.065737732	0.031141078	-0.021551006	0.149337426	0.1862977	0.264776617	-0.007887093	-0.089387059	-0.048995666	0.14262256	0.123719163	0.174176276	0.188071713	-0.082996055	0.016667465	0.129797354	0.076203339	-0.125303745	-0.139687106	0.012640181	-0.058591656	0.067390904	0.269882947	-0.023061601	0.051205024	-0.035543699	0.020626651
GENE1464X	YIL134W	YIL134W	FLX1	FLX1	Protein required for transport of flavin adenine dinucleotide (FAD), a synthesis product of riboflavin, across the mitochondrial membrane	1	-0.021627158	0.026304323	-0.174481377	-0.109519057	-0.065026134	0.028767155	0.035877239	-0.003400108	-0.159357116	-0.044202164	-0.085957542	-0.050326128	-0.236185625	-0.081771024	-0.073859356	-0.11298015	-0.169567794	-0.125566557	-0.099735603	-0.186101034	0.052179366	0.345010251	-0.065465383	0.074135467	-0.149126977	-0.26947394	-0.187102601	-0.179555506	-0.258801401	-0.037892275	-0.272706837	-0.098480828	-0.063828319	-0.039219942	-0.067592561	-0.060242336	0.099766485	-0.178141236	-0.305722415	-0.111381806	-0.061199334	0.144046366	-0.001257135
GENE308X	YCR015C	YCR015C	YCR015C		Putative protein of unknown function; YCR015C is not an essential gene	1	0.000187538	-0.050828166	0.132945284	0.399433643	0.233593598	0.10280592	-0.046039008	0.214696795	0.019801529	-0.076526746	-0.130603909	-0.1735048	0.000836521	0.032397114	0.038211402	-0.119939879	-0.008248338	-0.179967314	-0.092906289	-0.091303892	-0.08852163	-0.107526593	0.088114455	0.072983846	-0.063027821	0.053180862	0.067886487	0.046253558	0.148075059	0.106120467	0.024972077	0.125174969	0.046532966	-0.072802886	0.281656712	-0.113097169	0.040808287	-0.052345812	-0.045544587	0.031536352	-0.240699261	0.004436672	0.014055295
GENE998X	YGL098W	YGL098W	USE1	USE1|SLT1	Essential SNARE protein localized to the ER, involved in retrograde traffic from the Golgi to the ER; forms a complex with the SNAREs Sec22p, Sec20p and Ufe1p	1	-0.008329595	-0.025711523	0.291579992	0.441026598	0.101354249	-0.05653771	-0.158292517	0.203802556	0.030957522	-0.010942396	-0.000300112	0.043022469	0.053556245	0.109400682	0.021095905	0.281253129	0.150780603	0.006434476	-0.057519276	0.173485667	0.077940248	-0.030715024	0.108544528	0.160842761	0.132629484	0.128029391	0.159551695	0.358216196	0.289728254	0.09986072	-0.143887565	0.001946325	-0.001739496	-0.076094769	0.098123066	0.034624234	0.159887478	0.008156978	0.029148944	-0.067024201	-0.145200014	0.133155778	0.006132827
GENE1941X	YLR105C	YLR105C	SEN2	SEN2	Subunit of the tRNA splicing endonuclease, which is composed of Sen2p, Sen15p, Sen34p, and Sen54p; Sen2p contains the active site for tRNA 5' splice site cleavage and has similarity to Sen34p and to Archaeal tRNA splicing endonuclease	1	-0.032615926	-0.011793049	0.205430046	0.272942871	0.096275352	-0.046073265	-0.06882377	0.09870252	0.034891821	-0.021959633	-0.047796171	-0.031006856	0.114380352	0.087693654	0.073971003	0.008888418	-0.035035122	-0.078999437	-0.110839561	-0.148983017	0.205592707	-0.145903796	-0.022950193	0.176016331	0.04005076	0.08180318	-0.004661657	0.07553263	0.187919736	-0.039847154	-0.296805382	-0.180951536	0.019701915	0.128940031	0.157574117	0.126021326	0.186196268	0.083015889	-0.018327055	-0.182764784	-0.111099757	0.068670809	-0.009621607
GENE2719X	YOR278W	YOR278W	HEM4	HEM4|SLU2	Uroporphyrinogen III synthase, catalyzes the conversion of hydroxymethylbilane to uroporphyrinogen III, the fourth step in heme biosynthesis; deficiency in the human homolog can result in the disease congenital erythropoietic porphyria	1	-0.030287703	0.0067935	0.159667924	0.298775613	0.150052697	0.002104799	0.016881367	0.016895628	0.153844237	-0.028778357	-0.108957291	-0.049613707	0.140255123	0.037325989	0.027253155	-0.050617468	-0.162018016	0.123388089	0.035328303	0.06339249	-0.046575319	0.313152969	0.018762344	-0.050789312	-0.015870051	0.059881307	0.027663648	0.155218154	0.04219605	0.126365006	0.071392	0.052290678	-0.07502602	-0.007601352	-0.098439127	-0.091921881	-0.025839301	0.057886913	0.076258078	0.206855744	0.210102037	-0.032891907	0.010722559
GENE109X	YLL067C	YLL067C	YLL067C		Putative protein of unknown function with similarity to helicases	1	0.05874595	0.051051855	0.162442088	0.105865777	0.565509439	-0.03201545	0.117096573	0.512904465	0.320253611	-0.053586531	-0.055417378	-0.093795903	-0.002142549	0.087924428	0.036257148	-0.016357323	-0.091517545	-0.093785129	0.022857802	0.396860927	-0.139107093	-0.057187509	0.274506182	0.10606686	0.164013892	0.152105525	0.037255693	-0.007398323	0.073258124	0.044981569	0.031494007	-0.048747927	0.100883476	0.17733103	-0.010391557	-0.057235543	0.047775678	0.093465529	-0.087736435	0.08959306	-0.111899331	0.005443106	-0.095058933
GENE110X	YBL112C	YBL112C	YBL112C		Putative protein of unknown function; YBL112C is contained within TEL02L	1	0.033694334	0.052151538	0.26002565	0.270014554	0.980252028	-0.126747459	0.241986573	0.921497285	0.458140492	0.047789633	-0.03310889	-0.085170686	0.294170767	-0.121907189	0.095897421	-0.017387848	0.028158916	0.002810516	0.060683828	0.862971067	0.016296625	0.013583745	0.51511699	0.297531873	0.238823533	0.381914586	0.376068056	0.228935644	0.490518779	-0.107498609	-0.10045775	0.03680573	0.248401254	0.547094405	0.405861676	0.023241157	0.161023423	0.465065479	-0.322983444	0.037508737	-0.277899504	-0.179772824	-0.192900658
GENE920X	YFL066C	YFL066C	YFL066C		Helicase-like protein encoded within the telomeric Y' element; induced by treatment with 8-methoxypsoralen and UVA irradiation	1	0.041565415	0.170271203	0.339171588	0.280089259	0.881218255	-0.200290978	0.232881755	0.892103434	0.563919544	-0.053230219	-0.068087041	-0.123874053	0.236694664	-0.114441253	0.060434818	0.013512284	0.004422289	0.006161558	-0.064887293	0.675201714	-0.081978686	-0.049230013	0.507221222	0.271497399	0.240167767	0.457625806	0.297531873	0.171258077	0.381737441	-0.020919984	-0.045450784	-0.082534634	0.170963377	0.377612442	0.355478674	-0.043898728	0.178491563	0.386888176	-0.302252859	0.11197944	-0.231799573	-0.238129258	-0.129146874
GENE772X	YEL076C	YEL076C	YEL076C		Putative protein of unknown function	1	0.083792031	0.093208589	0.029813293	0.08643052	0.007425166	-0.068406194	0.23283264	0.904896379	0.392405361	-0.08674176	-0.195840687	-0.192829743	0.151066482	-0.05391597	-0.030663446	-0.059237871	-0.084268019	-0.110177599	0.023581829	0.476547599	-0.122569837	0.171488687	0.47819525	0.174802676	0.094952174	0.136611402	0.037677407	0.009676811	0.146642193	0.054695692	0.075108148	0.058371916	0.097759105	0.174713209	0.236119077	0.020313729	0.060393311	0.493145168	-0.312104404	0.247927517	-0.140499502	-0.002769746	-0.143184781
GENE773X	YJL225C	YJL225C	YJL225C		Putative protein of unknown function; similarity to DNA helicases that are also encoded within subtelomeric Y' elements and induced in telomerase deficient survivors	1	0.139692143	0.12199676	0.2026622	0.203977898	0.574062765	-0.185759678	0.247976109	1.119097233	0.522146165	-0.094066903	-0.253685504	-0.150085583	0.211697534	-0.004330249	0.035314225	0.05035542	0.101085261	-0.210955232	0.011366821	0.522126079	-0.159901783	0.04380643	0.544594169	0.189982653	0.171552733	0.218396813	0.057443339	-0.116524629	0.184534207	0.009748463	0.05712444	0.061983515	0.21571587	0.172193065	0.182692304	0.099524133	0.105101421	0.436364412	-0.272347867	0.285058886	-0.264299333	-0.147104651	-0.107584096
GENE771X	YHL049C	YHL049C	YHL049C		Putative protein of unknown function	1	-0.075326011	0.067403316	0.142043084	0.293355256	1.064310551	-0.230203062	0.232270226	1.037799716	0.467121899	-0.03722642	-0.204541624	-0.126816988	0.204187647	0.007488369	0.091088273	-0.039161485	0.141093701	-0.271885514	-0.018102881	0.744212329	-0.079460144	0.170109674	0.344531953	0.09625867	0.224363878	0.326189756	0.228648514	-0.092372492	0.285904348	0.139916465	-0.002933687	0.158062994	0.265661329	0.414819777	0.150341779	0.17996648	0.032507379	0.577820301	-0.019645739	0.082279861	-0.312350154	-0.137720779	-0.211696476
GENE919X	YFL064C	YFL064C	YFL064C		Putative protein of unknown function	1	0.035103038	0.143576264	0.341621459	0.47127071	1.153733969	-0.223328307	0.19488132	1.15270257	0.457226545	-0.13480331	0.216734216	-0.206908166	0.279602051	-0.057795554	0.043722454	0.005371241	0.179625705	-0.301950485	-0.10615477	0.78445375	-0.019477431	0.200416476	0.423954576	0.180746213	0.228085995	0.318021774	0.253130049	-0.156123862	0.372851819	0.087652922	0.002003954	0.045638673	0.197525755	0.354350597	0.159280419	0.19148685	0.004163376	0.601306677	-0.10386768	0.133103162	-0.340400547	-0.097742692	-0.224885389
GENE111X	YLR467W	YLR467W	YRF1-5	YRF1-5|YRF1	Helicase encoded by the Y' element of subtelomeric regions, highly expressed in the mutants lacking the telomerase component TLC1; potentially phosphorylated by Cdc28p	1	0.011810478	-0.02120252	0.193746522	0.233973935	0.798705876	-0.284166366	0.233421817	0.506805003	0.13974452	0.309828103	0.221518293	0.299971402	0.245593026	0.036468167	0.211086974	-0.026143368	-0.067314401	0.110242963	0.112446599	0.397835821	0.287153125	0.170937747	0.164297149	0.193027347	0.143262789	0.21561648	0.607758761	0.370800376	0.541792333	0.180071458	-0.13993825	0.019744609	0.130087405	0.719928145	0.242718339	0.114167102	0.023894044	0.782098174	0.073724277	-0.073522292	-0.255499601	-0.024456386	-0.204651967
GENE1486X	YIL177C	YIL177C	YIL177C		Putative protein of unknown function; similarity to DNA helicases that are encoded within subtelomeric Y' elements and induced in telomerase deficient survivors	1	-0.002201789	-0.053391896	0.424115896	0.327146977	0.825280905	-0.084589243	0.41587761	0.719095826	0.129507244	0.289645642	0.093492568	0.253045321	0.133787081	0.070471764	0.153014064	0.056819335	-0.020353617	0.019146789	0.122142583	0.377234817	0.378988743	0.126206383	0.133616135	0.226779774	0.248352677	0.47300756	0.428367525	0.166741148	0.470323414	0.106911078	-0.147045538	0.016738769	0.242791504	0.696038365	0.230448976	0.142034337	0.06073916	0.823358059	0.145833939	-0.102440469	-0.230600625	-0.129839689	-0.178056359
GENE880X	YPL283C	YPL283C	YRF1-7	YRF1-7|YRF1	Helicase encoded by the Y' element of subtelomeric regions, highly expressed in the mutants lacking the telomerase component TLC1; potentially phosphorylated by Cdc28p	1	0.012611578	-0.108709916	0.081775919	-0.014355307	1.016196847	-0.155342788	0.348764956	0.566600859	0.016396476	0.256189436	0.132247806	0.072695792	0.102160908	0.09241043	0.19792828	0.10393399	-0.035145987	0.024050124	0.080193743	0.214734092	0.031889185	0.005759269	0.195561782	0.334682673	0.110149398	0.183810428	0.163138017	0.33566618	0.475406587	0.163163781	-0.012798484	0.063461527	0.08539746	0.858434618	0.288925499	0.242949992	-0.006700987	0.938120127	-0.04047019	-0.114213251	-0.314899474	-0.081222996	-0.20772934
GENE770X	YEL074W	YEL074W	YEL074W		Dubious open reading frame unlikely to encode a protein, based on available experimental and comparative sequence data; large scale expression analysis showed an increase in mRNA accumulation in strains mutant for exosome components.	1	0.03015242	0.067005336	0.11306034	0.040429574	0.194452718	0.070856407	0.210276634	0.06930346	0.159797087	0.023681177	-0.053096998	0.029417546	-0.047138661	-0.106974907	-0.061513957	-0.092644736	-0.159718066	0.252936363	0.189464033	0.521623671	-0.022037271	-0.351471961	0.024106877	0.175237149	-0.045916878	-0.244611606	-0.048783742	0.223150671	0.035511304	-0.105386309	-0.129397765	-0.139512286	-0.093611166	0.266348779	0.014469561	0.081448711	0.042672351	-0.664706528	-0.202973738	-0.260070682	-0.010400276	0.050661892	-0.318737865
GENE774X	YEL075W-A	YEL075W-A	YEL075W-A	YEL076W-C	Dubious open reading frame unlikely to encode a functional protein, based on available experimental and comparative sequence data	1	0.086838104	-0.000757614	0.038070895	0.130996734	0.305421919	0.171885729	0.215430096	0.231899306	0.200429022	-0.085075803	-0.069377705	-0.08050736	-0.055676762	-0.069604784	-0.097329006	-0.003732749	-0.033602022	0.116750672	0.106978059	0.479013205	-0.137127325	-0.428812504	0.071144827	0.052235022	-0.02943344	-0.1358729	-0.066660024	0.132010847	-0.008264299	-0.117277138	-0.007230119	-0.091328487	-0.098590501	0.012068023	-0.04697172	-0.073192894	0.006333934	-0.865024746	-0.376200557	-0.06780576	0.002003954	-0.011378566	-0.287936062
GENE2115X	YLR463C	YLR463C	YLR463C		Dubious open reading frame unlikely to encode a protein, based on available experimental and comparative sequence data; overlaps the uncharacterized ORFs YLR462W and YLR464W	1	0.067845196	0.167524934	0.065944485	0.114913352	0.379454613	0.137634665	0.207143202	0.178606302	0.206855744	-0.168552384	-0.101870611	-0.111632749	-0.072050467	-0.10106419	-0.074804157	-0.065447263	-0.118019082	0.181382477	0.150364697	0.509361386	-0.11316739	-0.481434643	0.019146789	0.045401029	-0.012082531	-0.067039318	-0.197345197	0.083860092	-0.009973118	-0.168185979	0.028215507	-0.123613112	-0.053568564	0.004896843	-0.072626881	-0.090257615	-0.007019893	-0.886985004	-0.322292417	-0.0423944	0.019403027	-0.046076246	-0.241679758
GENE2116X	YLR465C	YLR465C	BSC3	BSC3	Dubious open reading frame, unlikely to encode a protein; not conserved in closely related Saccharomyces species; 100% of YLR465C overlaps the uncharacterized ORF YLR464W and 86% of YLR465C overlaps the verified gene YRF1-4	1	0.100076102	0.129111528	-0.019571021	0.110149398	0.367695361	0.079538547	0.170001939	0.359296262	0.200554565	-0.145680323	-0.133278713	-0.168781042	-0.040841173	-0.064686604	-0.064063579	-0.030694393	-0.019402854	0.040934499	0.072832972	0.438739955	-0.126380488	-0.27138111	0.098190457	0.011080518	0.054626241	-0.060535688	-0.125687748	-0.119091973	-0.048401762	-0.053763222	0.037986588	-0.091239348	-0.04948381	-0.094827808	-0.087607659	-0.042343885	-0.008217868	-0.608680964	-0.330976874	-0.046709429	-0.120700441	-0.08648286	-0.209177926
GENE2482X	YNL338W	YNL338W	YNL338W		Dubious open reading frame unlikely to encode a protein, based on available experimental and comparative sequence data; completely overlaps TEL14L-XC, which is Telomeric X element Core sequence on the left arm of Chromosome XIV	1	0.130614623	-0.186102673	-0.092009529	-0.103832021	0.183442056	-0.007337419	0.336454779	0.137896925	-0.01550106	0.023723753	-0.049259871	0.003443927	0.040457629	-0.111015618	-0.046362258	-0.183682099	-0.078441799	-0.050209608	0.01198218	0.370588392	0.011023251	-0.012009792	0.034638319	0.080057271	-0.104605861	-0.384999991	-0.118961923	0.091936737	-0.147353888	0.03621494	-0.038704138	-0.066788457	-0.016402559	0.492263407	0.129876465	0.068051644	0.109775089	-0.309582889	-0.286795139	-0.170066029	0.006405751	0.002911305	-0.009591108
GENE716X	YDR538W	YDR538W	PAD1	PAD1|POF1	Phenylacrylic acid decarboxylase, confers resistance to cinnamic acid, decarboxylates aromatic carboxylic acids to the corresponding vinyl derivatives; also has mRNA binding activity; homolog of E. coli UbiX	1	0.080971405	0.082416475	0.161965057	0.022545366	0.072517447	0.051205024	-0.079211272	-0.111400522	-0.192612097	0.09292455	-0.123754583	-0.064980857	-0.194141313	-0.259315878	-0.011694144	0.016852848	0.106535926	0.033426527	-0.018375274	-0.077254109	0.141380474	-0.498209298	0.1157391	0.152352184	-0.015875887	0.008931433	-0.008590807	-0.005372488	-0.074401557	-0.112892777	-0.287143648	-0.176681072	0.043204498	-0.07056044	0.074053235	0.175748125	0.188071713	0.088128023	-0.473192006	-0.35262838	-0.278599352	0.035553534	-0.191455141
GENE1071X	YGL251C	YGL251C	HFM1	HFM1|MER3	Meiosis specific DNA helicase involved in the conversion of double-stranded breaks to later recombination intermediates and in crossover control; catalyzes the unwinding of Holliday junctions; has ssDNA and dsDNA stimulated ATPase activity	1	0.010493419	0.102967128	0.47168693	0.640704215	0.296240062	0.34537366	0.183035448	0.079797931	-0.336620778	0.022275478	-0.105519786	0.156435445	-0.01969533	-0.143106714	-0.151571944	0.220206112	0.251652449	0.252439886	0.321939647	0.451066017	0.710692942	0.346656263	0.03040671	0.246201322	0.173357725	-0.151770681	-0.185219914	0.141615897	0.157832772	-0.228645131	-0.03066197	0.143785223	-0.009659369	0.157664657	-0.438637704	0.040766209	0.11644461	0.181484252	0.693899512	-0.453069508	-0.284700513	0.019274913	-0.147847712
GENE950X	YFR055W	YFR055W	IRC7	IRC7	Beta-lyase involved in the production of thiols; null mutant displays increased levels of spontaneous Rad52p foci; expression induced by nitrogen limitation in a GLN3, GAT1-dependent manner and by copper levels in a Mac1-dependent manner	1	0.099389471	-0.057998292	0.214758948	0.165982664	0.158479214	-0.137404993	0.025383221	0.016895628	0.098540835	-0.202992007	0.601221085	0.280908823	-0.034999646	0.125082374	0.657950938	0.542258024	0.455175966	0.149181306	0.171347767	0.149584547	-0.17918466	0.045275208	-0.088972688	0.225139171	0.0459182	0.035581686	-0.143052533	0.163357034	-0.202681497	-0.081960358	-0.03651404	0.265700936	0.023865663	-0.122807018	0.204679117	0.155010864	0.080848649	0.104631878	-0.554499984	0.172820315	0.041495327	0.29779008	0.050160356
GENE769X	YEL073C	YEL073C	YEL073C		Putative protein of unknown function; located adjacent to ARS503 and the telomere on the left arm of chromosome V; regulated by inositol/choline	1	-0.061081931	0.398262799	0.268901438	0.369393885	-0.258197367	-0.631066322	-0.478969365	-0.25750047	0.476350576	0.188527524	-0.186227426	-0.135242134	0.022715794	-0.043976068	0.296416283	-0.073104873	-0.116776466	0.615369201	0.329100639	0.248413384	-0.075570174	0.274207979	0.268194825	0.633217275	0.166908219	0.213216618	0.665520132	0.390447587	0.326709896	0.122831717	-0.461348623	-0.164640173	-0.17911768	0.414481938	0.10578534	0.166484073	0.505138934	0.371380419	0.260278642	0.06755612	-0.093300238	0.292817086	-0.277754337
GENE912X	YFL055W	YFL055W	AGP3	AGP3	Low-affinity amino acid permease, may act to supply the cell with amino acids as nitrogen source in nitrogen-poor conditions; transcription is induced under conditions of sulfur limitation; plays a role in regulating Ty1 transposition	1	0.02446153	-0.028319241	0.037874166	0.087775111	-0.019553471	-0.04553863	0.067101739	0.03969992	-0.040620055	0.011166415	-0.104132824	-0.03478238	-0.045502897	0.008745028	-0.04196509	0.311979681	0.316435397	-0.070481665	-0.080832325	0.15109247	0.168924391	0.105771929	0.006764782	0.138997912	0.047901284	0.147944853	0.065930702	0.134904325	0.130232409	-0.072227918	-0.044583034	-0.070963487	0.003170443	0.065296568	0.025269814	-0.008824488	0.099120118	0.12325564	0.425792277	0.044995554	0.011896332	-0.082551442	-0.058647249
GENE342X	YCR099C	YCR099C	YCR099C		Putative protein of unknown function	1	0.089796424	0.1214929	0.217404455	0.058773652	0.065006979	0.061485901	0.181217074	0.218805954	-0.350590557	0.137726471	-0.210335836	-0.06101571	0.247283474	0.118133768	0.050230023	0.195599586	0.317778707	0.103705756	0.191992104	0.079729676	0.023113383	-0.230932429	0.111725777	0.083587825	0.04204192	-0.163146764	-0.06992428	0.190678075	0.108544529	-0.303970575	0.237159848	0.274613529	-0.21111387	0.097772583	0.231739596	0.292086721	0.040513739	0.093479045	-0.028700357	0.232108131	0.204604015	-0.029056547	-0.056528706
GENE343X	YCR100C	YCR100C	YCR100C		Putative protein of unknown function	1	-0.016094701	0.076422274	0.172986686	0.179039627	0.162171364	0.080125511	0.153857216	0.155904636	-0.254471779	0.057734452	-0.109817937	-0.026951587	0.26716423	0.080125511	0.024830276	0.197500587	-0.020987319	0.068560757	0.095289834	0.127804935	0.115259692	-0.242338345	0.086321808	0.124156058	0.106710121	-0.021764824	0.001542858	0.085927673	0.067390904	-0.193669334	0.208492294	0.264788628	-0.150979146	-0.055699255	0.213129506	0.188616142	0.044827737	0.059784424	0.011624445	0.18966645	0.108303636	-0.01321192	-0.016751347
GENE344X	YCR101C	YCR101C	YCR101C		Putative protein of unknown function; localizes to the membrane fraction; YCR101C is not an essential gene	1	0.0489197	0.052415892	-0.001323558	0.117176376	0.041200921	0.042756386	0.086552806	0.250597835	-0.070433185	-0.032888953	-0.095103621	-0.152055994	0.168346793	-0.009122086	-0.033919543	0.044729836	0.343828499	0.029657835	0.050243959	0.174853802	-0.036110144	-0.146952897	0.095370859	0.116670832	0.071213491	0.089281186	0.019943826	-0.0320656	0.037480623	-0.099003002	0.176820606	0.192421436	-0.119206347	0.002263255	0.125928775	0.098271318	-0.031842876	0.011495639	-0.113944687	0.229206428	-0.03939933	-0.055009656	-0.017560162
GENE913X	YFL056C	YFL056C	AAD6	AAD6	Putative aryl-alcohol dehydrogenase; involved in oxidative stress response; similar to P. chrysosporium aryl-alcohol dehydrogenase; expression induced in cells treated with the mycotoxin patulin	1	-0.039550565	0.161229864	-0.175887153	-0.144625768	-0.008616932	-0.187846825	0.029558897	0.183594495	-0.072907582	-0.0508461	-0.236843422	-0.296309233	0.07631281	0.077037863	0.312153965	0.380441308	-0.027649958	-0.076301619	-0.002544271	0.218483612	-0.08858145	-0.459881455	0.051218949	0.190981403	0.129718229	0.022303889	0.095924422	0.783892453	0.166985318	-0.297310531	-0.083737388	0.138997912	0.039208595	0.217106611	0.294017822	0.137136251	0.059729055	-0.151217833	0.228972569	0.027026623	0.070196956	-0.054928727	0.045624696
GENE458X	YDL243C	YDL243C	AAD4	AAD4	Putative aryl-alcohol dehydrogenase; involved in oxidative stress response; similar to P. chrysosporium aryl-alcohol dehydrogenase; expression induced in cells treated with the mycotoxin patulin	1	0.062729619	0.084227577	0.077981248	0.086498462	-0.001478077	-0.151416525	0.117761523	0.051399946	-0.048544992	-0.064594567	-0.142796084	-0.05345777	0.039082229	-0.001948954	0.110002361	0.33377865	0.213266403	0.06798283	0.117083259	0.225842521	0.12353377	-0.480999649	0.003918803	0.124791309	0.083655894	-0.062340736	-0.057794053	0.387031615	0.134536386	-0.162991688	-0.100782603	0.08396899	0.003731749	0.08534307	0.206368163	0.117788121	0.039994631	0.057055101	-0.003272857	0.002104799	0.107794978	0.076408595	0.020455975
GENE2480X	YNL331C	YNL331C	AAD14	AAD14	Putative aryl-alcohol dehydrogenase; similar to P. chrysosporium aryl-alcohol dehydrogenase; mutational analysis has not yet revealed a physiological role	1	0.062550038	0.100843117	0.069674671	0.080234684	0.065530956	-0.125423342	0.047915243	0.025695045	-0.054178081	-0.050775863	-0.10502319	-0.089110799	0.011123467	0.01541193	0.086960353	0.283068359	0.105852373	0.108945914	0.098918065	0.193759129	0.146837667	-0.296509445	-0.015063643	0.173114643	0.139377803	-0.0135512	0.001283427	0.412857384	0.165931225	-0.128019184	-0.160322532	0.046700586	0.03091516	0.087028272	0.176884413	0.158466294	0.069743402	0.106415331	-0.07835193	-0.006796652	0.099995337	0.005514968	0.020555537
GENE50X	YAR060C	YAR060C	YAR060C		Dubious open reading frame unlikely to encode a protein, based on available experimental and comparative sequence data	1	0.096207872	0.077912912	0.31518361	0.412597269	0.070141986	0.073463798	0.353221655	0.420304537	0.112299792	-0.082154304	-0.102418788	-0.032430004	0.043904394	0.112273097	-0.038959052	0.102241553	0.267895311	0.220045105	0.325524569	0.413821518	-0.003901991	-0.189203203	0.045037504	0.396576017	0.060891304	0.206180587	-0.042205725	0.081925862	0.122977458	-0.115172356	0.202775016	0.067542352	-0.029302401	-0.099621207	0.20598048	0.076504372	0.194616616	0.102886528	0.432959408	0.077010505	-0.188200191	-0.108761258	-0.006082221
GENE1484X	YNR065C	YNR065C	YNR065C	YSN1	Protein of unknown function; protein-protein interactions suggest a possible role in actin patch formation; YNR065C is not an essential gene	1	0.022484707	0.083076507	0.313467115	0.316944152	0.008350627	-0.042516861	0.17968145	0.118350893	-0.018633638	-0.092806697	-0.224096343	-0.141964272	0.676550984	0.169237346	0.009781634	0.302551031	0.493087024	0.12591131	0.15442276	0.266827643	0.134455562	-0.058690742	0.008183478	0.228822917	0.235450238	0.017772809	0.04487288	0.317136735	0.104079604	-0.210361034	0.048494101	-0.006959708	-0.092364378	-0.03178196	0.373812735	0.22940588	0.091343902	0.064218767	-0.058803704	0.219646782	0.140800342	0.021211131	-0.052583594
GENE1801X	YKL222C	YKL222C	YKL222C		Protein of unknown function that may interact with ribosomes, based on co-purification experiments; similar to transcriptional regulators from the zinc cluster (binuclear cluster) family; null mutant is sensitive to caffeine	1	0.015297736	0.166471228	0.236633435	0.340528101	0.046588842	0.029219633	0.074656136	0.001398736	0.109159939	-0.127607763	-0.187631577	-0.058316726	0.05326429	-0.005822911	-0.006608228	0.068079166	0.139299214	-0.018227702	0.001600503	0.459011853	0.157509446	-0.095875874	0.032763839	0.184788078	0.041088749	0.032199606	0.03111284	-0.028662095	-0.034123387	-0.07041955	0.066013396	-0.041097946	-0.016983435	-0.281363517	0.211273909	0.124275193	-0.042740613	0.055153996	-0.055550814	0.130944043	0.04190179	0.047203325	0.037016671
GENE2595X	YOL159C-A	YOL159C-A	YOL159C-A		Protein of unknown function; overexpression affects endocytic protein trafficking; identified by sequence comparison with hemiascomycetous yeast species	1	-0.026734058	-0.047180399	0.076394908	0.196166366	-0.048816577	-0.125742838	-0.046134338	-0.067000024	0.015126429	-0.092258655	-0.031220606	0.047133513	0.212780982	0.042378183	0.1221691	0.208567202	0.164335772	0.108196571	0.122288391	0.135219634	0.34657684	0.104027957	0.012969069	0.085982047	0.071694031	0.06704665	0.020128788	0.216200307	0.12142659	-0.008669181	0.010436129	0.087164089	-0.050465066	-0.092884749	0.097192757	0.001600503	-0.010552863	0.132734761	-0.149091795	0.179026887	0.091205597	0.181026205	-0.024133602
GENE2600X	YOL164W	YOL164W	BDS1	BDS1	Bacterially-derived sulfatase required for use of alkyl- and aryl-sulfates as sulfur sources	1	0.004163376	0.029615434	0.207855374	0.209166363	0.022815201	-0.04649635	0.040148977	-0.000200549	-0.092598587	-0.036894366	0.05507068	0.113340452	-0.010487467	0.085261479	-0.105448402	0.418351889	0.249433205	0.05772059	0.045848321	0.003242417	0.215753138	-0.523195267	-0.000539669	-0.031202914	-0.025428105	-0.001394317	0.05219328	0.045680605	0.146498814	-0.013953198	-0.070163563	-0.012076712	-0.112390511	-0.036262516	0.002392888	0.014626666	-0.090478793	-0.013542462	-0.245563969	-0.134949043	-0.083800077	0.110363238	0.057179905
GENE350X	YCR107W	YCR107W	AAD3	AAD3	Putative aryl-alcohol dehydrogenase; similar to P. chrysosporium aryl-alcohol dehydrogenase; mutational analysis has not yet revealed a physiological role	1	0.125082374	0.140058756	0.279162228	0.028979272	-0.188734502	-0.054049268	0.02755042	0.062094074	-0.010472934	0.09291102	-0.056126669	0.042966455	0.001888694	0.150585666	-0.005675168	0.261241943	0.018691139	-0.031971198	0.101192862	0.372216642	0.180504352	-0.162085816	0.062190805	0.22511448	0.044212241	-0.220054507	0.005572454	0.029643701	0.135114536	-0.383149236	-0.093389504	0.012582975	0.036060169	0.0885894	-0.162581474	0.162880301	0.132761076	0.224176139	-0.555226922	0.076244392	0.216696978	-0.213169485	0.082893305
GENE2601X	YOL165C	YOL165C	AAD15	AAD15	Putative aryl-alcohol dehydrogenase; similar to P. chrysosporium aryl-alcohol dehydrogenase; mutational analysis has not yet revealed a physiological role	1	0.125122055	0.089972645	0.329008758	0.134010598	-0.125237644	-0.02867681	0.085642204	0.065296568	-0.009951328	0.036229011	-0.123212367	0.030124161	-0.056992389	-0.00923243	-0.039393399	0.219784975	0.002075986	-0.023316696	0.113353781	0.340300202	0.173664749	-0.192086235	0.050522592	0.148556709	0.113807157	-0.148340106	-0.057112459	0.031875074	0.084091485	-0.355041772	-0.060860701	0.053875934	0.068037882	0.024731008	-0.157183647	0.125399828	0.098554306	0.216908008	-0.440445542	0.085914083	0.236902788	-0.184596717	0.087639347
GENE2515X	YNR074C	YNR074C	AIF1	AIF1|CPD1	Mitochondrial cell death effector that translocates to the nucleus in response to apoptotic stimuli, homolog of mammalian Apoptosis-Inducing Factor, putative reductase	1	0.031465776	-0.056635235	0.016710248	-0.122381382	0.023340527	0.021380229	-0.001268687	0.138997912	0.010006376	0.079907127	-0.365025789	0.009734132	-0.194704235	-0.056749277	-0.027597018	0.176080182	0.045135386	0.558385193	0.621918261	0.129652306	-0.304182529	-0.170918465	-0.066658512	0.099591456	-0.077063866	-0.362369359	-0.196234018	0.252282441	-0.462314308	-0.331782818	-0.157054946	-0.109609343	-0.09634158	0.163769215	-0.506574035	0.154959023	0.141511276	0.178172827	-0.155206218	0.303798288	0.14889507	-0.05968288	-0.005943144
GENE2516X	YNR075W	YNR075W	COS10	COS10	Protein of unknown function, member of the DUP380 subfamily of conserved, often subtelomerically-encoded proteins	1	0.046742488	0.142583355	-0.124576919	0.148127139	-0.166057453	-0.133856386	-0.019547623	0.177305505	0.035145279	-0.192376345	-0.300821543	-0.287113726	0.184864238	0.087612197	-0.005499925	0.101434931	0.132247806	0.169860885	0.269284546	0.056097925	-0.199826941	-0.179481983	-0.011902144	0.10414876	0.160300657	0.481350601	0.342133701	0.062439512	-0.081193998	-0.228236094	0.259603918	0.082607225	-0.070327148	-0.522067845	-0.628849328	-0.059982132	0.166239813	-0.054924227	0.040148977	0.161410466	-0.086300589	-0.1369766	-0.033368722
GENE1798X	YKL219W	YKL219W	COS9	COS9	Protein of unknown function, member of the DUP380 subfamily of conserved, often subtelomerically-encoded proteins	1	0.013483699	0.032284256	0.08641693	0.138185367	0.169694156	0.11383383	0.133944854	0.059798263	0.067060418	-0.014036233	-0.026892792	-0.035567358	0.071982279	0.047566306	0.020441752	0.020071881	0.008386489	0.071652852	0.095924422	0.033581577	0.09411443	0.138513058	0.022545366	0.072352804	0.018192612	-0.02083216	0.107540578	0.304055393	0.258856565	-0.122896567	0.086185917	0.078978658	-0.059855808	-0.001004465	-0.07503666	0.092978656	0.094695494	0.065062143	-0.213766664	0.154272109	0.100802757	-0.252894521	-0.052321874
GENE3009X	YPR198W	YPR198W	SGE1	SGE1|NOR1	Plasma membrane multidrug transporter of the major facilitator superfamily, acts as an extrusion permease; partial multicopy suppressor of gal11 mutations	1	0.00122577	-0.039357815	-0.053585034	0.025255637	0.051024005	-0.043290563	0.007712195	-0.173499927	-0.067987218	0.151625067	-0.570822179	-0.494157851	0.448795259	0.197827667	0.085519835	0.038239501	0.076983154	0.020157242	0.043092486	-0.177650005	0.089376114	-0.017475463	0.015782997	0.094046853	0.098379128	0.612616718	0.71340549	0.103665479	0.066151202	0.106535926	0.000764426	0.064041264	0.054792922	0.001240185	0.193330199	0.175850317	0.078828409	0.087231994	-0.208032608	0.076203339	0.120803133	-0.022054849	-0.034749866
GENE364X	YDL033C	YDL033C	SLM3	SLM3|MTO2|MTU1	tRNA-specific 2-thiouridylase, responsible for 2-thiolation of the wobble base of mitochondrial tRNAs; human ortholog is implicated in myoclonus epilepsy associated with ragged red fibers (MERRF)	1	-0.054853793	-0.006460405	-0.084624425	0.085302271	-0.031151319	0.164541736	0.027734412	-0.050200645	0.006477564	-0.01333277	0.011467014	0.015711647	-0.033553291	-0.006909717	-0.05596019	0.025539141	-0.178980485	0.00456611	-0.023621699	0.050341487	0.329112113	0.038590699	-0.027461732	-0.101869062	-0.053038627	-0.244327888	-0.088043101	-0.12768814	-0.067043848	0.033172768	0.177318275	0.155218154	-0.030715024	-0.018392809	-0.061130095	-0.077088214	-0.056873828	-0.084379673	0.000649067	-0.169025943	-0.119099803	0.016039833	0.070403069
GENE2439X	YNL230C	YNL230C	ELA1	ELA1	Elongin A; F-box protein that forms a heterodimer with Elc1p and is required for ubiquitin-dependent degradation of the RNA Polymerase II subunit Rpo21p; subunit of the Elongin-Cullin-Socs (ECS) ligase complex	1	-0.043983504	0.054001015	0.093627781	0.170425057	-0.000642142	0.042644337	0.004350374	-0.142600179	0.084363662	-0.092129476	-0.037341412	-0.0830037	-0.001254247	-0.055140056	-0.043146368	0.132603154	0.115765728	-0.056398183	-0.051017974	0.017722409	-0.018917477	-0.243922934	-0.013258512	-0.069252066	-0.001005909	0.133892268	0.010779839	-0.012776651	0.101811409	-0.10817489	0.111899339	0.070471764	-0.078530155	-0.181560054	-0.027708784	-0.033965331	-0.113365583	-0.086789258	-0.146010742	-0.072866611	-0.200599313	0.10437692	0.073079847
GENE569X	YDR236C	YDR236C	FMN1	FMN1	Riboflavin kinase, produces riboflavin monophosphate (FMN); FMN is a necessary cofactor for many enzymes; predominantly localizes to the microsomal fraction and also found in the mitochondrial inner membrane	1	-0.070860445	-0.043332189	0.254291683	0.188540191	0.163344145	0.059576787	-0.063014254	-0.0812001	0.024234561	-0.051047865	0.127131388	-0.002957669	0.1397838	0.196468562	0.121240906	-0.020564333	-0.018448334	0.090582475	-0.037033498	-0.001833387	-0.201654136	0.198959261	0.109012797	0.020470198	0.055167884	0.154427677	0.268973291	0.420110464	0.290294647	0.202260986	-0.018879471	0.01987268	-0.011095041	-0.127472222	0.043890402	0.048026882	-0.007163424	0.001931917	0.00116811	-0.266558886	-0.160899833	0.216920435	-0.019571021
GENE325X	YCR063W	YCR063W	BUD31	BUD31|CWC14	Component of the SF3b subcomplex of the U2 snRNP; diploid mutants display a random budding pattern instead of the wild-type bipolar pattern; facilitates passage through G1/S Start, but is not required for G2/M transition or exit from mitosis	1	-0.103656843	0.056444801	0.101448379	0.383198321	0.086878859	0.153935015	-0.019595882	-0.195799366	0.083601438	0.05144171	0.012454254	-0.075181037	0.128016189	0.029799161	-0.049698822	-0.099342987	-0.097549729	-0.031353295	-0.023907697	0.507728696	0.720094562	0.079538547	-0.068437964	0.22073856	-0.16402097	-0.278679848	-0.148893431	-0.084622897	0.001903102	-0.110433012	0.146876767	0.174802676	0.058842905	0.050439008	0.089782864	0.065393083	0.229120284	0.169937834	0.118452758	-0.063581035	-0.024299387	0.091557674	0.001470799
GENE854X	YER139C	YER139C	RTR1	RTR1	CTD phosphatase; dephosphorylates S5-P in the C-terminal domain of Rpo21p; has a cysteine-rich motif required for function and conserved in eukaryotes; shuttles between the nucleus and cytoplasm	1	-0.010842096	-0.032089204	0.065930702	0.055917516	0.030180676	-0.127316207	-0.148923814	0.068203017	0.03703073	-0.038505577	0.007080656	0.012010795	0.043526493	0.098864183	0.07297013	0.478764772	0.010092336	-0.192988068	-0.14079532	0.34726879	0.190892935	-0.184704945	0.059646003	0.168526515	0.160184458	0.249785125	0.206805736	0.118306562	0.310328484	0.11688371	-0.101140022	-0.004569029	0.132458404	0.035553534	0.147606283	0.161810309	0.089145571	0.173050657	0.162068203	-0.006966254	-0.209800154	0.049909521	-0.043088395
GENE1250X	YPL060C-A	YPL060C-A	YPL060C-A		TyA Gag protein; the main structural constituent of virus-like particles (VLPs)	1	-0.002097334	0.059510574	-0.147224292	-0.050352536	-0.050959133	-0.095139503	-0.035308003	0.122749336	-0.047503047	-0.098322891	-0.023701463	-0.122272268	0.064796105	-0.00117372	-0.013088494	0.057854734	0.183620676	-0.063202523	0.084861472	0.586104393	0.071154542	-0.221121207	0.063748077	0.100606449	0.161259606	0.343204141	0.109940842	-0.010826389	0.217579469	-0.078123286	0.003188478	0.096347466	0.115578532	-0.099663228	0.13041532	0.036685862	0.022133363	-0.04229157	-0.01737766	0.16839309	-0.045551095	-0.068090066	-0.008241137
GENE1559X	YJL114W	YJL114W	YJL114W		Retrotransposon TYA Gag gene co-transcribed with TYB Pol; translated as TYA or TYA-TYB polyprotein; Gag is a nucleocapsid protein that is the structural constituent of virus-like particles (VLPs); similar to retroviral Gag	1	0.033356041	0.040191073	-0.157643825	0.032989468	-0.024771903	-0.010422073	-0.061215892	0.17530103	-0.043581974	-0.093306392	-0.009350043	-0.129293606	0.040794261	0.072393969	-0.049131494	0.058801353	0.232660756	-0.083608963	0.062522404	0.544940352	0.112313136	-0.10132882	0.065530956	0.038436182	0.065117307	0.313478053	0.053570144	0.06684006	0.236657932	-0.005030782	0.00370297	0.127435178	0.102295309	-0.093183272	0.068602026	0.054501217	0.037410337	0.0364963	0.128992796	0.109855302	-0.03939933	-0.024080791	-0.049007609
GENE843X	YER116C	YER116C	SLX8	SLX8	Subunit of the Slx5-Slx8 SUMO-targeted ubiquitin ligase (STUbL) complex; stimulated by prior attachment of SUMO to the substrate; contains a C-terminal RING domain	1	0.034793243	0.019331854	0.109975621	0.30672887	0.082838818	-0.179534257	-0.160462812	0.122897968	0.166779712	-0.090382017	0.090582475	0.037564963	0.18384853	0.101730749	0.122155838	0.051469553	0.067501046	-0.106682837	-0.130247012	0.235285908	0.157819837	-0.159225002	0.134667814	0.030251315	0.035356458	0.126431078	0.064510405	0.099187464	0.095316842	0.197186023	-0.067854144	-0.097063571	0.009562163	0.032439429	0.036580697	-0.065616354	-0.012220746	0.026757574	0.031338729	0.014698071	-0.070899844	0.018591449	-0.028260391
GENE255X	YBR293W	YBR293W	VBA2	VBA2	Permease of basic amino acids in the vacuolar membrane	1	-0.042383999	0.034342509	0.118851394	0.176399365	-0.096468061	-0.134621158	0.037888218	-0.067699909	-0.011509443	0.020655096	0.011066201	0.02612015	-0.088257805	0.027366405	-0.084342964	0.17896317	0.04071011	0.051469553	0.037044793	0.039419182	-0.01426934	-0.270944119	-0.010515078	-0.023398807	0.04582037	0.225410685	0.013226407	0.189059123	-0.047651522	-0.082175687	-0.085346699	-0.060839634	-0.158289284	-0.137000397	-0.076324433	-0.021950845	-0.078769349	-0.083099969	-0.002354957	0.174700424	0.129705057	0.213502824	0.081107795
GENE1044X	YGL193C	YGL193C	YGL193C		Haploid-specific gene repressed by a1-alpha2, turned off in sir3 null strains, absence enhances the sensitivity of rad52-327 cells to campothecin almost 100-fold	1	0.052471541	0.05636156	0.068037882	0.280564427	-0.096438751	-0.177287802	0.079756975	-0.0508999	-0.012519046	0.06922096	0.11398048	0.059604473	0.180491626	0.017537137	0.006233384	0.000778845	0.00371736	0.141040355	0.077215649	0.275757998	0.287673235	-0.32289502	0.117788121	-0.218370035	0.010249918	0.105812147	0.059050646	0.357833475	0.113567159	0.105329432	0.0749164	0.182959199	-0.160736933	-0.149008602	-0.010487467	-0.080963552	-0.28770709	-0.062513985	0.333973229	-0.066842854	-0.133299291	0.150169715	0.019573826
GENE736X	YEL025C	YEL025C	YEL025C	SRI1	Putative protein of unknown function; green fluorescent protein (GFP)-fusion protein localizes to both the cytoplasm and the nucleus	1	0.063295841	0.051010076	-0.047538199	-0.076604337	-0.016847681	-0.026985394	0.030463213	0.125902325	0.117349289	-0.076762564	-0.09687224	-0.107490838	0.017052468	0.006089729	0.00631957	-0.027107405	0.033130467	-0.145718634	-0.076286405	0.112513319	0.014755193	-0.524796784	0.139770716	0.076107539	0.021792397	0.160287738	0.133129463	0.216001585	-0.008098897	0.10652253	-0.011090679	-0.059718966	-0.032702994	-0.297308773	0.095829926	-0.079343878	-0.055084597	-0.043152314	-0.183057934	0.095100753	-0.032700043	0.061444428	-0.076398969
GENE196X	YBR163W	YBR163W	EXO5	EXO5|DEM1	Mitochondrial 5'-3' exonuclease and sliding exonuclease, required for mitochondrial genome maintenance; distantly related to the RecB nuclease domain of bacterial RecBCD recombinases; may be regulated by the transcription factor Ace2	1	0.051845379	0.135390401	0.11724288	0.1223149	0.038562603	0.093384393	-0.01579858	-0.027799968	0.034962229	0.011810478	-0.080307536	-0.022925274	0.020911066	0.007870037	-0.049531586	-0.05064287	-0.118579701	0.11517977	0.022431733	0.034356598	-0.071230233	-0.356893748	-0.058387332	-0.103876978	-0.049373329	0.136598274	-0.033890001	-0.154017866	-0.099956691	-0.068888843	-0.033616789	-0.050747473	-0.101652317	-0.182231054	-0.09354189	-0.085213542	-0.109126888	-0.103855282	0.043106485	-0.150368959	-0.095000379	0.045848321	0.019516896
GENE397X	YDL109C	YDL109C	YDL109C		Putative lipase; involved in lipid metabolism; YDL109C is not an essential gene	1	0.134904325	0.076736942	0.054334503	0.094709009	-0.055095088	-0.044809222	0.004853708	0.084894255	0.0614306	-0.105502717	0.014041008	-0.086836755	-0.048476361	-0.030138908	-0.063210189	0.061859131	0.01534056	-0.061928041	-0.031755861	0.193241864	0.05429282	-0.171348915	0.02583676	-0.093905225	-0.056348678	0.012425648	-0.028470794	0.109788463	0.079292767	-0.052354787	-0.025275405	0.04244823	-0.104300298	-0.198326454	-0.052926376	-0.104435243	-0.064434648	-0.033088222	0.04762214	0.045051489	0.008802386	-0.041308746	0.011853406
GENE1494X	YIR020C	YIR020C	YIR020C		Protein of unknown function; mRNA identified as translated by ribosome profiling data	1	0.019274913	0.044408109	0.108999424	0.095532902	-0.047000039	-0.117400773	-0.074779846	0.066206321	0.034300245	-0.094535105	-0.170054674	-0.094616748	-0.091096424	-0.024473993	-0.026523909	-0.095384113	0.030166548	-0.021934731	0.087231994	0.215802833	-0.081126846	-0.330848008	0.050104618	0.070609152	-0.142468005	-0.154610306	-0.096548267	0.085764557	-0.039626189	-0.089293428	0.047747765	-0.071953408	-0.03663094	-0.200314179	0.043414503	-0.026212417	-0.038256668	-0.013609454	0.127052113	-0.075863622	-0.054500166	-0.063801177	-0.105349071
GENE985X	YGL063W	YGL063W	PUS2	PUS2	Mitochondrial tRNA:pseudouridine synthase; acts at positions 27 and 28, but not at position 72; efficiently and rapidly targeted to mitochondria, specifically dedicated to mitochondrial tRNA modification	1	0.065668806	0.085914083	0.073710568	0.162828744	0.035314225	-0.230361953	0.037396278	0.085696578	0.04017704	-0.039479394	0.030251315	-0.008994329	0.023297939	0.003746139	0.010822797	-0.095610701	-0.149547786	-0.039165091	-0.0596077	0.195335001	0.139757603	-0.123077244	0.006822219	-0.137114629	-0.118363567	-0.239179537	-0.17035012	-0.210913479	-0.197609887	-0.156091705	-0.071606174	-0.048819561	-0.057180002	0.024872819	-0.080200769	-0.112264194	-0.049437523	-0.058651756	0.109828569	-0.209564909	-0.052899439	-0.074398518	0.090216607
GENE10X	YAL014C	YAL014C	SYN8	SYN8|SLT2|UIP2	Endosomal SNARE related to mammalian syntaxin 8	1	0.03972799	0.07117229	0.128834486	0.173754275	0.066881381	-0.012264396	-0.081078008	-0.027799968	0.06868457	-0.039329648	-0.02809268	-0.003350941	0.000822102	-0.052242592	0.066592105	0.096855544	0.004666776	-0.088372841	-0.145951673	-0.131834775	-0.179769561	-0.264574856	0.116045311	0.020882627	-0.035341132	-0.088650487	-0.06791766	0.162068203	-0.00709963	0.088331588	-0.13721934	-0.023787424	-0.030538186	-0.058686316	0.074039534	-0.094439603	0.10012994	-0.015994042	-0.301321	0.045778442	0.05190105	0.074697234	0.018406287
GENE934X	YFR020W	YFR020W	YFR020W		Protein of unknown function; mRNA identified as translated by ribosome profiling data	1	-0.020804351	-0.026313791	-0.031322334	-0.018547704	-0.096654706	-0.0412939	-0.039645467	0.07780356	0.068134211	-0.049373329	-0.041602727	-0.049341977	-0.051257133	0.001802243	0.039306875	0.09744899	-0.077908739	0.013512284	-0.001717829	-0.154048353	-0.239733055	-0.33757025	0.088087305	0.059535258	-0.052116942	-0.133995697	-0.037323646	0.154466555	0.154622093	-0.037071984	-0.180034325	-0.066144891	-0.132712364	0.047901284	0.285804629	0.011366821	0.097826511	0.083247416	-0.404637665	0.012668783	-0.058199558	0.283779562	-0.031813379
GENE618X	YDR332W	YDR332W	IRC3	IRC3	Putative RNA helicase of the DEAH/D-box family; null mutant displays increased levels of spontaneous Rad52p foci; green fluorescent protein (GFP)-fusion protein localizes to the mitochondrion	1	0.044156276	-0.044400025	-0.001603725	0.036594763	0.044589963	0.029912213	0.050606173	0.014798032	-0.086947083	0.001802243	0.040569849	0.037846059	-0.065014064	0.072915263	-0.03186205	0.062425695	0.042826414	-0.170790166	-0.071360588	-0.011995244	0.103061162	-0.3701967	-0.008989974	-0.101539321	-0.032196894	0.155127466	-0.049518149	-0.008461647	0.142883912	-0.106892563	-0.030414414	0.043134488	-0.09118709	-0.003734195	0.04977015	-0.008333948	-0.093004763	0.097165786	0.198192373	-0.108370841	-0.082699627	-0.038877536	0.047775678
GENE907X	YFL050C	YFL050C	ALR2	ALR2	Probable Mg(2+) transporter; overexpression confers increased tolerance to Al(3+) and Ga(3+) ions; plays a role in regulating Ty1 transposition	1	-0.009328262	-0.094068445	-0.115600571	-0.1220375	-0.035771433	-0.043187991	-0.036780406	-0.025699776	-0.036407504	0.182056606	-0.034139633	-0.032474268	0.005241876	-0.000111092	-0.04679735	0.110336512	0.074354723	-0.135357812	-0.028052961	0.137621567	-0.021799976	0.005313747	0.067872725	0.08539746	0.007683495	-0.244334713	-0.072508544	0.542337298	0.205855399	0.038955852	0.00136991	0.009490503	-0.025727678	-0.010516531	0.187413052	0.085261479	0.015083599	0.089864202	0.052429806	-0.188764095	-0.139399454	0.175467119	-0.032652818
GENE1095X	YGR024C	YGR024C	THG1	THG1	tRNAHis guanylyltransferase, adds a guanosine residue to the 5' end of tRNAHis after transcription and RNase P cleavage; couples nuclear division and migration to cell budding and cytokinesis; essential enzyme conserved among eukaryotes	1	0.020157242	0.060517825	0.0944658	0.130614623	0.104095072	0.020555537	0.013026259	0.103705756	0.10704504	0.054112185	-0.188067049	-0.034884356	-0.047172945	-0.039643984	-0.083589092	0.051232871	0.041747626	0.11714977	-0.013485668	-0.185123146	0.04521928	-0.31606105	0.019246442	-0.051932976	0.07970237	-0.017357185	-0.096244417	0.032284256	0.100008801	0.131655335	0.018918982	0.10136769	-0.001777052	-0.100462392	0.029078249	0.019388793	-0.023579171	-0.049918346	-0.204577148	-0.13480331	-0.079499364	0.019958055	-0.02860323
GENE236X	YBR253W	YBR253W	SRB6	SRB6|MED22	Subunit of the RNA polymerase II mediator complex; associates with core polymerase subunits to form the RNA polymerase II holoenzyme; essential for transcriptional regulation	1	-0.000824014	0.03786011	0.444539875	0.463883966	0.211186677	0.066812508	-0.002333281	0.017195035	-0.044774994	0.03731193	0.037101038	0.073011272	0.102886528	0.019360324	-0.007135876	0.094681986	0.122116067	0.156862557	0.032608695	0.024844458	-0.222097665	-0.280758709	-0.002740837	-0.077001467	0.112780191	0.167730436	0.116737358	-0.075886428	0.215467379	0.208717004	0.030053517	0.148921087	-0.069415547	0.054223347	-0.06348756	0.032425325	-0.171708003	0.01987268	0.028738871	-0.163227528	-0.126199395	-0.040709093	-0.059798662
GENE2667X	YOR148C	YOR148C	SPP2	SPP2	Essential protein that promotes the first step of splicing and is required for the final stages of spliceosome maturation; interacts with Prp2p, which may release Spp2p from the spliceosome following the first cleavage reaction	1	0.003803696	-0.1548464	0.129559994	0.092681043	0.221815229	-0.004078487	0.016125437	0.165005043	-0.134000436	0.330650181	0.207130715	0.099914573	-0.016694427	0.020882627	0.107286133	0.088738635	-0.01689877	0.100547127	0.027776867	0.05233242	0.52652961	-0.128954396	0.014412428	-0.028091209	0.012654482	0.039994631	0.065889351	0.134234086	0.332106382	0.037438452	0.073559768	0.279875368	0.081380539	0.118572362	0.158220679	0.064951815	-0.03423566	-0.006976401	0.238945797	-0.067031756	-0.085400268	0.08643052	-0.112089537
GENE466X	YDR004W	YDR004W	RAD57	RAD57	Protein that stimulates strand exchange by stabilizing the binding of Rad51p to single-stranded DNA; involved in the recombinational repair of double-strand breaks in DNA during vegetative growth and meiosis; forms heterodimer with Rad55p	1	0.002464902	-0.018192638	0.233875796	0.233507708	0.100466393	-0.028785717	-0.046244569	0.029502358	0.030364333	-0.079590835	-0.113501363	-0.075161278	0.032651007	-0.109660707	-0.035245035	-0.132949635	-0.032190993	-0.059980627	-0.007021342	-0.151543111	0.213565037	-0.320664495	-0.098151863	-0.074605122	-0.067359753	0.008945771	-0.022136888	-0.127123967	-0.052986242	0.151910767	-0.033321474	0.116364762	-0.105872177	-0.064825423	-0.074266367	-0.03012123	-0.072510064	0.178886697	0.109200068	-0.075478964	-0.102999717	0.231235787	-0.096815154
GENE529X	YDR131C	YDR131C	YDR131C		F-box protein, substrate-specific adaptor subunit that recruits substrates to a core ubiquitination complex	1	-0.079546623	0.071556754	0.235543266	0.30570209	0.004278454	-0.01403769	0.085764557	-0.015999878	0.017679658	-0.034563664	-0.031161636	-0.018714309	0.075190313	-0.026144836	-0.028403107	0.116590992	0.202724874	-0.014983464	-0.002168557	0.194175333	0.122129329	0.190197647	-0.009402319	0.071694031	0.094033338	0.231235787	0.067404673	0.342179239	0.205092177	-0.019183537	0.028342828	-0.004694948	0.017494379	0.047189362	0.217851102	0.054890145	0.011123467	0.01208233	0.380795926	0.147801623	0.075902238	-0.0262418	0.049728338
GENE724X	YEL005C	YEL005C	VAB2	VAB2|VAB31	Protein with a potential role in vacuolar function, as suggested by its ability to bind Vac8p; likely member of BLOC complex involved in endosomal cargo sorting; Vab2p-GFP-fusion localizes to cytoplasm in punctate patter	1	-0.090770669	-0.103320487	0.317859739	0.306588888	0.276913494	0.084771827	0.127210647	0.064593181	-0.069576018	0.072901554	0.009289836	0.042336155	0.048347801	-0.030131541	-0.007746391	0.138381988	0.195133373	-0.034504559	-0.126949087	0.194540978	0.206980735	0.149805635	0.020356404	-0.034188386	0.021351798	0.118386313	0.112339832	0.336409092	0.310619324	0.0928028	0.060130414	0.025765905	0.013226407	0.059992027	0.148270339	0.093654819	-0.139847636	0.04711955	0.394075066	-0.049349442	-0.156300694	0.128728926	0.049825903
GENE734X	YEL023C	YEL023C	YEL023C		Putative protein of unknown function; expression is increased greatly during sporulation; YEL023C is not an essential gene	1	0.007640443	-0.007919007	0.250403792	0.385011286	0.279197902	0.056403179	0.094681986	0.168603525	-0.031814855	0.010092336	0.048905753	0.027861776	0.137346134	0.027819322	0.023170171	0.150962547	0.057041235	-0.049718235	-0.074363582	0.405731022	0.390128374	-0.163662165	0.056874812	0.056208935	0.090352125	0.099349074	0.066702314	0.19606562	0.236168072	0.084295623	-0.011010721	0.15336436	0.031381082	0.068767101	0.419808537	0.1062411	-0.093329482	-0.015317329	0.236743629	0.023681177	-0.12759988	0.232341483	0.070526719
GENE1106X	YGR042W	YGR042W	YGR042W		Putative protein of unknown function; involved in maintenance of proper telomere length; green fluorescent protein (GFP)-fusion protein localizes to both the cytoplasm and the nucleus	1	-0.00353894	-0.039311856	0.057734452	0.165918365	0.237294495	0.080835007	-0.013040126	0.128794894	-0.031357717	0.02322696	0.023567636	-0.026252083	0.059216816	0.041242983	0.044897664	-0.027726432	-0.066738591	0.015626019	-0.002159888	-0.032328196	0.389148265	-0.283960819	-0.056707259	-0.012888731	0.046407241	0.1221691	0.024731008	0.046309445	0.099497199	0.188679427	0.056139555	-0.036079079	0.10818319	0.13552174	0.083587825	0.098540835	-0.13823992	0.314522535	0.255971998	-0.026012626	-0.08830075	0.091855519	0.034074821
GENE2117X	YML002W	YML002W	YML002W		Putative protein of unknown function; expression induced by heat and by calcium shortage	1	-0.031279579	0.096855544	0.058441188	0.003040879	0.043288503	0.062950611	0.090175949	-0.003900545	0.015968494	-0.028077969	-0.052128907	0.057249233	0.044170264	0.081162348	-0.070352897	0.078350239	0.003012086	-0.090916634	-0.12016879	0.346996576	0.219314143	-0.31359002	0.052958369	0.096842051	0.044813752	0.287200391	0.119502269	0.181446075	0.007123724	0.046099864	0.136270151	0.044897664	0.083696738	-0.130033866	0.371491939	0.064275853	-0.056524206	-0.07278619	0.098769881	0.193229243	0.047594223	0.099874184	-0.018034857
GENE2008X	YLR227C	YLR227C	ADY4	ADY4	Structural component of the meiotic outer plaque, which is a membrane-organizing center that assembles on the cytoplasmic face of the spindle pole body during meiosis II and triggers the formation of the prospore membrane	1	0.004623634	-0.033436641	0.128728926	0.162403405	0.039152436	0.039545521	0.103490926	0.005802377	-0.053871043	0.014569539	-0.111475334	-0.039893132	-0.109500393	-0.015210892	0.012339826	0.017508632	-0.058403857	0.03975606	0.055001244	0.035469078	0.135902554	-0.111347526	-0.062661633	0.133958012	-0.063774034	-0.106878579	-0.084517345	0.01007801	0.006132827	0.061831485	0.061057262	0.021223856	0.027111577	-0.080850638	0.279946685	0.087530732	0.141341224	0.06671609	-0.121114612	-0.046137318	0.005802377	0.164322883	-0.008306378
GENE2880X	YPL216W	YPL216W	YPL216W		Putative protein of unknown function; YPL216W is not an essential gene	1	-0.004126232	-0.038320374	0.021536581	0.05630606	0.02120964	0.133616135	0.018306576	-0.040200174	-0.085075803	0.041565415	-0.012383712	-0.014400479	-0.000197663	0.054820698	-0.092286341	0.081816807	0.094546877	-0.079898819	-0.077354565	0.019360324	0.283909917	0.115992062	-0.035826154	-0.016507624	0.025439922	0.092072092	0.015497569	-0.000170248	0.068491966	-0.11806605	-0.074451685	-0.059391204	0.012053716	0.11975456	-0.070405915	-0.045830496	-0.027301464	0.011266621	0.006850936	0.005960428	0.055695444	0.091855519	0.065903135
GENE136X	YBR043C	YBR043C	QDR3	QDR3|AQR2	Multidrug transporter of the major facilitator superfamily, has a role in polyamine homeostasis; expression is upregulated under polyamine stress; required for resistance to quinidine, barban, cisplatin, and bleomycin	1	0.184470743	0.006764782	0.192673937	0.342543364	-0.163591072	-0.205644861	-0.164981425	-0.281200439	-0.039372642	0.125770107	0.207405627	0.136151999	0.161500767	0.145899147	-0.018666079	0.206643224	0.140399113	0.005141249	-0.036349803	0.118572362	-0.172538653	-0.518453062	0.014969379	-0.175716043	0.046141781	0.280516923	0.129190683	-0.213408664	-0.235354915	0.045624696	-0.171223834	0.028979272	0.066771187	-0.141762734	0.08336997	-0.077462643	-0.17620337	0.00367419	0.401728749	-0.066332191	-0.046700489	0.425018787	0.080070913
GENE1355X	YHR150W	YHR150W	PEX28	PEX28	Peroxisomal integral membrane peroxin, involved in the regulation of peroxisomal size, number and distribution; genetic interactions suggest that Pex28p and Pex29p act at steps upstream of those mediated by Pex30p, Pex31p, and Pex32p	1	0.050731536	0.0888336	-0.016618535	-0.056636736	-0.094650641	-0.080862843	-0.01018087	-0.090199254	0.02641765	0.0546818	0.080111861	0.052624561	0.05190105	0.041859746	0.004954354	0.073436379	0.048375703	0.016153969	-0.031639356	0.000533698	-0.054609541	-0.311937839	-0.005705585	-0.060388252	-0.004160956	0.236143574	0.149428472	-0.065563515	0.057249233	0.172717914	-0.048824035	-0.05664574	0.0214513	-0.062429614	0.021323368	-0.098519445	-0.085928448	-0.068894893	0.040625952	-0.062937394	-0.021700382	0.034229804	-0.020909738
GENE1381X	YHR199C	YHR199C	AIM46	AIM46|FMP34	Putative protein of unknown function; the authentic, non-tagged protein is detected in highly purified mitochondria in high-throughput studies; null mutant displays elevated frequency of mitochondrial genome loss	1	-0.012476843	0.033384234	0.018206857	-0.029878184	-0.139526591	-0.13433294	-0.062462758	-0.08169926	-0.029807488	-0.056515206	-0.088882156	-0.045269154	0.152611777	0.006506288	0.045540825	0.173229784	0.106120467	0.151404247	0.082416475	0.030449089	-0.134218931	-0.498127788	0.054598458	-0.088863745	0.128161401	0.038309745	0.187438384	0.314661741	0.08672943	-0.02308359	-0.025679214	-0.000659462	-0.055307943	0.023411503	0.255379856	0.000447166	-0.121607371	-0.014282453	-0.191703916	-0.035290867	0.019801529	0.186969549	0.025142221
GENE1881X	YLL056C	YLL056C	YLL056C		Putative protein of unknown function, transcription is activated by paralogous transcription factors Yrm1p and Yrr1p and genes involved in pleiotropic drug resistance (PDR); expression is induced in cells treated with the mycotoxin patulin	1	0.01545475	0.085016675	0.104645297	0.040962547	0.050912593	0.033652052	0.062315162	-0.073100314	-0.036200382	0.076695904	0.332461625	0.374410778	0.008329115	-0.016024677	-0.042651448	1.25071907	0.24080278	0.117256179	0.071131095	-0.081271835	0.255162299	-0.283509463	-0.047894601	-0.023256583	-0.069329262	0.036200874	-0.027266178	0.150715634	0.027154053	0.019189497	-0.063567467	-0.096481942	-0.034983385	0.032467645	0.073724277	-0.012412815	0.032227822	-0.020741414	-0.089959688	-0.195488751	-0.038699694	0.012811784	0.053556245
GENE1885X	YLL060C	YLL060C	GTT2	GTT2	Glutathione S-transferase capable of homodimerization; functional overlap with Gtt2p, Grx1p, and Grx2p	1	0.062550038	-0.055816218	0.012468557	-0.083225295	-0.013162418	-0.014640932	-0.019742131	0.00980578	0.029841557	-0.001431864	0.11175248	0.064441428	0.084622182	0.037874166	0.023794709	0.409244269	0.474046588	-0.014872678	0.065406874	0.041747626	0.130126953	0.081912227	0.035877239	0.025454096	0.012110943	0.020527093	0.000173113	0.076408595	0.033694334	-0.015302748	-0.061529014	-0.003818091	-0.056563213	0.128517777	0.014255301	0.062467143	0.007008872	0.018306576	0.141550496	-0.125017375	-0.056800295	0.226372883	0.030392583
GENE1177X	YGR168C	YGR168C	YGR168C		Putative protein of unknown function; YGR168C is not an essential gene	1	0.032608695	-0.046985134	0.138146043	0.155697435	0.188755378	0.057332426	0.075204007	-0.022500254	-0.041341409	-0.043046776	0.052262854	0.08892855	0.185168803	0.159138307	0.044687875	0.08396899	0.101461828	-0.171202704	-0.1339387	0.200140208	0.168256924	0.072901554	-0.045556497	0.050940447	0.133445159	0.289740056	0.019901138	-0.148941413	0.197362185	-0.016431743	-0.076082602	0.015212085	0.085832521	-0.04058741	0.263599336	0.203176096	0.085275076	0.055626038	0.187210321	0.128530964	0.023993369	0.269488037	0.066454343
GENE644X	YDR387C	YDR387C	YDR387C		Putative transporter, member of the sugar porter family; YDR387C is not an essential gene	1	-0.013932804	0.118585654	0.175058261	0.261843681	0.080002673	0.016653204	0.045373071	-0.175199568	0.068258062	-0.007595551	0.152806446	0.097880431	0.299221218	0.085669391	-0.001684608	0.051079705	-0.011420736	0.065310359	0.043484498	0.14126274	-0.04000289	-0.188343197	-0.041803204	0.054959584	0.16214557	0.349874765	0.35603109	0.243352234	0.154635057	0.178147331	-0.079159454	-0.029373072	0.000764426	-0.169358492	0.150364697	0.072778098	-0.095877416	-0.003604022	0.150195703	-0.126536399	-0.153600559	0.322274298	0.015097876
GENE301X	YCR007C	YCR007C	YCR007C		Putative integral membrane protein, member of DUP240 gene family; YCR007C is not an essential gene	1	-0.011201174	-0.054639511	0.154466555	0.246322945	0.33304584	0.070251919	0.036482234	-0.004599422	-0.135056764	-0.015330452	0.334819943	0.239520252	0.03795848	0.042238086	0.011338193	0.640445113	0.45741567	-0.009530112	-0.004764424	0.153520003	0.252996892	-0.152928323	0.002205637	0.115153126	0.223447263	0.582141697	0.712551773	0.214075059	0.309886307	0.254243314	0.025893442	0.038745198	0.026190991	-0.043150827	0.605352104	0.142191216	0.019403027	-0.015019908	0.13602072	0.018833546	-0.023000032	0.113327108	0.004853708
GENE2260X	YMR180C	YMR180C	CTL1	CTL1|CTH1	RNA 5'-triphosphatase, localizes to both the nucleus and cytoplasm	1	-0.041092012	0.034919985	0.157160163	0.289846271	0.167884544	0.034102999	0.230362892	0.168205574	0.03215728	0.084105097	0.150104702	0.161849007	0.454365432	0.305211783	0.037382223	0.253759384	0.129230246	0.093803532	0.055487219	0.157276586	0.171924144	-0.058189046	0.029290318	0.087571464	0.300990552	0.577537596	0.245666027	0.60826993	0.218669593	0.245897204	0.140634716	0.134786084	0.082103044	0.115832299	0.30319041	0.090677314	0.04219605	0.054931808	0.133168936	0.055848122	0.105101422	0.387075752	0.062591478
GENE1733X	YKL098W	YKL098W	MTC2	MTC2	Protein of unknown function; mtc2 is synthetically sick with cdc13-1	1	-0.025350284	-0.02967494	0.078432217	0.076066487	0.134155214	0.013040556	0.059078343	0.017693909	0.011882023	0.071021229	0.199361399	0.138277128	0.161552355	0.119276486	0.076134913	0.101408042	-0.013631299	0.022445938	-0.028432535	0.094614431	-0.083486669	-0.193047434	-0.0055202	0.022914601	0.240448669	0.155762181	0.175224364	0.113927148	0.098230884	0.084132314	-0.006402439	0.125677556	-0.014477711	0.200265795	0.239569128	0.113407128	0.013783815	0.097219735	0.008945771	0.003818085	-0.018400114	0.186399132	-0.05245652
GENE1168X	YGR154C	YGR154C	GTO1	GTO1	Omega-class glutathione transferase; induced under oxidative stress; putative peroxisomal localization	1	0.001946325	0.007970473	0.451192647	0.383839726	-0.02943933	-0.007121378	0.191575274	0.08150325	-0.186683834	0.13285318	0.035426844	0.070375592	0.01451241	-0.011128479	-0.141952142	0.399499238	0.397726297	0.11644461	0.016924145	0.020128788	0.344987541	-0.292090058	0.06324061	0.095748924	0.172116235	0.093911678	0.117189683	0.161861897	0.091611832	0.182565182	0.142387301	0.317188293	-0.003155738	0.124103107	0.439484835	0.128583759	-0.075419679	0.094425261	0.02779102	-0.019889859	-0.073100314	0.195095584	0.029148944
GENE1555X	YJL106W	YJL106W	IME2	IME2|SME1	Serine/threonine protein kinase involved in activation of meiosis, associates with Ime1p and mediates its stability, activates Ndt80p; IME2 expression is positively regulated by Ime1p	1	-0.024183482	-0.057634886	0.322620422	0.281086922	0.267116249	0.161939263	0.116963543	-0.007399773	-0.106887899	0.125346929	0.099820338	0.068065405	0.352905393	0.303891778	0.101972729	-0.035398796	-0.02010197	0.031889185	0.072613485	0.196317464	0.392383367	0.135075137	-0.047614243	0.125267565	0.166085526	0.249445334	0.09178783	0.204478815	0.093397915	0.276198864	0.109373927	0.130245596	-0.008558879	0.077147275	0.390348524	0.183734223	0.001989547	0.033144567	0.255996138	-0.095149852	-0.025599912	0.351243854	0.085818931
GENE248X	YBR284W	YBR284W	YBR284W		Protein of unknown function; some similarity to AMP deaminases but lacks key catalytic residues and does not rescue purine nucleotide metabolic defect of quadruple aah1 ade8 amd1 his1 mutant; null mutant exhibits longer telomeres, altered Ty mobility, decreased resistance to rapamycin and wortmannin, and synthetic phenotype with expression of alpha-synuclein; induced in response to hydrostatic pr…	1	-0.051118117	-0.032779738	0.045037504	0.138224691	0.064400032	0.122659467	0.118399598	0.021095905	-0.078039698	0.052401982	0.058926005	0.054904032	0.162635431	-0.013482755	-0.026729649	0.604735553	0.219760194	0.072243027	0.016125437	0.081884965	0.203351528	0.143497914	0.031183435	0.123586737	0.138945505	0.17679508	0.227482334	0.0546818	0.029106528	-0.028996196	0.100829668	0.052680202	0.053681348	0.084771827	0.092721626	-0.003696588	0.028257949	0.010636636	0.192244664	0.045247242	-0.002399754	0.021266505	-0.037566472
GENE3004X	YPR193C	YPR193C	HPA2	HPA2	Tetrameric histone acetyltransferase with similarity to Gcn5p, Hat1p, Elp3p, and Hpa3p; acetylates histones H3 and H4 in vitro and exhibits autoacetylation activity	1	0.016310889	-0.018796157	0.02490118	0.132497877	0.139587373	0.143341169	0.091977343	0.078596175	0.018278085	0.021636071	0.008085248	0.076545417	0.145938262	0.07933373	-0.022799222	0.317223012	0.319814444	0.029134804	0.031649269	0.231604442	0.194528371	0.04678439	0.053069618	0.183048159	0.117030047	0.122155838	0.080043621	0.099551059	0.049407724	0.052680202	0.047998972	0.066922694	0.046979908	0.133695036	0.23170273	0.086593568	0.0945739	0.066771187	0.284253508	0.150065705	-0.044599403	0.096882522	0.043638475
GENE938X	YFR026C	YFR026C	ULI1	ULI1	Putative protein of unknown function involved in and induced by the endoplasmic reticulum unfolded protein response	1	0.030293697	-0.015575434	0.290707499	0.271258324	0.772932887	-0.022676108	-0.025757052	-0.027699959	0.027904227	-0.003909224	0.116165109	0.162686989	0.097125322	0.043652471	0.089050628	0.015212085	0.150013685	-0.093775891	-0.130264387	0.323185593	0.039250717	-0.134701937	0.082361966	0.051344257	0.07951124	0.075258784	0.014740912	-0.002170002	1.292363644	0.149480507	0.090514727	0.072421409	0.030773941	0.165866926	0.436588287	0.072887838	-0.065803587	0.333492428	0.080644019	-0.069950022	-0.104999907	0.227790356	-0.0332698
GENE2112X	YLR457C	YLR457C	NBP1	NBP1	Spindle pole body (SPB) component, required for the insertion of the duplication plaque into the nuclear membrane during SPB duplication; essential for bipolar spindle formation; component of the Mps2p-Bbp1p complex	1	-0.003901991	0.025539141	0.069867112	0.114393681	0.042910442	-0.038849376	-0.049791407	0.061098751	0.00368858	-0.02633583	-0.047460668	-0.051116619	-0.029158123	-0.080255672	-0.057250556	0.1075138	0.07310728	-0.04222355	-0.046400998	0.060005866	-0.040888663	0.103746042	-0.020317039	0.033454716	-0.091457598	0.029912213	-0.003815198	-0.171110123	0.118173651	-0.100177817	0.042798404	0.154168397	-0.056555714	-0.17482169	0.020740423	0.015497569	-0.056752276	0.10089694	-0.002064531	0.032792043	-0.008300574	0.141929746	0.059922829
GENE1342X	YHR134W	YHR134W	WSS1	WSS1	Sumoylated protein that localizes to a single spot on the nuclear periphery of mother cells but not daughters; interacts genetically with SMT3; UV-sensitive mutant phenotype and genetic interactions suggest a role in the DNA damage response	1	0.100964203	0.018477505	0.002075986	0.076559097	0.213440612	0.022701591	-0.057974264	0.193897873	-0.058820054	-0.064258151	0.061707087	0.071721487	0.080166452	0.035088956	0.020868408	0.053917632	0.10085658	-0.004922207	0.012611578	0.025780076	0.10716559	-0.42930004	-0.004599422	-0.050858054	0.059119888	0.022815201	-0.024990603	-0.144849062	0.048626807	0.136427656	-0.127164945	0.064358644	-0.044352416	0.111819237	-0.069632038	0.035257909	0.008788046	0.043988358	-0.052193228	-0.039083563	-0.043800574	0.00930417	0.016524846
GENE227X	YBR237W	YBR237W	PRP5	PRP5|RNA5	RNA helicase in the DEAD-box family, necessary for prespliceosome formation, bridges U1 and U2 snRNPs and enables stable U2 snRNP association with intron RNA	1	-0.012676223	0.008558598	-0.065385371	-0.008939165	0.353447497	0.376846016	0.115273014	0.363698155	-0.042235434	0.001816652	0.037143216	-0.003352387	-0.059269439	-0.028640019	0.05568156	0.235947579	0.065530956	0.050731536	0.087856561	-0.0574352	0.012611578	-0.248073593	-0.009374728	-0.031350344	-0.047314562	-0.004483643	-0.062749028	-0.020172192	0.012511465	-0.066842854	0.148621783	0.058080934	-0.02263654	-0.013982332	0.03215728	-0.102483839	-0.045234915	-0.023455992	-0.009521399	-0.009541729	-0.051300485	0.100533672	-0.040042937
GENE219X	YBR217W	YBR217W	ATG12	ATG12|APG12	Conserved ubiquitin-like modifier involved in autophagy and the Cvt pathway; conjugated to Atg5p to form a complex involved in Atg8p lipidation; Atg12p-Atg5p also forms a complex with Atg16p that is required for autophagosome formation	1	0.023525055	-0.022915013	0.169501752	0.20780541	0.134260386	0.032763839	-0.034136683	0.373798519	-0.051149506	0.050383281	0.084975868	0.059562944	-0.028023543	0.057179905	0.094925158	0.07597068	-0.056680251	-0.04085898	-0.054652993	-0.001686053	0.013212111	-0.123701133	0.006104095	-0.059185263	-0.000958268	0.084118702	-0.00859371	-0.132185757	0.05511234	0.064151667	-0.107884131	-0.017142558	-0.011585066	-0.045269154	-0.059478398	0.050383281	-0.079290532	-0.037403598	-0.016377753	0.041032661	-0.041800234	0.094317153	0.049616829
GENE2537X	YOL043C	YOL043C	NTG2	NTG2|SCR2	DNA N-glycosylase and apurinic/apyrimidinic (AP) lyase; involved in base excision repair, localizes to the nucleus; sumoylated; NTG2 has a paralog, NTG1, that arose from the whole genome duplication	1	-0.035673827	-0.068941802	0.163472965	0.22722353	0.14309296	-0.013806077	-0.011838141	0.202499226	-0.036068726	0.048124559	0.141472027	0.06245333	0.114327043	0.130614623	0.079552196	0.071927384	0.096477769	-0.149421379	-0.146521658	0.123083442	0.133313626	-0.101438709	-0.048450995	-0.002515366	0.135718718	0.308244348	0.102577508	-0.025201997	0.212170869	0.035539456	-0.078053407	0.058662839	0.009676811	0.085247882	0.108330414	0.052471541	-0.070142359	0.006994515	0.327940226	-0.098468475	-0.058199558	0.253783584	0.008673327
GENE224X	YBR228W	YBR228W	SLX1	SLX1	Subunit of a complex, with Slx4p, that hydrolyzes 5' branches from duplex DNA in response to stalled or converging replication forks; function overlaps with that of Sgs1p-Top3p	1	0.015725916	-0.064234018	0.153532982	0.122699223	0.152481988	-0.013047405	-0.033844218	0.09250515	-0.097961932	0.007812642	0.079142548	0.086851686	-0.101565629	0.004163376	0.060531661	0.052401982	0.05630606	-0.161885664	-0.155956686	-0.131920144	0.072791815	-0.010672037	-0.047642574	-0.06031454	0.018833546	-0.058253635	0.012497163	0.03694636	0.058842905	-0.051726598	-0.078479886	0.087327056	-0.015788371	0.07904695	-0.112418577	0.004551728	-0.115530238	0.088005871	-0.05676128	-0.046199881	0.049993139	0.087680079	-0.013522074
GENE2813X	YPL064C	YPL064C	CWC27	CWC27	Component of a complex containing Cef1p, putatively involved in pre-mRNA splicing; has similarity to S. pombe Cwf27p	1	-0.003359617	0.078992315	-0.006808247	-0.049222551	0.109012797	0.043386504	-0.027297053	0.22999391	-0.122943699	0.049825903	-0.038680431	0.003213628	-0.111277401	0.021039033	0.010364512	-0.007900149	-0.040548831	0.015183534	-0.016128257	-0.110194728	-0.000896192	-0.567985594	-0.0565002	-0.187386766	-0.03558806	0.016168235	0.005773639	-0.084572412	0.114033803	0.142766312	0.048571009	0.202800095	-0.035963703	0.071831301	0.023113383	0.016581895	-0.134318695	-0.021335755	-0.156289443	-0.075810403	-0.102999717	0.075053364	-0.022516374
GENE1812X	YKR022C	YKR022C	NTR2	NTR2	Essential protein that forms a dimer with Ntr1p; also forms a trimer, with Ntr2p and the DExD/H-box RNA helicase Prp43p, that is involved in spliceosome disassembly	1	-0.026543012	-0.005734553	0.063102521	0.095735423	0.219177827	0.047259174	-0.056717765	0.165005043	0.016695987	0.043848414	0.133353084	0.095384359	0.116910324	0.147710472	0.1842549	0.081830442	-0.04654105	-0.016520757	-0.063775547	0.062190805	-0.501399875	-0.261159539	0.011152099	-0.055280957	0.075067058	0.112766847	0.150442705	0.028229656	0.125823006	0.130179673	-0.098970555	0.05928605	-0.020955116	0.031592812	0.048515212	0.050160356	-0.039658815	-0.059086062	0.062812492	-0.065995373	-0.073499523	0.293970764	-0.008196105
GENE2816X	YPL071C	YPL071C	YPL071C		Putative protein of unknown function; green fluorescent protein (GFP)-fusion protein localizes to both the cytoplasm and the nucleus	1	-0.003242492	-0.014416508	0.0940874	0.110737398	0.121320494	-0.052378725	-0.104978189	-0.005899685	0.003515888	-0.031601015	0.025028793	-0.021672556	0.153312475	0.08839944	0.048947591	0.027493803	0.052944463	-0.082624771	-0.165078476	-0.140855774	0.015954226	-0.113153353	-0.005615786	0.00913215	0.011467014	0.148009956	0.051024005	0.033285554	0.157405958	0.164451629	-0.064745449	0.000187538	0.056722242	-0.01370849	0.033186864	0.074930102	-0.000920733	0.04194383	0.055653799	-0.041864093	-0.147900462	0.114327043	-0.001870945
GENE589X	YDR265W	YDR265W	PEX10	PEX10|PAS4	Peroxisomal membrane E3 ubiquitin ligase, required for for Ubc4p-dependent Pex5p ubiquitination and peroxisomal matrix protein import; contains zinc-binding RING domain; mutations in human homolog cause various peroxisomal disorders	1	0.012411345	-0.059842274	0.159293339	0.123189412	0.057734452	-0.010548503	-0.006428523	0.15270263	-0.072628394	0.029304456	0.144816473	0.05326429	0.02453245	0.021707129	0.013598036	0.047915243	0.136572033	-0.053233214	0.000721167	0.113873832	0.246152669	-0.095401071	0.05568156	-0.055059116	0.026318491	0.222408906	0.233826727	0.219586745	0.031635154	0.004307222	-0.029920898	-0.01431888	0.001052783	-0.163001373	0.041733611	-0.048100427	-0.141391918	-0.113916583	0.318311065	-0.014429623	-0.068499982	0.170053244	0.026771735
GENE115X	YBR008C	YBR008C	FLR1	FLR1	Plasma membrane multidrug transporter of the major facilitator superfamily, involved in efflux of fluconazole, diazaborine, benomyl, methotrexate, and other drugs; expression induced in cells treated with the mycotoxin patulin	1	0.014341009	0.021735553	-0.013139123	-0.017558701	-0.046521679	0.055778723	-0.014460224	-0.012399719	0.004738676	0.008601623	0.019559596	8.66E-05	-0.023260983	-0.019016879	-0.002570285	0.009175156	0.018548721	-0.026729649	-0.041682914	-0.021946451	-0.022346398	-0.058573626	0.001946325	-0.076718442	-0.039282206	0.000721167	-0.026061103	-0.095319383	-0.070180222	0.067638718	0.014169588	-0.005350767	-0.052251566	-0.013417226	-0.069978796	-0.037273314	-0.086933292	-0.020074174	-0.049609229	-0.013937174	-0.014400479	-0.00660243	0.061762374
GENE393X	YDL094C	YDL094C	YDL094C		Dubious open reading frame unlikely to encode a protein, based on available experimental and comparative sequence data; partially overlaps verfied gene PMT5/YDL093W; YDL094C is not essential	1	-0.017193656	0.054584567	0.037269752	0.141851276	0.054348394	0.047245212	0.039040104	-0.029599834	-0.094456546	0.009146485	0.00811394	0.005399988	0.072215587	-0.020128302	0.018306576	0.050076749	0.093627781	0.024943719	-0.034579922	-0.054627523	0.128451794	-0.062416058	0.034173448	0.022516958	0.016367948	0.086743012	0.035131197	0.054959584	0.058939856	-0.055301946	-0.009454597	0.055903636	-0.06642434	0.009949066	0.006721703	0.006348297	-0.022772839	0.012439951	0.189514637	0.001787834	0.019303383	-0.010148906	-0.001745273
GENE738X	YEL028W	YEL028W	YEL028W		Dubious open reading frame unlikely to encode a protein, based on available experimental and comparative sequence data	1	-0.0295748	-0.074305855	0.071666576	0.118319847	-0.054534625	0.115912177	0.02507133	-0.10569986	-0.136989296	0.057013497	0.039994631	0.066537	-0.075714611	0.090731509	0.028017428	0.072819255	0.100143403	-0.088464871	-0.018096214	0.126523599	0.301365227	-0.247683004	-0.052704897	-0.123844177	-0.035988849	-0.033204842	-0.067006066	0.12475162	0.082566351	0.083301887	0.058191791	0.028371122	-0.063609682	-0.115048923	-0.055321433	0.004868087	-0.088771686	0.060434818	-0.08954823	-0.015086968	-0.084599949	0.136322647	0.059313741
GENE823X	YER076C	YER076C	YER076C		Putative protein of unknown function; the authentic, non-tagged protein is detected in highly purified mitochondria in high-throughput studies; analysis of HA-tagged protein suggests a membrane localization	1	0.026304323	-0.028233908	0.322389692	0.337779582	0.035863165	-0.007514336	-0.095712453	-0.12870042	-0.045437384	0.016924145	-0.112335928	-0.104016528	-0.105468571	-0.04152403	-0.004142147	-0.0497033	0.00502624	0.035300147	-0.038541138	0.126510382	0.181802258	-0.222501591	0.035018556	-0.056041177	-0.060251363	-0.161233753	-0.091579035	0.020868408	0.081653222	0.031804513	0.011280936	0.009504835	-0.080615677	-0.029371601	0.058801353	-0.000326086	-0.009980381	0.058219504	0.040822309	-0.085357413	0.014498127	0.143576264	-0.028073557
GENE872X	YER180C	YER180C	ISC10	ISC10	Protein required for sporulation, transcript is induced 7.5 hours after induction of meiosis, expected to play significant role in the formation of reproductive cells	1	-0.016514922	-0.001150286	0.00367419	-0.072328024	0.097556867	-0.060511619	-0.119370893	-0.02900061	-0.098998368	0.115512729	0.076326497	0.030449089	0.016624682	0.084295623	0.130337864	0.037832007	-0.076214917	0.013626619	0.05369525	-0.057983276	0.020498646	-0.593143344	-0.017436037	-0.063549377	0.016695987	0.044799767	0.062550038	-0.132038727	0.012282609	0.26520884	-0.127122402	0.085016675	-0.080833852	0.017636903	-0.055036634	0.01679581	-0.179140553	-0.012019975	-0.058394842	-0.162416771	-0.001899837	0.172564313	0.030420836
GENE1658X	YJR108W	YJR108W	ABM1	ABM1	Protein of unknown function, required for normal microtubule organization	1	0.062964417	0.083996214	0.127052113	0.304697931	0.243839666	0.179498315	0.204015479	0.101098709	-0.102550447	-0.101152398	-0.015155489	-0.033421874	0.001888694	0.01541193	0.008458204	-0.014224172	0.119356178	-0.024000108	-0.01283924	0.037255693	0.307545096	-0.192137346	0.021266505	-0.066498362	-0.118213236	0.071089894	-0.05476388	-0.071201436	0.080848649	0.050383281	0.11877168	0.003789307	-0.101084307	0.07503967	-0.134684503	0.035539456	-0.056776285	-0.014109075	0.26237303	-0.187373623	-0.16999948	0.063516751	-0.002330391
GENE1624X	YJR021C	YJR021C	REC107	REC107|MER2	Protein involved in early stages of meiotic recombination; involved in coordination between the initiation of recombination and the first division of meiosis; part of a complex (Rec107p-Mei4p-Rec114p) required for ds break formation	1	0.00751128	0.040064789	0.091801368	0.102940261	-0.049192697	-0.164347515	0.024858639	0.177994311	-0.096357003	-0.021896647	0.015126429	-0.027341163	0.02322696	0.051330335	0.021024816	-0.046769038	0.04545695	0.07908792	0.019161025	0.148465604	0.073271833	-0.177747905	0.11757537	-0.118249252	0.035455	0.008013515	0.025397398	-0.1079541	0.144176915	0.050466869	0.088684373	0.028356977	-0.128601044	-0.00771013	0.07981158	-0.033522282	-0.191741824	0.003472712	-0.006679246	-0.149992734	-0.252999365	0.152507946	0.082225703
GENE2251X	YMR159C	YMR159C	ATG16	ATG16|APG15|APG16|CVT11|SAP18	Conserved protein that interacts with Atg12p-Atg5p conjugates to form Atg12p-Atg5p-Atg16p multimers, which localize to the pre-autophagosomal structure and are required for autophagy	1	-0.062369358	0.043302502	0.136283264	0.182806686	0.151196405	0.104967281	-0.042280003	0.244302556	-0.003486876	0.005414361	0.099483736	0.026162654	0.013297881	0.094938666	0.051636603	0.162197143	0.085642204	-0.215631709	-0.132328063	0.175505444	0.092329234	-0.006666202	0.116670832	0.024986258	0.088195883	0.273766518	0.155308843	-0.074956112	0.183137104	0.095505893	0.157923296	0.184458047	0.127408773	-0.11321108	-0.061941594	0.045191318	-0.078993343	-0.025025833	0.144176915	0.141354308	-0.088599861	0.018206857	-0.013640038
GENE2053X	YLR318W	YLR318W	EST2	EST2|TERT	Reverse transcriptase subunit of the telomerase holoenzyme, essential for telomerase core catalytic activity, involved in other aspects of telomerase assembly and function; mutations in human homolog are associated with aplastic anemia	1	0.041046683	0.069647178	-0.084573947	-0.1678067	-0.00736932	0.018762344	0.096072897	-0.005699791	-0.099251799	0.010550708	0.021522367	0.072490014	-0.065906271	-0.091339245	0.012239694	0.028413558	-0.050639883	-0.180956438	-0.113399908	-0.045443341	0.145899147	-0.420045614	-0.083430111	-0.035137117	0.004983109	0.062853932	-0.036773004	-0.184114754	-0.059065018	-0.105297849	0.055806484	0.008658987	-0.030057887	-0.06110451	-0.10722664	-0.066114686	-0.086009607	0.012339826	0.183975533	0.016681725	-0.0156994	0.063116334	0.088725068
GENE2735X	YOR305W	YOR305W	RRG7	RRG7	Protein of unknown function; green fluorescent protein (GFP)-fusion protein localizes to the mitochondrion; deletion confers sensitivity to 4-(N-(S-glutathionylacetyl)amino) phenylarsenoxide (GSAO); YOR305W is not an essential gene	1	0.048626807	0.007726545	0.07420399	0.127408773	0.105490349	-0.022531027	-0.036657576	0.132300451	-0.126348987	0.084867053	0.137031287	0.186918855	0.004911221	0.018562963	0.090704411	-0.087388456	-0.018235007	-0.021143958	-0.012944047	0.05284711	-0.031026017	-0.514251709	-0.00876933	-0.098681644	0.123798609	0.180720747	0.006032263	-0.214750782	0.044645913	0.14024204	-0.024952438	0.073806524	-0.027508786	0.0486826	0.035567608	0.066206321	-0.185963169	0.084921464	0.209004104	-0.159716457	-0.350399256	0.104215868	0.057845335
GENE453X	YDL231C	YDL231C	BRE4	BRE4	Zinc finger protein containing five transmembrane domains; null mutant exhibits strongly fragmented vacuoles and sensitivity to brefeldin A, a drug which is known to affect intracellular transport	1	-0.05616717	0.001600503	0.227470011	0.195385397	-0.134339273	0.024262935	0.112286448	0.155399516	-0.140656948	0.134588957	0.066109858	0.086281046	-0.015111752	0.148777947	-0.034826715	0.039868332	-0.077136911	-0.036431178	-0.009792994	0.084826238	-0.006074977	-0.229094863	0.003443927	-0.016977595	0.010292892	-0.006915516	-0.039504599	-0.038662646	-0.163353548	0.264043927	-0.052187245	0.095154777	-0.02803384	0.083941765	0.08993198	-0.107647844	-0.184396699	-0.065859459	0.006980158	-0.115763143	-0.052000277	0.352419555	0.071996003
GENE1498X	YIR029W	YIR029W	DAL2	DAL2|ALC1	Allantoicase, converts allantoate to urea and ureidoglycolate in the second step of allantoin degradation; expression sensitive to nitrogen catabolite repression and induced by allophanate, an intermediate in allantoin degradation	1	0.102174349	-0.123927496	0.074820518	0.060019705	0.044897664	-0.085219659	-0.046740722	-0.164499506	-0.101273112	0.06073916	0.087693654	0.05990899	0.10530261	0.034257982	0.049435608	0.061167892	0.154220253	-0.100507237	-0.214521423	0.124023683	0.01755139	0.088005871	0.058344208	0.246748582	-0.01931951	-0.108361512	0.107808366	0.37650156	0.12514852	0.353774935	-0.154041946	-0.026177157	0.007138079	0.258217394	0.26787135	0.186500564	0.097529896	0.144242197	0.400592566	-0.099528462	0.051497396	0.138486847	-0.036003642
GENE509X	YDR082W	YDR082W	STN1	STN1	Telomere end-binding and capping protein, plays a key role with Pol12p in linking telomerase action with completion of lagging strand synthesis, and in a regulatory step required for telomere capping	1	0.008257394	-0.010541237	0.060379475	0.225965887	0.082252957	0.02583676	-1.213929057	0.133103162	-0.108577698	0.004997486	0.131773844	0.112286448	0.018890504	0.058662839	0.085479043	0.11631152	0.198393568	0.026530966	0.079920784	0.163653299	0.042111982	-0.377052784	-0.088308416	-0.056777786	0.005931693	0.155036777	0.089904867	0.037269752	0.186006054	-0.136568964	0.019417262	0.082525477	-0.034421816	-0.001762607	0.050062817	0.010607994	-0.193857446	-0.041580454	0.220540464	-0.01457535	-0.007199671	0.355422288	0.004220916
GENE815X	YER066W	YER066W	RRT13	RRT13	Putative protein of unknown function; non-essential gene identified in a screen for mutants with decreased levels of rDNA transcription	1	0.021309152	-0.020052232	0.053723048	-0.056420688	0.131168008	0.026757574	0.079675071	0.125002995	-0.104049087	0.080998689	-0.00379784	-0.005498477	-0.003829663	0.065572314	0.055278964	0.009476171	-0.081197046	0.152300254	0.11347381	0.007339046	-0.084777422	-0.112880297	0.047901284	0.059036799	-8.94E-05	-0.000239507	0.059867468	0.217280358	0.139665946	0.042490255	0.101824857	0.197576076	-0.004912073	0.06390325	0.109922148	0.113553822	0.039040104	0.015797267	0.406416953	-0.143179998	-0.094800077	0.040948525	0.007367753
GENE1500X	YIR031C	YIR031C	DAL7	DAL7|MLS2|MSL2	Malate synthase, role in allantoin degradation unknown; expression sensitive to nitrogen catabolite repression and induced by allophanate, an intermediate in allantoin degradation	1	0.034060732	-0.047290713	0.194402292	0.186132863	0.11213962	0.066688538	0.098971948	0.090406328	-0.005398554	0.048054792	0.068037882	0.143066823	0.016482057	0.017594147	-0.032958325	0.210538492	0.059867468	0.167332232	0.137437955	0.179956853	0.496268034	-0.085039079	-0.012746085	0.163524494	0.01311204	0.080916844	0.042826414	0.252645761	0.204403684	0.312177211	0.096720636	0.2308916	0.028540865	-0.000793701	0.183658004	0.095856927	-0.032143787	0.062660553	0.287945032	0.096369818	0.070897616	0.153377324	0.084472515
GENE1681X	YJR152W	YJR152W	DAL5	DAL5|UREP1	Allantoate permease; ureidosuccinate permease; also transports dipeptides, though with lower affinity than for allantoate and ureidosuccinate; expression is constitutive but sensitive to nitrogen catabolite repression	1	0.031465776	0.016296625	0.132010847	0.080835007	0.004249685	-0.012212017	0.103759468	0.103101447	0.01981576	0.189919427	-0.017996876	0.020413304	-0.007734788	0.004249685	0.041495327	0.065930702	0.04826409	0.212731183	0.182094753	-0.007325819	0.232820377	-0.147163764	0.022559568	0.006491926	-0.005088693	0.096288845	0.051942803	-0.127820551	-0.037665684	0.339319855	0.0223323	0.002205637	0.002896907	-0.043080963	0.068161733	-0.01101799	-0.097585231	0.040976573	0.109841928	0.040906455	0.046295475	0.159616277	-0.015403359
GENE2952X	YPR085C	YPR085C	ASA1	ASA1	Subunit of the ASTRA complex, involved in chromatin remodeling; telomere length regulator involved in the stability or biogenesis of PIKKs such as TORC1	1	-0.001011684	0.082389221	0.044086311	0.163241088	0.081639588	0.030519715	0.091164961	0.002997689	-0.009435718	-0.034955304	0.094384722	0.107299529	0.027437182	0.051121481	0.023113383	0.173306555	0.000822102	-0.036170796	-0.074974351	0.026063478	0.020271054	-0.28387475	-0.025392866	-0.08011689	0.05491792	0.080534875	0.010822797	-0.079843923	0.006147193	0.127369151	-0.001873835	0.075518943	-0.060498077	0.00662118	-0.01097147	-0.030846193	-0.040680896	-0.053327523	0.009261167	0.001730196	0.066399232	0.098028712	0.047049731
GENE792X	YER041W	YER041W	YEN1	YEN1	Holliday junction resolvase; localization is cell-cycle dependent and regulated by Cdc28p phosphorylation; homolog of human GEN1 and has similarity to S. cerevisiae endonuclease Rth1p	1	-0.022384495	-0.009251306	0.037775788	-0.025977371	-0.031329706	-0.068329044	0.091611832	0.114500292	-0.009713108	-0.01319736	0.077858232	0.016139703	0.054070499	0.050745465	-0.046745192	0.101999618	0.086050004	0.033581577	0.011223677	0.066068523	0.033750709	-0.086199507	0.063972257	0.011381135	-0.003109471	0.162222937	0.172321096	0.167512074	0.141014174	-0.049651038	0.0223323	0.085914083	-0.02726765	-0.092015676	-0.018417649	-0.062997676	-0.03088304	-0.034173612	0.186792105	0.066867605	0.067501046	0.178198323	0.031494007
GENE1519X	YJL023C	YJL023C	PET130	PET130	Protein required for respiratory growth; the authentic, non-tagged protein is detected in highly purified mitochondria in high-throughput studies	1	-0.02170917	-0.087921962	0.052819293	0.162802979	0.174368069	0.03934899	0.056167305	0.069605939	-0.102771968	-0.02745438	0.053250384	-0.003857147	0.075395711	0.131760672	0.060310297	0.057346292	0.061140236	0.009275502	0.014083869	0.015226361	0.115592629	-0.107411578	-0.07340996	0.035609834	0.03250996	0.172653914	0.204541415	-0.011198267	0.129705057	0.00980578	0.050661892	0.062411878	0.075409405	-0.004923654	0.102873087	0.031465776	-0.049249422	0.099631853	0.35624525	-0.001758274	-0.033699483	0.234734297	-0.014869763
GENE2903X	YPL258C	YPL258C	THI21	THI21	Hydroxymethylpyrimidine (HMP) and HMP-phosphate kinase; involved in thiamine biosynthesis; member of a gene family with THI20 and THI22; functionally redundant with Thi20p	1	0.01921797	-0.004839694	0.138906196	0.235690296	0.065682597	-0.05026637	-0.013778402	0.022005539	0.036313426	0.042602316	-0.031370986	-0.021294758	0.161384672	0.142335013	0.037817951	0.132892653	0.139574274	0.080139153	0.089674406	0.336888909	0.179268986	-0.181826785	0.037157279	0.034680571	0.115725778	0.224447832	0.054542892	0.346043468	0.177637205	0.038576651	-0.001894059	0.059978187	-0.064137489	-0.047553111	0.073587187	0.000403898	-0.092577055	0.029078249	0.112166323	-0.140399322	-0.201100096	-0.016396722	-0.09188959
GENE1476X	YIL164C	YIL164C	NIT1	NIT1	Nitrilase, member of the nitrilase branch of the nitrilase superfamily; in closely related species and other S. cerevisiae strain backgrounds YIL164C and adjacent ORF, YIL165C, likely constitute a single ORF encoding a nitrilase gene	1	-0.105965339	0.036679152	0.162880302	0.104390338	0.010163967	-0.087495752	-0.036845524	0.269296527	-0.130337015	0.018691139	0.156448394	0.124010444	-0.027583782	0.134523243	0.012053716	0.967692435	0.768866062	0.017023953	-0.040786263	0.100345276	0.278829277	-0.051228728	0.121864192	0.190526366	0.067969069	-0.025235765	0.067831427	0.197827667	0.126285687	0.10365206	-0.006548807	0.259374946	0.071103632	0.126906797	0.184394553	0.084567755	-0.006374906	0.00353028	-0.06455534	0.007798293	-0.011800322	0.136558905	0.052735839
GENE1477X	YIL165C	YIL165C	YIL165C		Putative protein of unknown function; mutant exhibits mitophagy defects; in closely related species and other S. cerevisiae strain backgrounds YIL165C and adjacent ORF, YIL164C, likely constitute a single ORF encoding a nitrilase gene	1	-0.039678093	0.048054792	0.237808436	0.274339199	0.033919819	0.065268993	0.015654562	0.164001003	-0.160980493	0.044464067	0.120750047	0.133274168	-0.035948914	0.125796557	0.030336078	0.941699803	0.798241317	0.028583296	-0.010012342	0.112259753	0.34556669	-0.019595882	0.067115508	0.12264622	0.056319933	-0.091365375	0.084662996	0.312897474	0.131879181	0.115459457	0.018904744	0.145703539	0.045401029	0.145038292	0.200617343	0.091002434	0.026488474	-0.041237488	-0.193456516	0.026955826	0.078500532	0.128636539	0.019403027
GENE2891X	YPL236C	YPL236C	ENV7	ENV7	Protein proposed to be involved in vacuolar functions; mutant shows defect in CPY processing; has sequence similarity with the human serine/threonine protein kinase STK16	1	0.030477339	0.016025567	0.109574519	0.099914573	0.041130815	0.009863096	0.085778147	0.018505992	-0.128875509	0.044394121	0.028031576	0.048319899	-0.030392312	0.006420114	0.033962093	0.068340622	0.136558905	-0.09540569	-0.105241977	0.032947164	-0.003669107	0.186500564	0.054584567	-0.138646454	0.009619488	0.148231283	0.015197809	0.086865269	-0.038104087	0.034553807	0.06248096	0.109614641	-0.088012435	-0.117090933	-0.048316725	-0.072191514	-0.135733411	-0.066891216	0.265940905	-0.086220942	-0.10270071	0.255355686	-0.016948398
GENE2479X	YNL329C	YNL329C	PEX6	PEX6|PAS8	AAA-peroxin that heterodimerizes with AAA-peroxin Pex1p and participates in the recycling of peroxisomal signal receptor Pex5p from the peroxisomal membrane to the cystosol	1	-0.035231732	-0.044182826	0.210850149	0.206730723	0.213253945	0.065613672	0.023610216	-0.08169926	-0.029334793	0.005572454	0.066550776	0.090772152	0.096383311	0.091544136	0.057942349	0.074217692	0.025439922	0.031705722	0.081816807	0.21096234	0.126536816	-0.098221362	-0.019440873	0.019004414	-0.006105402	0.02923377	0.098850712	0.147710472	0.009160821	0.110857643	-0.000691216	0.00265212	-0.005933004	-0.071015015	0.035877239	0.029742634	-0.085522734	-0.002677239	0.187565073	-0.086135179	0.007798293	0.012010795	-0.061071396
GENE2157X	YML084W	YML084W	YML084W		Dubious open reading frame unlikely to encode a protein, based on available experimental and comparative sequence data	1	0.083220176	-0.008444233	-0.076467417	-0.023868093	0.080357499	0.026360989	0.139469504	0.08810088	0.088738635	-0.052493922	-0.040922802	0.01248286	0.069317214	-0.015330452	0.003559063	0.050898667	0.091720141	0.165815488	0.196846217	0.256757081	-0.009472023	-0.064740926	0.080289267	0.077830896	-0.013337138	-0.130185425	-0.034581397	0.07799492	0.082920544	-0.05675678	0.051079705	0.105114833	0.213987991	-0.045409098	0.284395695	0.130153313	0.048250139	0.13326101	-0.259048283	0.038562603	-0.070299886	0.181967586	0.003573454
GENE1884X	YLL059C	YLL059C	YLL059C		Dubious open reading frame unlikely to encode a protein, based on available experimental and comparative sequence data	1	0.053389419	0.068450689	0.087815836	-0.018061154	0.043386504	-0.00573745	-0.014572435	0.054195557	0.036313426	-0.057700954	0.126721814	0.122685969	0.078801088	0.001269013	-0.017325062	0.115566	0.15070264	-0.022973647	-0.02622417	0.231051415	0.127554044	-0.06453573	0.02681422	0.04565265	0.03549723	0.154038742	0.041439254	0.037564963	0.034708738	-0.030959686	0.00183106	0.020014968	0.008859742	-0.085368127	0.039292835	-0.040234294	-0.05014836	0.001081616	0.032086734	-0.032608546	-0.048800159	0.02236071	0.005170001
GENE2571X	YOL118C	YOL118C	YOL118C		Dubious open reading frame unlikely to encode a functional protein, based on available experimental and comparative sequence data	1	-0.031418171	-0.048306283	0.028922711	-0.010926406	0.046714555	0.030237189	0.0432465	0.020299504	0.011839097	-0.015200686	0.07970237	0.082811572	0.001643736	0.008702008	-0.04023578	-0.051888108	0.015040767	-0.069420092	-0.383034498	0.045009539	0.044897664	-0.022396216	-0.014100334	-0.052275501	-0.001807386	0.028229656	0.014298155	-0.087768637	0.0069658	-0.006282168	-0.059379179	-0.107363403	-0.014311594	-0.010179417	-0.000852885	-0.025526486	-0.007988639	0.008400832	0.054459538	-0.007541891	-0.030900728	-0.003254059	0.013026259
GENE2335X	YMR316C-A	YMR316C-A	YMR316C-A		Protein of unknown function; mRNA identified as translated by ribosome profiling data; overlaps the verified gene DIA1/YMR316W	1	0.002392888	-0.00902917	0.108076111	0.139508784	0.014198159	-0.048222743	0.09732762	0.10389372	-0.004175425	0.024872819	0.048640754	0.003040879	0.034201626	0.026190991	-0.035718191	0.033708431	-0.003008268	0.043302502	0.021152774	0.115259692	0.148270339	0.019602291	0.013011961	0.01564029	-0.009149671	0.129652306	0.062011156	0.134825498	-0.006180742	0.069729656	0.039657813	-0.002396864	0.002162421	-0.080022335	0.038295697	-0.048101917	-0.025636625	0.032524064	0.095883921	0.031748064	-0.004499562	0.049407724	0.007841339
GENE1088X	YGR015C	YGR015C	YGR015C		Putative protein of unknown function; green fluorescent protein (GFP)-fusion protein localizes to the mitochondrion	1	0.000115411	0.066040955	0.153896108	0.259411097	0.045107421	0.014883708	-0.010586289	-0.026500398	0.03308817	0.024886999	-0.002291376	-0.018667541	0.026885025	-0.069654748	-0.017492985	-0.089806147	-0.021420678	-0.05854658	-0.090292938	0.101999618	0.029671969	-0.073965654	0.07832291	-0.090008825	-0.06075085	-0.077692524	0.045261223	0.256527633	0.012969069	0.109815203	0.042224076	0.012525767	-0.07667128	-0.122792892	-0.046290752	-0.058092915	-0.079110689	0.033722524	0.168487996	-0.115091108	-0.049400199	0.07468354	-0.010365401
GENE674X	YDR459C	YDR459C	PFA5	PFA5	Palmitoyltransferase with autoacylation activity; likely functions in pathway(s) outside Ras; member of a family of putative palmitoyltransferases containing an Asp-His-His-Cys-cysteine rich (DHHC-CRD) domain	1	0.035356458	0.097368076	0.073491223	0.105248958	0.046519	0.013154929	0.036693219	0.03950341	0.025142221	0.019801529	0.070952557	0.041088749	0.001931917	0.015055045	0.000533698	-0.01306633	-0.101788551	-0.019513989	-0.063760467	-0.067559302	0.141171172	-0.136023507	-0.019541772	-0.02085558	-0.072508544	0.012554372	-0.07209596	-0.062557675	-0.087552473	-0.07992474	0.026969986	0.111885987	-0.141660854	-0.016517838	-0.120603189	-0.124687024	-0.060087413	-0.030885989	-0.044900008	-0.011715961	-0.028700357	0.083941765	0.04253228
GENE2984X	YPR153W	YPR153W	YPR153W		Putative protein of unknown function	1	0.00206158	0.032256041	0.250997931	0.321235448	-0.017539717	-0.106424987	-0.037206694	0.074299909	0.094627947	-0.113448292	0.042462237	-0.049356904	-0.021225944	0.054195557	0.042840417	0.037733626	-0.039501633	-0.083125956	-0.055991683	0.210638225	0.143001512	-0.171748638	-0.008560331	0.034215715	-0.057900675	0.015511842	-0.091227047	-0.09392678	0.025099687	-0.047420412	0.072050907	0.096761107	-0.023841692	-0.120463602	-0.106074028	0.003228023	-0.06195816	-0.087225989	-0.017993953	-0.129094794	-0.197899446	0.050829031	0.082784325
GENE996X	YGL090W	YGL090W	LIF1	LIF1	Component of the DNA ligase IV complex that mediates nonhomologous end joining in DNA double-strand break repair; physically interacts with Dnl4p and Nej1p; homologous to mammalian XRCC4 protein	1	1.44E-05	0.062052615	-0.05734963	-0.054425254	0.153325439	0.046951979	-0.073030502	0.172397897	0.012940473	-0.063121267	0.183632597	0.088290878	-0.005567992	0.022033958	0.081066877	0.090839885	0.043750446	-0.105704509	-0.075662918	-0.021233264	0.198519304	-0.33282724	0.043358505	-0.135559067	-0.02727353	0.231629014	0.183873937	0.083764806	0.270959437	0.110069193	0.033567484	0.136624515	0.034905903	-0.150330544	-0.056440189	-0.094989598	-0.112621352	0.118545778	0.370030344	0.057845335	-0.006699537	0.195045173	0.166342676
GENE1936X	YLR097C	YLR097C	HRT3	HRT3	Putative SCF-ubiquitin ligase F-box protein, based on both genetic and physical interactions and sequence similarity; identified in association with Cdc53p, Skp1p and Ubi4 in large and small-scale studies	1	-0.050491959	-0.084258839	0.016895628	0.043288503	0.30113107	0.090650223	-0.075846896	0.183797732	-0.095055856	0.126787886	0.154479519	0.057789896	0.093438484	0.214870825	0.19883357	0.067858957	-0.013548288	0.019260678	0.042560294	0.085356668	-0.275641352	-0.176697373	0.040906455	0.061375298	0.053041808	0.191840544	0.236657932	0.086743012	0.24393712	0.229969308	-0.115830362	0.040106885	0.054737363	0.058662839	0.101394594	0.1728843	-0.008077134	0.048012927	0.205417544	0.060573161	0.04530317	0.160649166	-0.045681577
GENE2211X	YMR064W	YMR064W	AEP1	AEP1|NCA1	Protein required for expression of the mitochondrial OLI1 gene encoding subunit 9 of F1-F0 ATP synthase	1	-0.044164974	-0.044751186	-0.078074731	-0.013478387	0.020014968	-0.032484598	-0.092497066	-0.105099224	-0.02574824	0.065448232	0.097475961	-0.057478741	0.062729619	0.276699126	0.136099488	0.033962093	-0.043039344	0.000389475	-0.021827806	0.046099864	-0.011070326	-0.123925917	0.055903636	-0.058755439	-0.010252064	0.077844568	0.212345213	0.11408712	-0.008734494	-0.149552584	-0.016240597	0.024929538	0.030463213	0.032340687	-0.018480483	-0.020769224	-0.122825868	-0.022242373	0.343714804	-0.030454198	-0.035900105	0.137254313	-0.005644753
GENE768X	YEL072W	YEL072W	RMD6	RMD6	Protein required for sporulation	1	-0.011523985	0.034272071	0.029898083	0.158608481	0.182399914	-0.079482593	0.046588842	-0.01350023	-0.026628245	-0.031469777	-0.10625726	-0.061510947	0.113927148	-0.018036317	-0.023326959	0.222260505	0.261639118	0.166561216	0.105208717	0.168012977	0.158866957	-0.364093334	-0.004014831	0.029996997	-0.000943831	0.167691916	0.053153053	0.03795848	0.073833942	0.087028272	0.041635498	0.111819237	-0.066672109	-0.10803806	0.223817915	0.103289492	-0.059445325	0.010822797	-0.156935915	-0.109168902	-0.186199516	0.180937126	0.003127256
GENE1830X	YKR069W	YKR069W	MET1	MET1|MET20	S-adenosyl-L-methionine uroporphyrinogen III transmethylase, involved in the biosynthesis of siroheme, a prosthetic group used by sulfite reductase; required for sulfate assimilation and methionine biosynthesis	1	-0.04726686	-0.11230474	-0.069771335	-0.139798373	0.064027466	-0.000564204	0.005788008	0.072297916	-0.013249775	-0.006843037	0.010550708	-0.000242393	0.116617613	0.142204285	0.016039833	0.438697398	0.526249111	-0.010403182	-0.012789751	-0.085605398	0.046309445	-0.010474388	0.052916646	-0.092938602	0.032030296	-0.018480483	-0.005946041	0.101972729	0.05167836	-0.094650641	-0.005468065	0.10530261	-0.064712256	0.07100749	0.080439366	0.066206321	-0.051744543	0.055042908	-0.07763315	0.016339419	0.051706199	0.153052986	-0.047623191
GENE401X	YDL115C	YDL115C	IWR1	IWR1	RNA polymerase II transport factor, conserved from yeast to humans; involved in both basal and regulated transcription from RNA polymerase II (RNAP II) promoters, but not itself a transcription factor; interacts with most of the RNAP II subunits; nucleo-cytoplasmic shuttling protein; deletion causes hypersensitivity to K1 killer toxin	1	-0.03589271	-0.075483523	0.112273097	0.187729746	-0.394503772	-0.559806824	0.089687966	0.318496168	-0.012174188	0.04380643	0.073504932	0.103061162	0.049156763	0.078049593	0.032848451	0.24155955	0.04391839	-0.04602709	-0.107520372	0.215193987	0.394788504	0.239043593	0.047650058	0.130219236	0.081653222	0.18685548	0.250670582	-0.003632949	0.241522938	0.163369909	0.084608577	0.141916663	0.086294636	0.050606173	0.084241189	0.136414528	0.015668834	0.051692277	0.073175848	0.112059534	0.03549723	0.051399946	0.064248256
GENE2630X	YOR059C	YOR059C	YOR059C	YOR29-10	Lipid particle protein of unknown function; contains a putative lipase serine active site; induced by transcription factor RPN4	1	-0.013236671	-0.003888972	0.181586027	0.154168397	0.156072959	0.263467163	0.051942803	0.148999155	0.019972283	0.023510862	0.166882515	0.17659086	0.044170264	0.001254599	0.004824951	0.423631936	0.162893191	0.099928036	0.078309245	0.253783584	0.450992137	0.138526157	0.083192945	0.062950611	0.074395828	0.340539485	0.153312475	-0.089073971	0.103235766	0.036665089	0.204341084	0.167602003	0.095964916	-0.015652729	0.266684622	0.109480917	-0.020571649	0.057803754	0.100614414	0.11440701	0.089104883	0.191272065	0.047398791
GENE2510X	YNR068C	YNR068C	YNR068C	BUL3	Putative protein of unknown function; exhibits homology to C-terminal end of Bul1p; expressed as a readthrough product of BSC5, the readthrough locus being termed BUL3; the BUL3 readthrough product is involved in ubiquitin-mediated sorting of plasma membrane proteins and interacts with WW domains of Rsp5p in vitro, but in a functionally different way than the non-readthrough form	1	-0.015088426	0.043666467	0.097354591	0.044086311	-0.01362693	-0.046693034	0.019346088	0.032298364	-0.091071837	0.059147581	-0.008201908	0.08490786	0.128029391	0.015725916	-0.037422843	1.014169574	1.222483158	0.150533676	0.131431446	0.542941451	0.595322251	-0.155845776	0.055376153	0.079620458	0.21595189	0.210588366	0.115459457	0.431729913	0.250585705	0.110416703	0.130957216	0.207255676	-0.00029434	-0.177684277	0.304838091	0.195662558	-0.103018314	-0.054399788	0.320519328	0.170642957	0.004695536	0.393624872	0.059867468
GENE2511X	YNR069C	YNR069C	BSC5	BSC5|BUL3	Protein of unknown function; shows homology with N-terminal end of Bul1p; ORF exhibits genomic organization compatible with a translational readthrough-dependent mode of expression; readthrough expression includes YNR068C and the locus for this readthrough is termed BUL3; Bul3p is involved in ubiquitin-mediated sorting of plasma membrane proteins; readthrough and shortened forms of Bul3p interact…	1	0.023695368	0.050146423	0.014626666	0.037185397	-0.101773068	-0.030448303	-0.010956933	0.168398142	-0.016010091	-0.061592247	-0.026249144	-0.075690284	0.017622652	0.073381536	-0.016010091	0.591162384	0.902143061	-0.057804566	-0.027683781	0.376490444	0.194225773	-0.167446956	0.117442377	0.046588842	0.075573705	0.095100753	0.194679648	0.109574519	0.117867887	0.140791744	0.107178994	0.153078944	-0.062608898	-0.247462049	0.167730436	-0.034476485	-0.042263661	-0.155172497	0.11524637	0.155023813	-0.055000663	0.118625507	0.012439951
GENE506X	YDR078C	YDR078C	SHU2	SHU2	Component of the Shu complex, which promotes error-free DNA repair; Shu complex mediates inhibition of Srs2p function	1	0.027394718	-0.009338426	0.644594669	0.60549432	0.439740151	0.338806599	0.073258124	0.111098103	-0.241927132	0.128068984	-0.134081185	-0.004173978	-0.444747299	-0.27618286	-0.128594756	0.044631924	-0.042141847	0.006219019	-0.122084603	-0.044461027	0.870747387	0.023567636	0.046924047	-0.119781539	-0.109550193	-0.389407665	-0.288191468	-0.121194631	0.065765299	0.191878438	0.28573364	0.144790366	-0.071769923	-0.02691778	0.008845403	0.021707129	-0.069114335	-0.283655226	0.376512647	-0.396655887	-0.245599896	-0.008991425	-0.024962712
GENE2800X	YPL034W	YPL034W	YPL034W		Putative protein of unknown function; YPL034W is not essential gene	1	0.038056847	-0.122414358	-0.005124888	0.059036799	0.323669821	0.247113302	0.049240422	0.135902554	-0.081859581	-0.008648861	0.048012927	-0.017146938	-0.026146306	0.045736514	0.122579962	0.066454343	0.053750847	-0.061530519	-0.065679774	-0.148666307	0.242352516	-0.215224668	-0.07357695	0.005759269	-0.049928803	0.183213353	0.017850662	-0.04473184	0.162055314	-0.004712316	0.068643294	0.074943796	0.017722409	0.219413266	0.180020526	0.169142529	-0.114945799	0.179740325	-0.017455019	0.034779157	0.107098617	0.157625854	0.024192002
GENE1895X	YLR010C	YLR010C	TEN1	TEN1	Protein that regulates telomeric length; protects telomeric ends in a complex with Cdc13p and Stn1p	1	-0.030760713	0.01451241	0.150767624	0.243120655	0.213179275	0.169604376	0.111739129	0.089403234	-0.14521119	-0.004644289	0.008271738	0.016239565	0.002565714	0.025510794	0.010894391	-0.011611244	0.076654859	-0.024154142	-0.024789516	0.024844458	1.140601993	-0.156120643	0.007554336	-0.182681277	-0.079093926	-0.019230323	-0.038884945	0.062922984	0.146746457	0.044673886	0.036102384	0.180249721	-0.078673363	-0.2514323	-0.138008118	-0.062975071	-0.199652955	-0.120827504	0.053319905	-0.095720157	0.034004368	0.03816925	-0.007298268
GENE1565X	YJL126W	YJL126W	NIT2	NIT2	Nit protein, one of two proteins in S. cerevisiae with similarity to the Nit domain of NitFhit from fly and worm and to the mouse and human Nit protein which interacts with the Fhit tumor suppressor; nitrilase superfamily member	1	0.024248747	-0.003834003	0.233605877	0.175748125	0.205742821	0.028003277	0.061886773	0.0928028	-0.029907642	-0.079397231	-0.000158705	-0.04142455	-0.144919246	0.009433173	0.113713831	0.023666985	0.02820136	-0.132181004	-0.055606291	-0.008194654	-0.089327194	0.009705473	-0.059867837	0.141197339	-0.078815058	-0.017825972	0.009820109	0.091137879	0.191941589	-0.031547926	-0.022419661	0.01311204	0.039082229	0.086525634	0.218347207	0.239178047	0.049226478	0.199700609	0.092735156	-0.005844639	-0.032599695	0.197173446	0.075053364
GENE2580X	YOL133W	YOL133W	HRT1	HRT1|HRT2|RBX1|ROC1	RING finger containing subunit of Skp1-Cullin-F-box ubiquitin protein ligases (SCF); required for Gic2p, Far1p, Sic1p and Cln2p degradation; may tether Cdc34p (a ubiquitin conjugating enzyme or E2) and Cdc53p (a cullin) subunits of SCF	1	0.026176821	-0.074157007	0.234820113	0.216262385	0.129691854	-0.006106851	-0.114539653	0.10810288	0.010307216	0.008142632	-0.037591644	-0.045900494	-0.216275156	-0.143178403	0.042322148	0.143510968	0.056555785	0.002119204	-0.06804318	-0.151325196	0.139456406	0.044771794	0.077926576	0.149272367	-0.104173139	-0.225349128	-0.135592356	-0.098522536	0.116737358	-0.083942279	0.087272733	0.149714604	0.012797484	0.191752136	0.259471357	0.121095002	0.059410658	0.02612015	-0.393825024	0.136453912	-0.043900218	0.134234086	-0.069910645
GENE710X	YDR530C	YDR530C	APA2	APA2	Diadenosine 5',5'''-P1,P4-tetraphosphate phosphorylase II; AP4A phosphorylase involved in catabolism of bis(5'-nucleosidyl) tetraphosphates; APA2 has a paralog, APA1, that arose from the whole genome duplication	1	-0.024280313	0.002781718	-0.048382368	0.032383006	0.029106528	-0.157407284	-0.002912855	0.049798027	0.028314536	0.158673093	0.025638355	0.049324077	0.2018722	-0.010834828	-0.013080889	0.049658645	0.090663768	0.156694323	0.046351358	0.345714301	0.477729142	-0.269058377	0.198041469	0.108879022	0.135114536	0.206455693	0.346486092	0.29227525	-0.015499602	0.195813716	0.011338193	0.053041808	-0.004111764	0.176718503	0.046728522	0.008228704	-0.023024952	0.065255202	0.809002757	-0.198099703	-0.203000307	0.069124699	0.010192618
GENE312X	YCR020C	YCR020C	PET18	PET18|HIT2	Protein of unknown function, has weak similarity to proteins involved in thiamin metabolism; expression is induced in the absence of thiamin	1	-0.088652022	-0.003254059	0.425040305	0.611644566	0.195309803	0.034750991	-0.054576579	-0.197300524	0.029219633	0.094776556	0.234440014	0.279506952	0.036327492	0.099335603	0.124778077	0.249251157	-0.005475305	0.720576167	0.732182324	0.090785697	0.438984752	-0.040893119	-0.076073475	0.073573478	0.046574876	0.089104883	-0.056618731	0.267883331	0.198707864	0.053236481	0.206768245	0.268087	0.032820247	0.103074588	0.260555655	0.020484421	0.021437086	0.051873215	0.014212445	0.043442503	-0.029299457	0.456984818	0.041663531
GENE260X	YBR298C	YBR298C	MAL31	MAL31|MAL3T|MALT	Maltose permease, high-affinity maltose transporter (alpha-glucoside transporter); encoded in the MAL3 complex locus; member of the 12 transmembrane domain superfamily of sugar transporters; functional in genomic reference strain S288C	1	-0.056408685	-0.105094559	0.145716578	-0.193935007	0.144085541	0.007554336	0.038913723	0.100493312	-0.150343344	0.007712195	-0.071296923	-0.114469372	0.036904175	0.062218443	0.06743221	-0.022081219	-0.128402337	0.060407147	0.07191366	0.00265212	-0.243632525	-0.01100636	0.023056591	0.056139555	-0.011531257	-0.275534809	-0.091980308	0.056208935	-0.031820752	-0.1440119	0.049254362	0.120073199	-0.188422114	0.081653222	0.0587321	0.046016023	0.022900403	-0.057372149	1.801522851	-0.166969061	-0.055300448	0.212419927	-0.055831216
GENE1245X	YGR289C	YGR289C	MAL11	MAL11|AGT1|MALT	Inducible high-affinity maltose transporter (alpha-glucoside transporter); encoded in the MAL1 complex locus; broad substrate specificity that includes maltotriose; required for isomaltose utilization	1	-0.05144849	-0.071863942	0.263899773	0.147775576	0.111365229	0.049630769	0.15836288	0.149493516	-0.04864198	0.003487104	-0.03135182	-0.065888152	-0.006377805	0.01431244	0.0067935	0.053736947	-0.036212217	0.165674016	0.152105525	0.137162477	-0.085472211	0.103114881	0.050954372	0.094884627	0.060794484	-0.071630433	-0.030396732	0.044002354	-0.029296512	0.034300245	0.170194283	0.102362514	-0.065382354	5.77E-05	0.14365463	0.00028851	0.035046715	-0.02290622	1.158673048	-0.050220065	-0.014900374	0.081066877	-0.025735023
GENE2965X	YPR121W	YPR121W	THI22	THI22	Protein with similarity to hydroxymethylpyrimidine phosphate kinases; member of a gene family with THI20 and THI21; not required for thiamine biosynthesis	1	-0.018211629	0.011080518	-0.020779468	-0.009064013	0.068657055	0.065930702	0.194868714	-0.204799935	-0.100802712	0.040934499	0.072517447	0.030703327	0.070320629	0.119688168	0.078650817	0.048668649	0.014326724	0.054695692	0.040668033	0.150351703	0.120073199	-0.212788224	-0.003194776	-0.025146209	0.032707423	0.214758948	0.127091751	0.218880341	0.062384248	0.106696717	0.06644056	0.097287163	0.008171323	0.112780191	0.125108823	-0.005091588	-0.041127637	0.010092336	0.343294114	-0.156231567	-0.082099326	-0.00241565	-0.043619148
GENE3007X	YPR196W	YPR196W	YPR196W		Putative maltose-responsive transcription factor	1	0.041411217	0.023510862	0.160636276	0.390568644	0.250088424	0.110363238	0.034863655	-0.00679955	-0.019037344	-0.093194045	0.009963393	0.008501231	0.050620101	0.094303645	0.015269186	0.146967977	0.073765405	-0.011246247	0.023737945	0.04937984	0.198557004	-0.278273881	-0.042804513	0.027776867	0.027946679	0.098783351	-0.068725415	0.118691951	0.147528127	0.035581686	0.073847651	0.079661414	-0.115827233	-0.104235172	0.025624182	0.071144827	0.006592458	-0.014260598	0.168680534	0.013283587	-0.009700036	0.003904416	-0.006135827
GENE2678X	YOR180C	YOR180C	DCI1	DCI1|ECI2	Peroxisomal protein; identification as a delta(3,5)-delta(2,4)-dienoyl-CoA isomerase involved in fatty acid metabolism is disputed	1	-0.049882505	-0.038350005	0.118253402	0.12587589	0.014783753	0.076408595	0.002767319	0.068395659	-0.01794867	0.080098212	0.018192612	0.032100841	-0.02886961	0.064331047	-0.009826402	0.042055935	-0.021143958	0.003990741	0.023113383	0.093465529	-0.027094174	-0.148723885	0.007138079	0.044016346	0.146303296	0.054890145	0.047273137	-0.051155485	-0.066158488	0.09292455	0.155995265	0.041495327	-0.055520829	-0.129015923	-0.095350206	-0.079421617	-0.00370816	-0.094100781	0.149350435	-0.10157492	-0.091700479	0.054167766	-0.048895672
GENE33X	YAL064W	YAL064W	YAL064W		Protein of unknown function; may interact with ribosomes, based on co-purification experiments	1	0.040668033	-0.023822624	0.087910853	0.139495686	0.092599861	0.024745191	0.177790254	0.078705467	0.023028195	0.010722559	-0.049622666	0.121227637	-0.012238206	-0.05059655	0.017750911	0.152832404	0.283281744	0.450886577	0.490734398	0.457940936	0.299010158	0.114860058	-0.021078078	0.108437471	0.062163167	-0.027567606	-0.033856034	-0.038953125	0.062467143	-0.017009711	0.014126729	0.009662481	0.045149367	0.070966288	0.158039674	0.135823771	0.084771827	0.143354237	0.027437182	0.044380128	0.024801916	0.052652381	-0.00753754
GENE1951X	YLR122C	YLR122C	YLR122C		Dubious open reading frame unlikely to encode a protein, based on available experimental and comparative sequence data; partially overlaps the dubious ORF YLR123C	1	-0.032095104	0.017480126	0.143915802	0.31311813	0.039573595	-0.047308601	0.143954977	0.060393311	-0.000217863	-0.110222757	0.228295386	0.236315042	-0.013063419	-0.088280812	-0.092632435	0.069399714	0.217913121	0.257674456	0.224867612	0.212158427	0.812884271	0.0689184	0.008128286	0.048989426	0.089864202	0.130192861	0.005989163	0.158957407	0.126140297	-0.060540203	-0.052703399	0.023084987	0.08432284	0.158440441	0.128900453	0.042602316	-0.031686544	-0.004165297	0.516791761	-0.211173996	-0.065000482	-0.019847441	0.090148844
GENE1952X	YLR123C	YLR123C	YLR123C		Dubious open reading frame unlikely to encode a protein, based on available experimental and comparative sequence data; partially overlaps the dubious ORF YLR122C; contains characteristic aminoacyl-tRNA motif	1	-0.006179293	-0.068326019	0.06982588	0.207680494	0.061555024	0.07023818	0.101017997	-0.053600006	-0.048066121	-0.072408423	0.190678075	0.140660882	-0.129280984	-0.062566712	-0.069454908	0.044226233	0.281834722	0.079770625	0.045317151	0.159848735	0.523070097	-0.004557451	-0.028591456	-0.006587937	-0.006734324	0.016681725	-0.061837684	0.021920286	-0.059308525	0.096639685	0.060393311	-0.049913868	0.012468557	0.075943306	0.00941884	-0.104126617	-0.01241718	-0.00413636	0.401881635	-0.133109435	-0.077899605	-0.073165581	0.030971643
GENE1953X	YLR125W	YLR125W	YLR125W		Putative protein of unknown function; mutant has decreased Ty3 transposition; YLR125W is not an essential gene	1	0.004882465	-0.068034105	0.050285757	0.249141902	0.03040671	0.056458674	0.047203325	0.068505727	-0.002735055	-0.191133931	0.109280311	0.122407682	-0.073244505	0.026247658	-0.113351531	0.083247416	0.310119063	0.111218318	0.088290878	0.114620224	0.31249091	0.02434805	-0.056216668	0.050174288	-0.036605783	0.083601438	0.007970473	0.036046099	-0.007163424	-0.018489251	0.072380245	-0.005830153	-0.01299063	0.039194558	-0.0505323	-0.028769528	0.019431494	0.008486889	0.169899344	-0.027638193	-0.067600124	-0.032646917	0.065958261
GENE2340X	YMR320W	YMR320W	YMR320W		Dubious open reading frame unlikely to encode a protein, based on available experimental and comparative sequence data	1	-0.06044843	0.04723125	0.177267239	0.263791621	-0.088337563	0.033919819	0.173383325	0.136204511	0.291426748	-0.027677899	-0.147032753	-0.100242771	-0.027358806	0.037340049	0.077461779	0.050299689	0.048236188	-0.044944659	-0.000665236	0.051302489	0.113447137	-0.313487828	-0.054533128	-0.065895699	0.001701377	0.074423231	-0.02269223	0.038871594	0.006506288	0.098325223	0.089104883	-0.005549164	-0.002074644	-0.225694925	0.001845469	0.00426407	-0.0407269	-0.076385275	0.144516304	0.04744067	0.099793412	0.134943754	0.046407241
GENE2011X	YLR233C	YLR233C	EST1	EST1	TLC1 RNA-associated factor involved in telomere length regulation as recruitment subunit of telomerase; has G-quadruplex promoting activity that is required for telomere elongation; possible role in activating telomere-bound Est2p-TLC1-RNA	1	0.000158688	0.053250384	0.122487187	0.216721803	0.071666576	0.037775788	0.032312471	0.131800175	0.03621494	0.006377024	-0.001680275	0.048975483	-0.035565879	-0.008979811	0.051859301	0.001124864	-0.017292939	-0.050164793	-0.015162779	0.038070895	-0.116466761	-0.255733818	0.044855706	0.154920161	0.04194383	0.071982279	-0.021098575	-0.24071461	-0.040581476	-0.018161956	0.06758365	-0.018898474	0.17749688	0.030025257	0.207355633	0.079784282	0.096639685	0.120975599	0.162158459	0.040625952	0.010106663	0.07440953	0.076928444
GENE1121X	YGR064W	YGR064W	YGR064W		Dubious open reading frame unlikely to encode a protein, based on available experimental and comparative sequence data; partially overlaps the verified ORF SPT4/YGR063C	1	0.032199606	0.006994515	0.038183302	0.090067521	-0.07674583	-0.032471318	0.039854299	-0.070399858	-0.022586714	-0.018572548	0.033722524	0.103813171	0.00887408	0.03534238	-0.071856357	0.051330335	0.119847506	0.040864382	0.013583745	0.220689043	0.287448645	0.012239694	-0.030601552	0.007339046	0.018577207	-0.080083333	-0.012946958	0.323508412	0.046616782	-0.03355772	0.051274642	-0.033122174	-0.00845294	-0.052208185	0.022303889	-0.001385652	-0.002716265	0.019616524	0.007611741	-0.06214793	-0.066699311	0.028229656	0.019531129
GENE2367X	YNL063W	YNL063W	MTQ1	MTQ1	S-adenosylmethionine-dependent methyltransferase; methylates translational release factor Mrf1p; similar to E.coli PrmC; is not an essential gene	1	0.000908612	-0.021283044	0.05284711	0.015668834	0.050620101	0.053584047	0.043624476	-0.011000545	-0.024534158	0.072325364	0.095964916	0.158634335	0.055903636	0.066743635	0.047650058	0.285698116	0.118466049	0.169578716	-0.059758063	0.067707546	0.182679594	0.175901383	0.065075934	0.011237992	0.094033338	0.063848041	0.037593074	0.287224054	0.010407482	0.202348754	0.09056893	0.041733611	-0.015991125	0.021664495	0.098446511	0.057665143	0.002637719	0.134707227	0.01339794	0.095424876	-0.055600293	0.187755078	-0.010829014
GENE1528X	YJL044C	YJL044C	GYP6	GYP6	GTPase-activating protein (GAP) for the yeast Rab family member, Ypt6p; involved in vesicle mediated protein transport	1	0.00311286	0.015583204	0.071927384	0.10081622	0.077078894	0.015040767	0.071748942	0.269104987	0.201608777	0.001052783	-0.023639297	-0.09291552	-0.102964081	0.011137783	-0.055044129	0.005802377	-0.010773779	0.003084069	-0.046281815	-0.092973992	-0.109964289	-0.620084107	0.032199606	0.076983154	0.01171031	-0.131384343	-0.089861423	-0.155456871	-0.018024633	0.135324717	0.087856561	0.085302271	-0.03473952	-0.110646389	0.005040617	-0.050624941	0.050480802	0.095033213	-0.128230467	0.226705805	0.201897293	-0.016335437	0.061803844
GENE1781X	YKL184W	YKL184W	SPE1	SPE1|ORD1|SPE10	Ornithine decarboxylase, catalyzes the first step in polyamine biosynthesis; degraded in a proteasome-dependent manner in the presence of excess polyamines; deletion decreases lifespan, and increases necrotic cell death and ROS generation	1	0.009791452	0.01770816	0.038351893	0.154907197	-0.027997063	-0.049909387	-0.102587618	0.083097607	0.137201846	0.010622315	0.108705103	0.051525239	0.050369348	0.103396922	0.012253999	0.303915143	0.126193166	0.015597476	-0.074521564	0.029247908	0.114367023	-0.860090494	0.119621783	0.221307933	0.07938835	0.10502094	0.153286517	0.013640911	-0.074065886	0.11347381	0.104390338	-0.079575583	0.014812312	-0.191481501	0.119834229	0.003400749	-0.02912868	-0.04413671	0.196758106	0.154388785	0.003299995	0.238872439	0.008859742
GENE2548X	YOL068C	YOL068C	HST1	HST1	NAD(+)-dependent histone deacetylase; essential subunit of the Sum1p/Rfm1p/Hst1p complex required for ORC-dependent silencing and mitotic repression; non-essential subunit of the Set3C deacetylase complex; involved in telomere maintenance	1	-0.019373611	0.063640989	0.064938024	0.099362537	-0.032257382	-0.009149671	0.134864911	0.247405008	0.023823092	-0.02039605	0.045079455	0.033158667	0.033877544	-0.03908949	0.048961539	0.075162925	0.031183435	0.038773287	0.04582037	0.036960423	0.054070499	-0.447841346	0.094384722	-0.089733988	-0.134439036	-0.064169161	-0.11300043	-0.189272285	0.102134027	-0.150913477	0.09315449	0.157186031	-0.078370206	-0.068171732	-0.022267278	-0.093595773	-0.16819571	-0.085685007	-0.12033657	-0.030600078	-0.012300772	0.01745162	0.045568783
GENE2006X	YLR224W	YLR224W	YLR224W		F-box protein and component of SCF ubiquitin ligase complexes involved in ubiquitin-dependent protein catabolism; readily monoubiquitinated in vitro by SCF-Ubc4 complexes; YLR224W is not an essential gene	1	0.011037568	0.048752338	0.010436129	-0.110591881	0.046309445	-0.035035122	0.169232339	0.105704889	0.080944128	-0.033534095	-0.150170431	-0.05443874	0.092207439	-0.067152672	-0.098975189	-0.011779959	0.033877544	0.083002269	0.082457349	-0.215919882	-0.130458623	-0.510337889	0.004364757	-0.022489997	-0.038846411	0.230571941	-0.040124521	-0.146660596	-0.110045247	0.017522885	0.079238147	0.12155921	-0.041813601	-0.016930884	0.113820501	-0.105072841	-0.087593861	-0.08172369	0.297085732	-0.050012439	-0.052100487	0.126113847	0.029573033
GENE420X	YDL154W	YDL154W	MSH5	MSH5	Protein of the MutS family, forms a dimer with Msh4p that facilitates crossovers between homologs during meiosis; msh5-Y823H mutation confers tolerance to DNA alkylating agents; homologs present in C. elegans and humans	1	0.062328979	0.003933191	0.157535315	0.000951865	-0.091717392	0.056014661	-0.007119928	0.128200993	-0.235331133	0.044911649	0.083206557	0.208692044	-0.159726113	-0.11376828	-0.113384299	0.349116117	0.310293585	-0.331476003	-0.286775768	-0.091099493	0.263791621	-0.194171026	0.002277659	0.172129035	0.082866058	-0.037042379	-0.166089833	0.387924939	0.281051308	-0.268582106	-0.011633059	-0.12330351	0.029827425	-0.089139961	-0.200698793	-0.062996171	0.160713717	-0.117172301	0.34288466	-0.13417618	-0.050799772	-0.087550938	-0.069361053
GENE307X	YCR014C	YCR014C	POL4	POL4|POLX	DNA polymerase IV, undergoes pair-wise interactions with Dnl4p-Lif1p and Rad27p to mediate repair of DNA double-strand breaks by non-homologous end joining (NHEJ); homologous to mammalian DNA polymerase beta	1	0.014569539	-0.072048947	0.140098035	0.062094074	-0.00774204	0.028880289	0.043988358	0.068299346	-0.105465472	0.025539141	0.087204829	0.080616735	-0.052330852	0.001485211	0.084377266	-0.021138102	-0.006344476	-0.12535882	-0.036955047	-0.192265913	0.07247629	-0.284315676	-0.097119123	-0.033430733	-0.007669519	0.25231877	0.012725985	-0.14500539	-0.028617945	0.070416808	0.107192382	0.01007801	-0.042997725	-0.101548612	0.410189122	-0.097014189	-0.109119102	-0.126278132	0.287803233	-0.020880463	-0.030999485	0.094627947	0.041747626
GENE538X	YDR160W	YDR160W	SSY1	SSY1|SHR10	Component of the SPS plasma membrane amino acid sensor system (Ssy1p-Ptr3p-Ssy5p), which senses external amino acid concentration and transmits intracellular signals that result in regulation of expression of amino acid permease genes	1	-0.054817826	0.1062143	-0.094525866	0.053834241	-0.105141111	-0.076590642	-0.000398239	-0.246999711	0.004925599	0.095222309	-0.054630518	-0.099806719	0.293770701	0.015754458	-0.02633583	0.075806424	-0.036392711	0.138696536	0.062646732	-0.060666587	-0.184968963	-0.501522422	-0.000914959	-0.150979146	0.007812642	0.180198789	0.142975375	0.147528127	0.095330343	0.052054133	-0.148733497	-0.13627559	-0.233126715	-0.128459111	-0.11144571	-0.138733804	-0.221515536	-0.134339273	0.258458614	-0.080987968	-0.211399481	0.126563236	-0.02187907
GENE2078X	YLR381W	YLR381W	CTF3	CTF3|CHL3	Outer kinetochore protein that forms a complex with Mcm16p and Mcm22p; may bind the kinetochore to spindle microtubules	1	-0.015409191	0.014169588	0.105919398	0.078664482	0.005284999	-0.008080036	-0.023060136	-0.256100774	-0.109186024	0.038871594	0.056777723	0.006736063	0.057817616	0.003242417	0.062688179	-0.015391693	-0.018750848	0.001124864	0.047998972	-0.077503748	-0.005068424	-0.239859119	0.013612328	0.073340394	-0.035320435	-0.013644407	0.049798027	0.015811536	0.066371672	0.014755193	-0.03422384	0.028668158	-0.027799968	0.184559599	0.217689827	0.080466658	-0.031758811	0.226964697	0.116457917	-0.058283679	0.023596022	0.087218411	-0.029994546
GENE1708X	YKL050C	YKL050C	YKL050C		Protein of unknown function; the YKL050W protein is a target of the SCFCdc4 ubiquitin ligase complex and YKL050W transcription is regulated by Azf1p	1	0.02602097	0.050480802	0.041621484	0.101475269	-0.11379794	0.006233384	0.084445305	-0.00210065	0.069702163	-0.039219942	0.011223677	-0.035759602	0.058759801	0.025298167	-0.027424973	0.057706729	0.110750757	-0.041868549	-0.042800058	0.090230159	0.346372604	-0.236727804	-0.006203924	-0.092663199	0.036594763	0.063530549	0.07070531	0.056971893	0.063999861	-0.10991291	0.060669996	0.028484285	-0.096269093	-0.123669691	0.045191318	-0.113782331	-0.080682807	-0.09204182	0.303377479	0.001629325	0.045401029	-0.029305344	-0.033497177
GENE1629X	YJR039W	YJR039W	YJR039W		Putative protein of unknown function; the authentic, non-tagged protein is detected in highly purified mitochondria in high-throughput studies	1	-0.026750224	0.056819335	0.208654597	0.007295984	-0.080025382	0.084785432	0.226409882	0.032298364	-0.016446335	0.089457475	-0.139334306	-0.083107613	0.19470486	-0.016949859	-0.088280812	0.029799161	0.04005076	0.082184814	-0.051590528	-0.020862898	0.19470486	0.177382067	0.010378836	0.067735076	0.107272737	0.292981952	0.29490006	0.081871338	0.013940994	-0.003309006	0.041887775	-0.023866627	-0.017523654	-0.070981674	0.215106994	0.060324132	0.018035894	0.051260717	0.259495467	-0.045352522	-0.005300086	0.116404682	-0.008199006
GENE1784X	YKL188C	YKL188C	PXA2	PXA2|PAT1	Subunit of a heterodimeric peroxisomal ATP-binding cassette transporter complex (Pxa1p-Pxa2p), required for import of long-chain fatty acids into peroxisomes; similarity to human adrenoleukodystrophy transporter ABCD1 and ABCD2 and ALD-related proteins; mutations in ABCD1 cause X-linked adrenoleukodystrophy (X-ALD), a peroxisomal disorder	1	0.030604461	-0.052552275	0.10136769	0.067542352	0.042980459	-0.002778419	0.077311374	0.164902106	-0.100756302	0.012697384	0.058912154	-0.001043446	0.121134788	0.03307407	-0.074726671	0.232341483	0.133892268	-0.06903109	-0.066486277	-0.000839893	0.191701606	-0.034804545	0.0364119	0.051817548	0.069935836	0.223397836	0.228320003	0.00887408	0.141759753	0.021607645	0.023482475	0.101878628	0.038969893	0.120139569	0.210750431	0.109307058	0.026998306	0.031691611	0.806703508	-0.034644943	-0.039999921	0.08744926	0.041004617
GENE2637X	YOR072W	YOR072W	YOR072W	YOR29-23	Dubious open reading frame unlikely to encode a protein, based on experimental and comparative sequence data; partially overlaps the dubious gene YOR072W-A; diploid deletion strains are methotrexate, paraquat and wortmannin sensitive	1	-0.006493736	0.048808128	0.058413479	0.156551957	0.02641765	0.096315838	0.034215715	0.017195035	-0.022466552	0.039812196	-0.032083303	-0.010522344	0.043204498	0.093871124	-0.003848468	0.167923078	0.061209373	-0.06909012	-0.077228233	0.091936737	0.252996892	0.027861776	0.057401747	0.017608399	0.027281467	0.023170171	-0.009059657	-0.029180204	-0.012210562	-0.001215261	0.064400032	0.041859746	0.047608186	-0.027086822	0.184318379	-0.038687836	-0.015610435	0.127791733	0.316053033	-0.012005427	-0.030800505	-0.024887854	-0.005093037
GENE1251X	YHL009W-B	YHL009W-B	YHL009W-B		Retrotransposon TYA Gag and TYB Pol genes; transcribed/translated as one unit; polyprotein is processed to make a nucleocapsid-like protein (Gag), reverse transcriptase (RT), protease (PR), and integrase (IN); similar to retroviral genes	1	0.01755139	0.025340695	-0.243190184	-0.094068445	-0.142461628	-0.081062749	0.071378268	-0.095499717	0.096342824	-0.100644909	-0.029884076	-0.032469843	0.072105803	-0.048245121	0.183480158	0.014012434	0.060213439	0.00751128	0.121466383	0.571472943	0.063544355	-0.335100353	0.020925285	0.041439254	0.065186255	0.45342803	0.178657278	0.204553932	0.232992232	-0.11346858	-0.052866515	0.157936215	0.14675948	-0.177940473	0.269990623	0.019104077	-0.037908565	-0.033070508	0.155723333	0.170155808	-0.060000177	-0.060219772	-0.027041253
GENE1850X	YKR103W	YKR103W	NFT1	NFT1	Putative transporter of the multidrug resistance-associated protein (MRP) subfamily; adjacent ORFs YKR103W and YKR104W are merged in different strain backgrounds.	1	0.073216982	0.151495174	0.0073534	0.13112849	-0.14080964	0.032735631	0.112166323	0.170796767	0.092451029	-0.086821437	-0.110213421	-0.092170998	-0.095800325	-0.035913415	-0.058092915	0.121731602	0.10606686	-0.117410161	-0.046579789	0.117163077	-0.09549509	-0.163751051	0.015711647	-0.010173605	-0.066584483	0.092017956	-0.0573106	0.021721341	-0.044187289	-0.034758732	0.095100753	0.036468167	-0.159147665	-0.463171244	-0.069577537	-0.095182218	-0.087258175	-0.174054846	0.14038603	0.137411714	-0.093300238	0.016310889	0.029855689
GENE1851X	YKR104W	YKR104W	YKR104W	NFT1	Putative transporter of the multidrug resistance-associated protein (MRP) subfamily; contains a stop codon in S288C; adjacent ORFs YKR103W and YKR104W are merged in different strain backgrounds	1	0.044855706	0.093289733	0.101999618	0.069138452	-0.032621831	0.093479045	0.160636276	0.143902749	0.014141015	-0.040143806	-0.014409222	0.025992632	-0.032406393	-0.044303324	-0.017145477	0.042111982	0.127474815	-0.074280038	-0.039694402	0.09208563	0.074025825	-0.04408465	-0.047630645	-0.010535424	-0.00150696	0.104256138	-0.092910901	0.03936303	-0.077914834	-0.061343841	0.180033267	0.087951578	-0.187069744	-0.338711917	-0.106241733	-0.124864772	-0.127872571	-0.096714877	0.352170944	0.038197353	-0.04890015	0.087299891	0.002119204
GENE2767X	YOR363C	YOR363C	PIP2	PIP2|OAF2	Autoregulatory oleate-specific transcriptional activator of peroxisome proliferation, contains Zn(2)-Cys(6) cluster domain, forms heterodimer with Oaf1p, binds oleate response elements (OREs), activates beta-oxidation genes; PIP2 has a paralog, OAF1, that arose from the whole genome duplication	1	0.033962093	0.030039387	-0.160486996	-0.115652151	-0.011321856	0.040331371	0.08473102	0.099699169	-0.058451932	-0.065477461	0.127804935	0.055251196	0.03559576	0.015269186	-0.007080783	0.085003071	0.146590054	-0.082834087	-0.095824994	-0.126262382	-0.143538505	-0.266470373	0.039938498	0.008845403	0.038562603	0.069812134	0.104014531	-0.025354689	-0.141024396	0.014198159	0.12750122	0.052123707	0.019203734	-0.192910567	0.09809611	-0.092535518	-0.061524495	-0.189000905	0.231936157	0.1479709	0.064800091	0.02142287	0.041621484
GENE257X	YBR295W	YBR295W	PCA1	PCA1|CAD2|PAY2	Cadmium transporting P-type ATPase; may also have a role in copper and iron homeostasis; stabilized by Cd binding, which prevents ubiquitination; S288C and other lab strains contain a G970R mutation which eliminates Cd transport function	1	-0.04766494	0.149870664	-0.020609697	-0.101537772	-0.264560998	-0.229204774	-0.050185706	-0.11300043	-0.053661399	-0.041157324	0.473662227	0.369751245	0.701025546	0.230916187	0.074450634	0.143106028	0.190829754	0.125108823	0.099106647	-0.0290433	0.095897421	-0.288527995	0.032100841	-0.050674248	0.387274295	0.630377531	0.390183389	0.282582134	0.111725777	0.028102322	-0.064024366	-0.117189512	0.016824329	-0.315314114	0.073491223	-0.011685418	-0.05131992	-0.123622537	-0.081396997	0.014569539	-0.024500407	-0.030349584	0.049644709
GENE1799X	YKL220C	YKL220C	FRE2	FRE2	Ferric reductase and cupric reductase, reduces siderophore-bound iron and oxidized copper prior to uptake by transporters; expression induced by low iron levels but not by low copper levels	1	-0.160051703	-0.035284951	-0.018629543	-0.04047019	-0.064943135	-0.032304592	0.074436933	0.134496957	-0.144501373	-0.006172049	0.049811963	0.160158634	-0.074901409	-0.057406675	-0.176832736	-0.039775968	0.061333816	0.049449548	0.03215728	-0.00429118	-0.020374103	-0.182470053	0.071680307	0.045163352	0.048766285	-0.103463084	-0.039059844	0.391514778	0.020854186	-0.008683695	-0.06143266	-0.09137921	0.028555008	-0.140701473	-0.048206333	-0.068326019	0.027974978	-0.160206452	-0.113747977	-0.159070343	-0.034900617	0.05928605	-0.149512589
GENE2774X	YOR381W	YOR381W	FRE3	FRE3	Ferric reductase, reduces siderophore-bound iron prior to uptake by transporters; expression induced by low iron levels	1	-0.10797897	-0.005977912	0.061389122	-0.045836452	-0.055966187	-0.08474835	-0.130757123	-0.088199526	-0.326117992	-0.023876894	0.169232339	0.259037405	-0.167707846	-0.138487637	-0.084082961	0.185206875	0.03432842	0.084445305	0.061624143	0.087476417	0.206330657	-0.39606157	0.042490255	-0.025751177	0.209116444	0.064234458	0.021778185	0.099645317	0.051720116	0.132550523	0.031197554	-0.061778955	0.128108606	-0.084584653	0.206893235	0.006060997	0.057679005	-0.010549956	-0.04336787	-0.078787632	-0.052899439	0.114420332	-0.101167873
GENE1972X	YLR158C	YLR158C	ASP3-3	ASP3-3|ASP3	Cell-wall L-asparaginase II involved in asparagine catabolism; expression induced during nitrogen starvation; ORF contains a short non-coding RNA that enhances expression of full-length gene; reference strain S288C has four copies of ASP3	1	0.0706641	0.217478901	0.5908463	0.634937048	-0.200035736	0.040541794	-0.005686755	0.126801103	-0.005698343	-0.063755944	0.330959886	-0.02130647	0.820828438	-0.176105559	0.060158089	0.248340517	0.107794978	0.012125249	-0.244996235	0.432489127	0.722570956	0.401182622	0.323139459	0.421996117	0.35964486	0.615557551	0.657713175	0.966570735	0.23517561	0.453586072	-0.047858804	0.065655023	-0.00972618	-0.077669688	0.286455363	-0.259726942	0.065958261	0.26580891	0.528451324	-0.05321525	-0.049000144	0.577431262	0.164297149
GENE1973X	YLR161W	YLR161W	YLR161W		Putative protein of unknown function; YLR156W, YLR159W, and YLR161W are three identical open reading frames encoded near the ribosomal DNA region of chromosome 12	1	-0.057195015	0.225583434	0.447039574	0.497770727	-0.181862786	0.09028437	0.365143776	0.219896466	0.1549979	-0.084257312	-0.021449964	-0.02991206	0.2216544	-0.276415229	-0.091743529	0.107446842	0.143027633	0.025539141	-0.119921058	0.66911751	0.416926175	0.052374158	0.189539939	0.103531212	0.170860857	-0.011362571	-0.00418266	0.581495881	0.228984878	-0.004799164	0.122526951	0.035863165	-0.089505248	-0.144376993	0.143641576	-0.204065189	0.018320819	-0.084538758	0.860009313	-0.039313339	-0.019999567	0.194490552	0.165185183
GENE2346X	YNL008C	YNL008C	ASI3	ASI3	Putative integral membrane E3 ubiquitin ligase; acts with Asi1p and Asi2p to ensure the fidelity of SPS-sensor signalling by maintaining the dormant repressed state of gene expression in the absence of inducing signals	1	-0.056048676	0.038857549	0.165571123	0.286396235	0.017636903	0.003199233	0.103316352	-0.070399858	0.096275352	0.074299909	-0.03421941	0.065448232	0.171936959	0.073491223	0.026148487	0.122381173	0.040920477	0.10337007	0.127620071	0.092031486	0.027125735	-0.363280267	0.053834241	0.069358461	0.116577677	0.180173323	0.167948753	0.196556687	0.015240636	0.183785036	0.191625804	0.089362554	0.015112152	-0.024468124	0.074519135	-0.07948412	-0.092223287	0.111779183	-0.046806291	0.155943483	-0.087500349	0.160313562	-0.088398911
GENE493X	YDR047W	YDR047W	HEM12	HEM12|HEM6	Uroporphyrinogen decarboxylase, catalyzes the fifth step in the heme biosynthetic pathway; localizes to both the cytoplasm and nucleus; a hem12 mutant has phenotypes similar to patients with porphyria cutanea tarda	1	-0.113551296	-0.013114373	0.183988228	0.216547996	0.046812322	0.00270972	0.133616135	0.131694824	0.010880072	0.128253803	0.023383113	-0.014824577	0.01344082	0.165481076	0.081066877	0.051803626	-0.074304342	-0.131297424	-0.204464093	0.257010609	0.257203758	0.033792987	0.052485455	0.043526493	0.033891637	0.052388068	0.167576313	0.308477372	0.322493523	0.306985438	0.023439892	0.114273727	0.192244664	0.002277659	0.091137879	-0.028927013	-0.065820195	0.04263033	0.451551378	-0.06692899	-0.09400069	0.25266996	0.023383113
GENE642X	YDR383C	YDR383C	NKP1	NKP1	Non-essential kinetochore protein, subunit of the Ctf19 central kinetochore complex (Ctf19p-Mcm21p-Okp1p-Mcm22p-Mcm16p-Ctf3p-Chl4p-Mcm19p-Nkp1p-Nkp2p-Ame1p-Mtw1p)	1	-0.034092363	0.024050124	0.190147057	0.291143805	0.265652925	0.085207082	-0.032456562	0.245094016	-0.038496684	0.055806484	0.129177496	0.096922994	0.022247065	0.089809977	0.013926706	-0.048351038	-0.017294399	0.043400504	-0.053424831	0.203476816	0.065117307	0.177700967	0.114033803	-0.206298843	-0.0218571	0.00269532	0.187983066	-0.023042543	0.226446867	0.21759057	0.128451794	0.135758117	-0.039790798	-0.014397565	-0.125097603	-0.161504805	-0.257146984	-0.035203643	-0.130753964	-0.225667924	-0.204600424	0.070210695	-0.082788244
GENE945X	YFR046C	YFR046C	CNN1	CNN1	Kinetochore protein with a role in chromosome segregation; homologue of human CENP-T and S. pombe Cnp20; interacts with SPC24-SPC25 subunits of the Ndc80 complex; associated with the essential kinetochore proteins Nnf1p and Spc24p; phosphorylated by both Clb5-Cdk1 and, to a lesser extent, Clb2-Cdk1.	1	0.015283461	0.035849094	0.269009203	0.223929107	0.100385651	-0.02323899	-0.024939228	0.164001003	-0.076289445	0.018278085	0.01485515	0.109895408	-0.038427047	-0.056122173	0.001485211	0.031663384	0.0928028	-0.061821122	-0.060687654	-0.03312365	0.104578212	-0.185735077	-0.044385146	-0.098116346	0.083778419	0.089104883	0.08539746	-0.077584431	0.160365194	-0.043968633	-0.070280194	-0.027824972	0.069110945	0.09825784	-0.033807293	0.025595836	-0.125004783	0.174789891	0.134786084	-0.098187387	-0.041299839	0.165339574	-0.054332372
GENE2765X	YOR358W	YOR358W	HAP5	HAP5	Subunit of the heme-activated, glucose-repressed Hap2/3/4/5 CCAAT-binding complex, a transcriptional activator and global regulator of respiratory gene expression; required for assembly and DNA binding activity of the complex	1	0.008601623	-0.026243268	0.036918238	0.248984084	-0.043989453	-0.184075415	-0.051762488	0.206705734	-0.048476361	0.004278454	0.070210695	0.097732142	-0.073381118	-0.022494392	-0.05336345	-0.016907526	-0.020003956	-0.122006103	-0.159368396	0.144933909	0.33525458	0.059355278	0.08827731	-0.071442448	-0.031466827	0.042420212	0.0587321	0.041649517	0.216225132	-0.123660259	0.012182473	0.140608534	-0.02542223	-0.084043205	-0.3848719	-0.088273145	-0.119157784	-0.051554643	0.341780841	-0.110917456	-0.068799563	0.036960423	0.006448839
GENE68X	YBL019W	YBL019W	APN2	APN2|ETH1	Class II abasic (AP) endonuclease involved in repair of DNA damage; homolog of human HAP1 and E. coli exoIII	1	-0.03743469	0.01007801	0.098877653	0.032100841	0.120657168	-0.149895087	0.016852848	0.006305206	0.020171469	-0.083810776	0.077584825	-0.001519958	0.076230705	-0.041224126	0.065296568	-0.06861043	-0.054588564	-0.17320545	-0.040059254	0.006606819	-0.148682311	0.305923849	-0.004118998	0.055528864	0.080371141	0.224855274	0.122063048	0.30333069	0.250670582	-0.142353356	-0.144456729	0.074697234	0.10337007	-0.019085586	0.021948704	0.077311374	0.04436614	0.1007355	0.304814726	0.091733679	0.082893305	0.016425002	-0.060437899
GENE725X	YEL006W	YEL006W	YEA6	YEA6|NDT2	Putative mitochondrial NAD+ transporter, member of the mitochondrial carrier subfamily (see also YIA6); has putative human ortholog	1	0.018904744	0.038801376	0.059479881	0.09326268	0.033031769	-0.130261228	-0.119979069	-0.017500289	-0.068447039	-0.039513495	0.045009539	-0.04252366	0.019915368	0.076217026	0.037115097	0.120962337	0.059950508	-0.025467752	-0.122993968	0.084173143	0.227531627	-0.538343608	0.065489598	-0.113526329	-0.036151566	0.11197944	0.109173313	0.138997912	0.131220698	-0.00150696	-0.180617929	-0.059120633	-0.049261361	-0.178970695	0.1025372	-0.011009267	-0.107296571	-0.152371824	0.019459963	0.086321808	0.026403485	0.204754233	0.090243712
GENE1804X	YKR004C	YKR004C	ECM9	ECM9|YKR004C-A	Non-essential protein of unknown function	1	0.035792802	0.031621043	0.107607529	0.163988143	-0.41315937	-0.508863151	-0.164260209	-0.396000803	0.020356404	0.034610149	0.042798404	0.02120964	-0.027736727	0.11761526	0.196858794	-0.155055225	-0.079438388	-0.280651808	-0.284454495	-0.001060771	-0.122698642	-0.20826593	-0.088810049	0.046183702	-0.021978676	0.03403255	0.08120326	0.151741937	0.208617136	-0.094143897	-0.046411425	-0.022651196	-0.104261532	-0.038431492	0.064565592	0.005270625	0.024362236	-0.119616948	0.248243347	-0.103472382	-0.054799844	0.082361966	0.007152435
GENE287X	YCL056C	YCL056C	PEX34	PEX34	Peroxisomal integral membrane protein that regulates peroxisome populations; interacts with Pex11p, Pex25p, and Pex27p to control both constitutive peroxisome division and peroxisome morphology and abundance during peroxisome proliferation	1	0.000778845	-0.085628361	0.442248166	0.484024674	0.204466283	-0.013149315	0.120325401	0.095694922	0.007382107	0.096734129	0.06123703	0.032100841	-0.048831496	0.122367918	0.070210695	0.007166791	0.049170706	-0.059325058	-0.096127212	-0.054049268	0.234170184	0.331796914	-0.031592164	-0.098493189	0.05502902	0.122871473	0.079716019	0.204691634	0.200504348	0.052902739	-0.036876604	0.046924047	0.04762214	0.01262588	-0.157370269	-0.050314177	-0.009403771	0.034849573	0.424406171	-0.193852499	-0.206999764	0.06644056	-0.042257719
GENE1391X	YIL009C-A	YIL009C-A	EST3	EST3	Component of the telomerase holoenzyme, involved in telomere replication	1	0.010479097	-0.033277184	0.356188893	0.427348733	0.439899683	0.043162495	0.014326724	-0.137700185	-0.069686547	0.104712382	-0.11804726	-0.056293171	-0.084677972	0.033327848	0.039643776	0.096922994	0.213751644	-0.018861933	-0.092887826	0.009547831	0.44035694	0.169976294	0.016282359	0.166136965	0.075779051	-0.170829132	-0.185723573	0.165738314	0.150156707	0.418459833	0.106294706	0.228332326	-0.111763693	0.056833204	-0.16837728	0.122328147	-0.014522886	0.083029509	-0.280558944	-0.109355643	-0.025200529	-0.175680205	-0.05014687
GENE1694X	YKL019W	YKL019W	RAM2	RAM2	Alpha subunit of both the farnesyltransferase and type I geranylgeranyltransferase that catalyze prenylation of proteins containing a CAAX consensus motif; essential protein required for membrane localization of Ras proteins and a-factor	1	-0.015415024	0.112820208	0.031917408	-0.042259205	-0.014397565	-0.02887697	0.014283871	0.003299995	-0.001462191	-0.044496734	0.074656136	0.030025257	0.085995637	0.082252957	0.005299373	0.048082698	-0.026506275	-0.115824111	-0.20504272	0.038323797	-0.089531347	-0.09884695	0.041733611	-0.043088395	0.042924445	0.017978903	0.01987268	0.312990367	0.440697104	-0.014632187	0.057360154	0.093871124	-0.134389937	0.017622652	-0.158450291	-0.03421941	-0.013080889	-0.098896392	0.161345974	0.004522965	0.044506032	-0.051116619	-0.084133431
GENE1479X	YIL167W	YIL167W	SDL1	SDL1	Open reading frame, unlikely to produce a functional protein in S288C; in closely related species and other S. cerevisiae strain backgrounds YIL167W and adjacent ORF, YIL168W, constitute a single ORF encoding L-serine dehydratase	1	0.0180074	-0.009040784	0.157962084	0.355862021	-0.045251291	-0.072585918	0.021010598	0.140098035	-0.12732251	0.007740895	0.056680631	0.093952231	0.1009911	0.156280115	-0.023436932	0.214572474	0.16744785	0.028173065	0.039489374	-0.000945275	0.209403455	-0.027357336	-0.055247981	0.206055522	0.076832697	0.250925213	0.137792036	0.100439481	0.127976582	-0.115092672	-0.100136057	0.032975364	-0.020789715	0.165210918	0.058648989	0.181522414	0.092437491	0.261903852	0.15065065	-0.044615772	-0.107700691	0.057207637	0.086498462
GENE1480X	YIL168W	YIL168W	YIL168W	SDL1	Open reading frame, unlikely to produce a functional protein in S288C; in closely related species and other S. cerevisiae strain backgrounds YIL168W and adjacent ORF, YIL167W, constitute a single ORF encoding L-serine dehydratase	1	-0.009731989	-0.070012115	0.124592833	0.31499809	-0.002434437	-0.116327576	-0.069943964	0.157599986	-0.047743976	-0.087569334	0.091936737	0.042462237	0.113727167	0.197135687	0.091395184	0.196241915	0.304218978	-0.12152262	-0.04307799	0.051372103	0.120166123	0.019801529	-0.001892614	0.13675575	0.086946771	0.120829657	0.038070895	0.158388734	0.244704425	-0.010862446	-0.054480691	0.073079847	-0.016309174	0.092938073	0.038478322	0.115446143	0.071240954	0.203000635	0.170412228	0.022843601	-0.172499627	0.101313896	0.032030296
GENE1857X	YLL016W	YLL016W	SDC25	SDC25	Non-essential Ras guanine nucleotide exchange factor (GEF); localized to the membrane; expressed in poor nutrient conditions and on nonfermentable carbon sources; contains a stop codon in S288C, full-length gene includes YLL017W; SDC25 has a paralog, CDC25, that arose from the whole genome duplication	1	-0.037243702	0.067914017	0.213963106	0.342770904	0.240766153	0.029587166	0.231985286	0.225694463	0.091720141	-0.12086986	-0.054706939	-0.100661933	0.278139412	0.127963379	-0.051201824	0.04146729	0.181662336	-0.002239357	-0.095505886	0.232734427	0.208030239	-0.1400543	0.152092546	0.026488474	0.087992296	0.371514261	0.240375385	0.27686584	0.304382533	-0.094947994	-0.003210681	0.027691953	-0.132089317	-0.127153903	-0.166909143	-0.228224263	-0.125982121	-0.170705706	0.358868837	0.094384722	-0.045300417	-0.063632302	0.023610216
GENE580X	YDR257C	YDR257C	RKM4	RKM4|RMS1|SET7	Ribosomal lysine methyltransferase specific for monomethylation of Rpl42ap and Rpl42bp (lysine 55); nuclear SET-domain containing protein	1	-0.030778397	-0.010760698	0.122738972	0.065820441	0.184013635	0.191726863	0.167923078	0.418697298	-0.089806147	-0.021738462	-0.062550142	-0.053856067	-0.089566655	0.066564552	-0.00511041	0.151118457	0.061098751	-0.040787745	-0.031960871	-0.11949157	0.167383626	-0.265467703	0.053875934	0.132958442	-0.024431439	-0.039446775	0.016924145	-0.23392731	-0.071298443	0.235776067	0.282404214	0.328870922	0.007224211	-0.027349984	0.08672943	0.048403606	0.037550908	-0.02560138	0.013526577	0.067693777	0.025893442	0.298763871	0.079415664
GENE609X	YDR318W	YDR318W	MCM21	MCM21|CTF5	Protein involved in minichromosome maintenance; component of the COMA complex (Ctf19p, Okp1p, Mcm21p, Ame1p) that bridges kinetochore subunits that are in contact with centromeric DNA and the subunits bound to microtubules	1	0.066123642	-0.054519642	0.090582475	0.180491626	0.206118062	-0.037681974	-0.035969622	0.187894404	-0.02384316	0.072092079	-0.021266937	-0.021574436	0.034300245	-0.008225123	0.053875934	-0.05005426	-0.11847163	-0.14773263	-0.080479905	-0.012127632	0.265676916	-0.063852452	0.035961673	-0.130638659	-0.079043634	-0.143353671	-0.153417632	-0.241927132	-0.018650003	-0.132823095	0.176846132	0.34924072	-0.104816832	-0.026800195	0.03250996	0.078172587	-0.136438921	-0.117217682	0.057956211	0.009519167	-0.032999653	-0.053272136	0.043162495
GENE1403X	YIL028W	YIL028W	YIL028W		Dubious open reading frame unlikely to encode a protein, based on available experimental and comparative sequence data	1	0.020982161	-0.079020776	0.002968895	-0.003129712	-0.031845827	-0.042715348	-0.09442728	0.02830039	-0.007662267	0.101515621	-0.544337928	-0.32697916	0.045512866	0.04016301	-0.003926584	0.000302934	0.058579724	-0.133766159	-0.058690824	0.130575091	0.056028537	-0.118178792	0.008658987	0.032495856	0.002162421	-0.139610827	-0.03387228	0.277508736	0.144946963	-0.086539544	0.011080518	0.085071079	-0.05600968	-0.1095393	0.076504372	0.036468167	0.094817087	-0.123751432	0.083941765	0.028894428	-0.017300241	0.184508815	0.046993874
GENE1404X	YIL029C	YIL029C	YIL029C		Putative protein of unknown function; deletion confers sensitivity to 4-(N-(S-glutathionylacetyl)amino) phenylarsenoxide (GSAO)	1	-0.003739981	0.00370297	0.204578966	0.239288047	0.143968031	-0.036377914	0.044450078	0.282997191	-0.145898998	0.192661315	-1.481509209	-1.28175807	0.255597413	0.238346651	0.080084562	0.053778645	0.082089417	-0.079776838	-0.088179588	0.012911876	0.131036267	0.044478055	0.151923746	0.080466658	0.161139533	0.005888589	0.009977721	0.424201906	0.21266894	0.080180094	0.199901596	0.364650875	0.03694636	-0.105622239	0.005011863	0.037579019	-0.03416327	-0.146486536	-0.080962025	0.107888691	0.00570179	0.219735414	0.090596028
GENE2052X	YLR317W	YLR317W	YLR317W		Dubious open reading frame; may be part of a bicistronic transcript with NKP2/YLR315W; overlaps the verified ORF TAD3/YLR316C	1	-0.068040155	-0.032415248	0.145325303	0.089864202	0.058995251	0.051191103	-0.020546772	-0.0988006	0.01696692	0.044464067	0.055320617	0.037480623	-0.020482384	0.057776034	-0.02296192	-0.03158037	-0.045650307	-0.036293585	-0.065225363	0.058468897	-0.002710483	-0.050303716	0.01468379	-0.06723731	-0.003067543	-0.099448085	0.037691463	0.032030296	-0.028569384	-0.022577921	0.180988014	0.188907266	-0.063709199	0.040513739	0.017095238	-0.055077102	-0.097220972	-0.034551844	0.249081209	-0.201551274	-0.023800625	0.073120989	-0.003274302
GENE2852X	YPL148C	YPL148C	PPT2	PPT2	Phosphopantetheine:protein transferase (PPTase), activates mitochondrial acyl carrier protein (Acp1p) by phosphopantetheinylation	1	-0.108233988	-0.069271743	0.015440477	0.132892653	-0.076986253	-0.097227149	0.028314536	-0.08609996	-0.151642457	-0.010837735	0.034525637	-0.012604909	0.077625841	0.12777853	0.010364512	0.058219504	0.06743221	0.091530591	0.079961725	0.02904997	-0.129527167	-0.085813612	-0.054401286	-0.016221629	0.03680573	0.202624589	-0.006418379	0.128781706	-0.024314057	-0.020668238	0.041775659	0.160855666	0.056319933	-0.167011187	-0.020501407	0.00266652	-0.008640153	0.063406296	0.402842224	-0.081190944	-0.177400366	0.19084239	0.08755789
GENE2902X	YPL257W	YPL257W	YPL257W		Putative protein of unknown function; homozygous diploid deletion strain exhibits low budding index; physically interacts with Hsp82p; YPL257W is not an essential gene	1	-0.121000066	0.075190313	-0.110766336	0.090677314	-0.011708689	-0.020075638	0.029120665	0.079497583	0.028257949	-0.078155443	-0.013383734	-0.024839416	-0.046624493	0.032524064	0.03822545	0.111966088	0.148348451	-0.065311402	-0.142260998	0.217727035	0.140673965	0.077926576	0.077858232	0.012110943	-0.02886961	-0.045623504	0.056139555	0.073450089	0.045009539	0.02847014	0.184115216	0.179498315	-0.066717438	-0.264025599	-0.11792358	-0.084707044	-0.024359543	-0.156742916	0.056375433	0.067198135	-0.074600562	0.097691692	-0.027472025
GENE1202X	YGR212W	YGR212W	SLI1	SLI1	N-acetyltransferase, confers resistance to the sphingolipid biosynthesis inhibitor myriocin (ISP-1) by converting it into N-acetyl-myriocin, co-operates with Ypk1p in mediating resistance to myriocin	1	0.087747961	0.027621187	-0.034441024	0.149883658	0.083764806	0.051205024	0.033877544	-0.005899685	-0.07774125	-0.010618262	-0.098363444	-0.11339055	-0.057833098	-0.049397215	-0.009695679	0.048054792	0.049742278	-0.03389591	0.039868332	0.072393969	0.143876627	-0.38051939	-0.061185788	0.030590339	-0.040066671	-0.0135512	-0.098221362	-0.0609826	0.003228023	0.018505992	-0.049080744	0.01773666	-0.035205118	-0.026005281	-0.017475463	-0.008333948	0.007683495	-0.049659997	0.170181453	-0.122913852	-0.248500288	-0.151547909	0.042602316
GENE1607X	YJL215C	YJL215C	YJL215C		Dubious open reading frame unlikely to encode a protein, based on available experimental and comparative sequence data	1	0.000980699	-0.001363991	0.130575091	0.242547631	0.0413271	0.027479649	-0.026365215	0.084499732	0.064400032	-0.032617401	0.014883708	0.005831115	0.055334501	0.038464278	0.006592458	0.01431244	0.061001945	-0.099783532	-0.043106232	0.252621532	0.159693763	-0.091528311	0.015083599	-0.013159506	0.064248256	0.152027622	0.057221502	-0.020142933	0.034187537	0.020327954	0.108544529	0.038674973	-0.065625414	-0.159735784	-0.093532659	-0.057708461	-0.037954479	-0.067300797	0.142727107	0.012683083	-0.039599501	-0.016402559	-0.032911092
GENE2417X	YNL187W	YNL187W	SWT21	SWT21	Protein involved in mRNA splicing; contains a consensus nuclear export signal (NES) sequence similar to the consensus sequence recognized by Crm1p; interacts genetically with Prp40p and Tgs1p; contains WD40 repeats	1	0.009691142	0.039461296	0.046113838	0.173562422	0.054820698	0.0214513	0.119130381	0.215094566	0.05426503	-0.124045409	0.066040955	0.020626651	-0.021249369	-0.005437654	-0.033390868	0.035131197	0.08296141	-0.082195543	0.005356868	0.215777978	0.137018174	-0.184895158	0.040597901	0.053945426	0.012125249	0.108397327	-0.029864928	0.039054144	0.247745276	-0.055075604	-0.03705126	0.078063257	0.011295251	0.046379302	-0.103751414	-0.016390884	-0.025917148	0.047887329	0.252137065	-0.026879564	-0.174600229	-0.159202442	0.018477505
GENE2336X	YMR316C-B	YMR316C-B	YMR316C-B		Dubious open reading frame unlikely to encode a functional protein, based on available experimental and comparative sequence data	1	0.045806397	0.160481378	0.183289588	0.144542411	0.035356458	0.165674016	0.161771625	0.204403684	0.109801829	-0.016837463	-0.011609789	-0.037767868	0.036032028	-0.002262476	0.030872796	0.028908569	0.18417871	-0.022847589	-0.037477627	-0.093638875	0.132458404	-0.096272178	0.038646881	-0.062179558	0.015526115	0.10365206	-0.10343983	0.271628857	0.141798973	-0.068315431	0.086185917	0.057554245	-0.059785128	0.082811572	-0.212198123	-0.122089312	-0.053737763	-0.13746053	0.192699179	-0.093046315	-0.133799404	-0.172619954	0.001787834
GENE2456X	YNL276C	YNL276C	YNL276C		Dubious open reading frame unlikely to encode a protein, based on available experimental and comparative sequence data; overlaps the verified gene MET2/YNL277W	1	0.022630582	0.070787735	0.01985845	0.193746522	0.005773639	-0.016045101	0.059729055	0.125994876	-0.07711713	-0.081393942	0.130166501	0.129283026	0.029318593	-0.006619822	0.116218351	-0.025259255	-0.075057931	-0.184449166	-0.140704662	0.317049325	0.031028124	-0.021439714	0.009547831	-0.006903919	-0.005119097	0.079934426	-0.033959422	0.032171387	-0.057552308	0.058080934	0.050647963	0.118319847	-0.076827995	-0.191252515	-0.052072071	-0.073871501	0.019474195	-0.177769125	0.06223226	0.138735846	-0.01279994	-0.059962582	0.064165466
GENE2163X	YML098W	YML098W	TAF13	TAF13|FUN81|TAF19	TFIID subunit (19 kDa), involved in RNA polymerase II transcription initiation, similar to histone H4 with atypical histone fold motif of Spt3-like transcription factors	1	0.045345109	0.167730436	-0.021529039	0.162699878	0.18298462	0.091219135	-0.109817937	0.404499888	0.047859415	-0.062316634	-0.020577503	0.010880072	0.129243448	0.127646491	0.087136924	0.022033958	0.007654794	-0.149746239	-0.162405476	0.028102322	0.50694716	-0.16728656	0.099025831	-0.091809638	-0.015546268	-0.184157372	-0.079944566	-0.122910708	0.122871473	0.148127139	-0.057002895	0.229194135	-0.011566159	0.089308307	-0.113958739	-0.058390334	0.043260504	-0.019908875	-0.326134265	0.046239588	0.140700147	-0.089333333	-0.095225371
GENE2890X	YPL233W	YPL233W	NSL1	NSL1	Essential component of the MIND kinetochore complex (Mtw1p Including Nnf1p-Nsl1p-Dsn1p) which joins kinetochore subunits contacting DNA to those contacting microtubules; required for accurate chromosome segregation	1	0.051956721	0.033708431	-0.194735616	-0.052642051	0.017565643	-0.012110173	-0.053634442	0.138395101	0.03845023	-0.058357287	0.216759056	0.08663433	0.10818319	0.022673188	0.004292838	0.014326724	-0.016440498	-0.090415813	-0.016784918	0.244704425	0.031423427	-0.207187951	0.026984146	-0.147329927	0.001903102	0.319398284	0.292934835	-0.188925251	0.023269547	0.0010672	-0.042651448	0.051594842	-0.004603764	-0.019998105	-0.124760948	-0.125531927	-0.076312266	-0.118372969	-0.111455068	-0.098381981	-0.070999861	-0.068858571	0.036876049
GENE2166X	YML107C	YML107C	PML39	PML39	Protein required for nuclear retention of unspliced pre-mRNAs along with Mlp1p and Pml1p; anchored to nuclear pore complex via Mlp1p and Mlp2p; found with the subset of nuclear pores farthest from the nucleolus; may interact with ribosomes	1	0.072778098	-0.076824956	0.006736063	-0.0099092	0.132629484	0.068849631	0.044422098	0.144999147	-0.088240936	-0.0161516	0.146329373	0.060932796	-0.008775136	0.138853774	0.076832697	-0.048024356	-0.014458767	0.016624682	-0.052073564	0.0364541	-0.00630825	0.170001939	0.018562963	-0.088576853	0.030392583	0.083451673	0.128676131	-0.052688435	0.019175261	0.013483699	0.114713498	0.167011023	-0.031023068	0.073792815	0.086022824	0.057540383	-0.07459297	-0.017025769	0.407124311	-0.131695688	-0.083800077	0.152365163	-0.005678065
GENE2353X	YNL025C	YNL025C	SSN8	SSN8|CycC|GIG3|NUT9|RYE2|SRB11|UME3	Cyclin-like component of the RNA polymerase II holoenzyme, involved in phosphorylation of the RNA polymerase II C-terminal domain; involved in glucose repression and telomere maintenance	1	0.075135536	0.100681677	0.103880294	0.210887551	-0.00842827	0.010894391	-0.048419666	0.140294403	0.032820247	-0.01337791	-0.093414135	-0.094182402	-0.045951132	-0.047195304	0.011409762	0.007095012	0.041158859	-0.194238693	-0.130859807	0.22106041	-0.00581422	-0.134513468	0.049575008	0.043540493	-0.000507918	0.079784282	0.030660957	-0.092094101	-0.078022949	0.141380474	0.008544257	-0.041501757	-0.013328402	-0.215345264	-0.023593836	0.010722559	0.053556245	-0.005285606	-0.248599693	0.02613432	-0.126399383	-0.045337636	0.011166415
GENE2745X	YOR319W	YOR319W	HSH49	HSH49	U2-snRNP associated splicing factor with similarity to the mammalian splicing factor SAP49; proposed to function as a U2-snRNP assembly factor along with Hsh155p and binding partner Cus1p; contains two RNA recognition motifs (RRM)	1	0.122288391	0.125941992	-0.120949872	0.296933085	0.048445459	-0.034126341	-0.151783496	-0.104900613	-0.057143979	-0.098338731	-0.000284239	4.33E-05	-0.135590777	-0.090947367	-0.063677534	-0.037505761	0.009504835	-0.074340791	-0.001989405	-0.059228852	0.081407808	-0.19297652	-0.084127314	-0.062857524	-0.148909435	-0.063921817	-0.069280826	-0.179663345	-0.047650032	0.025950124	-0.0840692	0.003328782	0.026828382	0.041018639	0.069399714	0.098459981	0.019161025	0.043162495	-0.168672383	-0.082881451	-0.013699751	0.109333813	0.054209452
GENE1538X	YJL065C	YJL065C	DLS1	DLS1	Subunit of ISW2/yCHRAC chromatin accessibility complex along with Itc1p, Isw2p, and Dpb4p; involved in inheritance of telomeric silencing	1	0.034272071	-0.000740292	0.478806168	0.499159604	0.054876253	0.013540869	0.05233242	0.094398238	0.019958055	-0.010991822	-0.004230408	0.021351798	0.024858639	-0.048494264	0.015212085	0.058510456	0.017266313	-0.029829578	-0.079985738	0.049519252	0.092248037	0.07244885	0.044100303	-0.163537741	0.030378457	-0.070377134	-0.143428564	0.046253558	0.07187248	0.016268095	0.170501962	0.263851702	-0.116901621	-0.035549615	-0.08338578	-0.016688587	-0.116308808	-0.135823757	-0.100160807	-0.019310737	-0.171199456	-0.115258314	-0.044371758
GENE594X	YDR275W	YDR275W	BSC2	BSC2	Protein of unknown function, ORF exhibits genomic organization compatible with a translational readthrough-dependent mode of expression	1	0.012811784	0.012797484	0.027210683	-0.111093521	0.027607035	-0.187786028	0.001816652	0.023894044	0.155969381	0.135167092	-0.171636507	-0.148285732	0.036032028	0.030519715	0.089850649	-0.071404546	-0.067187428	-0.111455068	-0.162910923	-0.165730521	0.451150417	-0.377624363	0.061292339	-0.129792333	0.052207194	0.130680516	0.065737732	0.148830012	0.12684074	0.272059023	-0.03512086	0.212332755	0.104336657	-0.055131063	-0.064870693	-0.15462637	0.058177937	-0.00456324	0.099914573	-0.338525832	-0.188300461	0.064110264	-0.002934539
GENE1858X	YLL018C-A	YLL018C-A	COX19	COX19	Protein required for cytochrome c oxidase assembly, located in the cytosol and mitochondrial intermembrane space; putative copper metallochaperone that delivers copper to cytochrome c oxidase; contains twin cysteine-x9-cysteine motifs	1	-0.053658403	0.011552888	-0.124657139	-0.126643494	-0.063003704	-0.019486204	0.160081163	0.143301979	0.103262633	-0.161198258	-0.115497418	-0.175808936	0.016310889	-0.046740722	0.074299909	-0.042531092	-0.051298991	-0.197553635	-0.146574363	0.18551138	-0.079136595	-0.323044807	0.025411572	-0.001548843	-0.130387545	-0.118548371	-0.03844779	0.183962837	0.051024005	0.03111284	0.194099665	0.25508976	0.007023229	-0.05281264	-0.142014235	-0.143489108	0.094479315	-0.079946086	0.260748327	-0.138594046	-0.133000255	-0.037533894	0.035764653
GENE1331X	YHR105W	YHR105W	YPT35	YPT35	Endosomal protein of unknown function that contains a phox (PX) homology domain and binds to both phosphatidylinositol-3-phosphate (PtdIns(3)P) and proteins involved in ER-Golgi or vesicular transport	1	0.04541501	0.18919833	0.093100391	0.218024761	-0.038312964	-0.032348853	0.00272412	0.250803947	0.062204622	-0.158059075	-0.105083697	-0.107159823	-0.000217863	-0.022311233	-0.088874489	0.170104533	0.153610796	-0.115128607	-0.106648661	0.120497927	0.01431244	-0.229157433	0.119369462	-0.037436172	0.039924465	0.107085228	-0.022145677	0.057429478	0.040289283	0.039138395	0.157470629	0.068326861	-0.065921374	-0.203789338	-0.019268336	-0.071465187	-0.100380413	-0.180501834	0.108303636	0.103155181	-0.089800008	-0.091548294	0.058815204
GENE2547X	YOL067C	YOL067C	RTG1	RTG1	Transcription factor (bHLH) involved in interorganelle communication between mitochondria, peroxisomes, and nucleus	1	0.048180375	0.138984799	-0.130791873	0.062107895	-0.12416333	-0.002551497	0.050313622	0.489902526	0.176118478	-0.236654714	-0.136327922	-0.255639076	-0.03755907	-0.035596933	-0.116340093	0.069317214	0.093465529	-0.154005021	-0.08789283	0.069083445	-0.051402144	-0.307583511	0.186703384	0.010292892	-0.006348823	0.059147581	-0.06781029	-0.158719227	-0.041886371	-0.178603247	0.152287275	0.106616333	-0.082123764	-0.240987375	-0.076958857	-0.100439191	-0.002739392	-0.196872175	-0.241553545	0.187603086	-0.11030063	-0.028697412	0.121652037
GENE267X	YCL010C	YCL010C	SGF29	SGF29	Component of the HAT/Core module of the SAGA, SLIK, and ADA complexes; HAT/Core module also contains Gcn5p, Ngg1p, and Ada2p; binds methylated histone H3K4; involved in transcriptional regulation through SAGA and TBP recruitment to target promoters and H3 acetylation	1	0.008099594	0.119847506	-0.048251085	0.084077872	-0.118247688	-0.187132165	-0.060430378	0.451203197	0.168796048	-0.171176717	-0.059747536	-0.128955975	0.048808128	0.014469561	0.004508583	0.132497877	0.144503266	-0.168200567	-0.090186968	0.272405475	-0.089545161	-0.453041852	0.18745105	-0.054682963	0.024021747	-0.019578332	-0.024688248	-0.249185994	0.034905903	-0.210285768	0.009777121	0.088141598	-0.118910223	-0.210369229	0.181751385	-0.117691889	-0.074442565	-0.138959363	-0.31558159	0.185587496	-0.021599332	0.099779949	0.01641074
GENE2631X	YOR060C	YOR060C	SLD7	SLD7|YOR29-11	Protein with a role in chromosomal DNA replication; interacts with Sld3p and reduces its affinity for Cdc45p; deletion mutant has aberrant mitochondria	1	0.097637765	0.058080934	0.068890892	0.166445524	0.123202659	0.001384323	-0.024339002	0.349897414	-0.006930012	-0.121111467	-0.031425543	-0.057981774	0.001499623	-0.000357833	-0.03440113	0.006549374	0.107714653	-0.217026204	-0.099168345	0.413702399	0.186424494	-0.285583019	0.109052926	-0.062836424	-0.037856728	0.042938448	-0.001000134	-0.205560014	0.14107959	-0.012871264	0.087707229	0.121983513	-0.006356068	-0.04759337	0.001845469	-0.029446693	-0.053739261	0.02051287	0.1108042	-0.029561548	-0.170699224	0.040836334	0.044673886
GENE2993X	YPR168W	YPR168W	NUT2	NUT2|MED10	Subunit of the RNA polymerase II mediator complex; associates with core polymerase subunits to form the RNA polymerase II holoenzyme; required for transcriptional activation and has a role in basal transcription	1	-0.007518687	0.066619657	-0.085124776	0.134076327	0.036932297	0.01422673	-0.096937045	0.301095933	0.043470498	-0.122959413	0.003242417	-0.095434979	0.053041808	0.088711508	0.066275224	0.236608952	0.292428404	-0.272258997	-0.21787329	0.247550845	-0.029904695	-0.162352189	0.066922694	0.064510405	0.05856587	0.181357026	0.081189625	-0.218208909	0.028399413	0.089525267	0.197601229	0.241449714	-0.062048525	-0.225215897	-0.046056882	-0.031459454	-0.017544098	-0.130474404	-0.060340114	0.223793224	-0.089199811	0.056569654	0.054195557
GENE1869X	YLL038C	YLL038C	ENT4	ENT4	Protein of unknown function, contains an N-terminal epsin-like domain; proposed to be involved in the trafficking of Arn1p in the absence of ferrichrome	1	-0.012658758	0.158039674	-0.134065345	-0.031424068	-0.1374764	-0.167071104	-0.05623617	0.177305505	0.226878405	-0.127964005	-0.158485726	-0.275987178	0.060296461	-0.005217553	-0.045385275	-0.066962242	-0.103966907	-0.136849701	-0.023241922	0.126933217	-0.182735309	-0.44481799	0.099968418	-0.03294209	-0.090793721	-0.080836907	-0.145541489	-0.118562467	0.02051287	-0.083524883	0.078609832	0.110416703	-0.114731781	-0.286451966	-0.199924707	-0.113165833	-0.089764692	-0.232480794	-0.130441234	0.075984366	-0.191199809	-0.080345668	0.036032028
GENE2232X	YMR117C	YMR117C	SPC24	SPC24	Component of the evolutionarily conserved kinetochore-associated Ndc80 complex (Ndc80p-Nuf2p-Spc24p-Spc25p); involved in chromosome segregation, spindle checkpoint activity and kinetochore clustering	1	0.069839627	0.103289492	-0.148437634	0.013726655	0.00206158	-0.02994152	-0.175173506	0.301798344	0.031494007	-0.154688999	-0.083326168	-0.14150013	-0.035722628	0.098028712	0.05436229	-0.115492731	-0.242882848	-0.254452854	-0.050290272	0.100385651	-0.352624714	-0.332432985	0.226656497	-0.059661828	-0.146425843	-0.057945728	-0.161811426	-0.464976251	-0.078073204	-0.108674139	0.067074195	0.153403267	0.043778438	-0.187109172	-0.128787175	-0.043601304	-0.119828567	-0.195566401	-0.295051932	0.045428991	-0.204899699	0.042896438	-0.02176629
GENE2792X	YPL022W	YPL022W	RAD1	RAD1|LPB9	Single-stranded DNA endonuclease (with Rad10p), cleaves single-stranded DNA during nucleotide excision repair and double-strand break repair; subunit of Nucleotide Excision Repair Factor 1 (NEF1); homolog of human XPF protein	1	-0.011608335	0.011381135	-0.001915728	-0.026400479	-0.010618262	0.015426204	0.049212534	0.240094468	-0.059613712	0.057831474	0.065393083	0.103168607	0.008429519	0.055376153	0.066330336	0.014940823	0.070499241	-0.119930469	-0.024038248	-0.013303649	-0.242942616	-0.192442283	0.07051298	-0.007612955	0.114606902	0.171629578	0.103450641	-0.096256755	-0.059785128	0.079483926	0.049296193	0.040443599	0.0364541	-0.240383938	-0.026619427	-0.118545242	-0.047442775	0.000447166	0.219896466	0.234145656	0.12750122	0.174265787	0.001917509
GENE554X	YDR206W	YDR206W	EBS1	EBS1	Protein involved in inhibition of translation and nonsense-mediated decay; interacts with cap binding protein Cdc33p and with Nam7p; localizes to P-bodies upon glucose starvation; mRNA abundance regulated by mRNA decay factors	1	0.008773707	0.028187212	-0.152779147	-0.063351884	-0.04365335	0.032284256	0.013555161	-0.003900545	0.106535926	-0.001274463	0.006190289	0.014155302	0.019431494	0.036243081	-0.005763522	0.11766845	-0.073548101	-0.02585105	0.026601786	-0.039439362	-0.495908469	-0.803319931	0.010421805	-0.038246296	-0.032255907	-0.041685883	-0.0518911	0.026842544	0.0296013	-0.218380094	0.103558071	0.077639513	-0.019571021	-0.108415939	0.021849237	-0.005317463	-0.11486613	-0.103464633	0.07038933	-0.027854387	0.010106663	-0.130337015	0.004537347
GENE2164X	YML099C	YML099C	ARG81	ARG81|ARGR2|ARGRII	Zinc-finger transcription factor of the Zn(2)-Cys(6) binuclear cluster domain type, involved in the regulation of arginine-responsive genes; acts with Arg80p and Arg82p	1	0.040106885	0.06248096	-0.230213031	-0.088372841	-0.053689849	-0.023917966	0.091489971	0.083206557	0.027890077	-0.059834752	-0.007069184	0.011824788	0.03015242	0.049811963	-0.020262903	0.040906455	0.008931433	-0.199624792	-0.106589638	0.001124864	0.213390827	-0.261467338	-0.004897597	-0.010286936	-0.145830363	-0.09106569	-0.108518601	0.015212085	-0.046184983	0.030321952	0.063751422	0.068175495	-0.052188739	-0.057830095	0.011567199	-0.092218675	-0.032673482	0.001701377	-0.193131551	0.016867109	0.023993369	0.013226407	-0.01053397
GENE69X	YBL020W	YBL020W	RFT1	RFT1	Essential integral membrane protein that is required for translocation of Man5GlcNac2-PP-Dol from the cytoplasmic side to the lumenal side of the ER membrane but is not the flippase; mutation is suppressed by expression of human p53 protein	1	-0.018382579	0.082375593	0.03881542	-0.058857623	0.075587392	0.046896119	7.21E-05	-0.327199936	0.086308226	0.075135536	0.035469078	0.04707766	-0.024576714	-0.099270344	-0.005727311	-0.081029177	-0.09992113	0.198129505	0.207343146	-0.176637039	-0.224423483	-0.502644122	-0.184196711	-0.268225908	-0.154133439	-0.301329881	-0.182239234	0.000894194	0.077284023	-0.11865332	-0.179924816	-0.036663495	-0.150553107	0.033778895	-0.179109514	-0.017989572	-0.183046475	-0.022769907	-0.031643782	-0.232533336	0.110697322	-0.046427812	-0.074509412
GENE1390X	YIL003W	YIL003W	CFD1	CFD1|DRE3	Highly conserved, iron-sulfur cluster binding protein localized in the cytoplasm; forms a complex with Nbp35p that is involved in iron-sulfur protein assembly in the cytosol	1	0.055278964	0.03683386	0.215206415	0.105838962	-0.16222626	-0.029159594	-0.03668569	-0.169900477	-0.033579867	0.012211084	-0.079534426	0.027380561	-0.121781603	-0.143052533	-0.097872384	0.027253155	-0.026228577	-0.056524206	-0.049882505	-0.118781768	0.159357935	-0.357244819	-0.169019446	-0.154624775	-0.11144416	-0.197064012	-0.186687112	-0.129151598	-0.045857303	-0.164889246	-0.204374343	-0.177154034	-0.071377262	0.117814712	-0.068029568	0.054723471	0.041299064	0.008472547	-0.240019277	-0.103165522	0.166098386	-0.033444021	0.057997786
GENE491X	YDR045C	YDR045C	RPC11	RPC11	RNA polymerase III subunit C11; mediates pol III RNA cleavage activity and is important for termination of transcription; homologous to TFIIS	1	0.05810865	-0.0626541	-0.041478001	-0.009643393	0.103235766	0.02830039	0.071886204	0.214895695	-0.164394394	0.126616105	-0.082727134	-0.046177536	-0.344849706	-0.080897942	0.018847786	-0.026340239	0.047901284	0.05810865	0.16393663	-0.250232339	-0.046299689	-0.308712423	-0.178462833	0.054667912	-0.119200081	-0.259820193	-0.411456376	-0.523724079	-0.132422939	-0.000808136	0.162493646	0.127078533	0.018548721	0.08120326	0.04373645	0.171347767	0.14071323	0.200165331	-0.202988684	0.038295697	0.03549723	-0.054904748	0.024716826
GENE707X	YDR527W	YDR527W	RBA50	RBA50	Protein involved in transcription; interacts with RNA polymerase II subunits Rpb2p, Rpb3, and Rpb11p; has similarity to human RPAP1	1	0.074861616	-0.029875237	-0.12039303	-0.198455572	-0.089474551	-0.160678893	-0.026557706	0.090501182	-0.104351483	-0.096804351	-0.354859114	-0.267821133	-0.144421652	-0.83576721	-0.018607622	-0.038994625	-0.017087081	-0.245288625	-0.167306006	-0.022390354	-0.200388774	-0.811361074	-0.238621101	-0.149266169	-0.192897365	-0.191071346	-0.314056248	-0.522973478	-0.159179896	-0.023699425	-0.071930662	0.028074024	-0.176955044	0.183289587	-0.128613666	0.006894011	0.006219019	-0.06696526	-0.323077291	-0.242780417	0.055195656	0.05326429	0.074656136
GENE2575X	YOL125W	YOL125W	TRM13	TRM13	2'-O-methyltransferase responsible for modification of tRNA at position 4; C-terminal domain has similarity to Rossmann-fold (RFM) superfamily of RNA methyltransferases	1	0.020882627	0.083737582	-0.212321803	-0.178069413	-0.036327612	0.090474077	0.120152839	0.048403606	0.061679438	0.002220041	-0.095569082	-0.019024188	-0.22264804	-0.207832634	-0.13735421	-0.149520591	-0.257369399	0.05049473	0.078486875	-0.261021227	-0.165779069	-0.792711854	-0.191176757	-0.216719374	-0.120582797	-0.303463042	-0.363473266	-0.334307075	-0.0701878	-0.182123005	-0.057821084	0.011094835	-0.060347635	0.175390467	-0.226130232	0.041831717	-0.132084563	-0.048260037	-0.272760868	-0.212861791	-0.018999336	-0.041959148	0.042588308
GENE2577X	YOL130W	YOL130W	ALR1	ALR1|SWC3	Plasma membrane Mg(2+) transporter, expression and turnover are regulated by Mg(2+) concentration; overexpression confers increased tolerance to Al(3+) and Ga(3+) ions	1	0.008027862	0.016168235	-0.226609573	-0.179416627	-0.183703393	-0.175963759	-0.10317637	-0.162599236	-0.019461345	0.055376153	-0.016659399	-0.019122135	-0.157833725	-0.028413408	0.018491749	0.006649902	-0.041763104	0.01451241	0.079497583	-0.059550565	-0.218067944	-0.57766366	-0.081045955	-0.160448283	-0.114339739	-0.173654497	-0.142302394	-0.102169447	-0.256447107	-0.11946179	-0.099457361	-0.09582191	-0.101472758	-0.149607003	-0.057514772	-0.074324086	-0.098528713	-0.043317325	0.260940969	-0.00818885	0.023894044	0.164606094	0.021579221
GENE436X	YDL197C	YDL197C	ASF2	ASF2	Anti-silencing protein that causes derepression of silent loci when overexpressed	1	0.021948704	0.038829464	0.057207637	0.012969069	-0.062141903	-0.080333464	0.020157242	0.194604009	0.045037504	0.077188298	0.001355496	-0.018083066	-0.136489674	-0.142956957	-0.027760258	0.0029401	-0.040642314	0.009863096	-0.062303077	0.165648297	-0.03881529	-0.072599567	0.070773996	-0.125533506	-0.05480434	-0.204668596	-0.227457225	-0.238011852	-0.121390782	0.001441974	-0.005885199	-0.039151751	-0.02627706	-0.055925693	0.011467014	-0.011164826	-0.1042879	0.146185979	-0.00170483	-0.120272279	-0.033399727	-0.023334293	-0.032161489
GENE472X	YDR013W	YDR013W	PSF1	PSF1|CDC101	Subunit of the GINS complex (Sld5p, Psf1p, Psf2p, Psf3p), which is localized to DNA replication origins and implicated in assembly of the DNA replication machinery	1	0.074272506	-0.088225596	0.190172344	0.199688047	0.033327848	0.004451054	0.031663384	-0.065900229	-0.137652561	0.097826511	0.01248286	0.040205102	-0.059215326	-0.040225394	0.081557788	-0.090319045	-0.097237952	0.123666197	-0.00052235	-0.079029918	-0.106066257	-0.093340255	-0.061607305	-0.269713938	-0.05676578	-0.079932362	-0.213211283	-0.481456786	-0.283089846	0.051622681	-0.000523793	0.095195293	-0.06660261	0.082675345	-0.138891056	-0.040238746	-0.175957233	0.161552355	-0.190392926	-0.205809578	-0.049800366	0.276544303	-0.002659895
GENE533X	YDR147W	YDR147W	EKI1	EKI1	Ethanolamine kinase, primarily responsible for phosphatidylethanolamine synthesis via the CDP-ethanolamine pathway; exhibits some choline kinase activity, thus contributing to phosphatidylcholine synthesis via the CDP-choline pathway	1	0.025680874	0.002997689	0.14884302	0.16980958	-0.110721171	-0.111657687	-0.076835603	0.034004368	0.341610104	0.196682587	0.000245237	-0.006780707	-0.07651154	0.113593832	0.108945914	-0.056783788	-0.11130701	0.081298716	0.122977458	0.031366963	-0.052200705	0.182120189	-0.061851237	-0.060304012	-0.002684466	0.018505992	-0.000777822	-0.264259487	-0.091008835	0.175173268	0.058552019	-0.070305943	-0.028467851	-0.02752055	-0.147954807	-0.046365239	0.015968494	-0.131555021	-0.22439988	-0.087178476	0.024504082	0.101999618	0.026644275
GENE268X	YCL011C	YCL011C	GBP2	GBP2|RLF6	Poly(A+) RNA-binding protein, involved in the export of mRNAs from the nucleus to the cytoplasm; similar to Hrb1p and Npl3p; also binds single-stranded telomeric repeat sequence in vitro	1	0.045275208	0.095694922	0.063447721	0.047552347	-0.08263088	-0.191774786	-0.03317089	0.21969825	0.09956453	-0.029641069	0.05774831	0.060158089	-0.023313764	0.030957522	0.012454254	0.058358062	0.066674761	0.002090393	0.071144827	0.07119976	-0.131953344	-0.409465998	0.005514968	0.021437086	0.022076581	-0.211695164	-0.178488955	-0.3035236	-0.13048704	-0.115856938	0.065200046	-0.028463434	-0.111294538	0.020598207	0.436449707	-0.049043428	-0.080772817	0.026445979	-0.177432984	0.164348647	0.018505992	0.129916027	0.008271738
GENE72X	YBL025W	YBL025W	RRN10	RRN10	Protein involved in promoting high level transcription of rDNA, subunit of UAF (upstream activation factor) for RNA polymerase I	1	0.054070499	0.026885025	0.104645297	0.107661091	-0.03998509	-0.077439807	-0.140194207	0.051399946	-0.144933596	-0.027579371	0.058718245	0.021977123	-0.092207909	0.011152099	0.037101038	0.040401515	0.048640754	-0.151464596	-0.138482869	-0.073450945	-0.023783024	-0.22083275	0.006132827	-0.166596577	-0.065870032	-0.135509938	-0.108823493	-0.311633408	0.007066299	0.00900312	0.036876049	0.088060163	-0.146721289	0.056347683	-0.192410976	-0.148792654	-0.112275109	-0.159004301	-0.277649403	-0.016126798	0.002493706	0.144268304	-0.055354413
GENE750X	YEL048C	YEL048C	TCA17	TCA17	Subunit of TRAPPII, a multimeric GEF involved in intra-Golgi and endosome-to-Golgi transport; promotes association of TRAPPII-specific subunits with the core complex; sedlin related; human Sedlin mutations cause SEDT, a skeletal disorder	1	-0.059296496	-0.017424354	-0.088820785	0.202398911	-0.072881788	-0.06726905	-0.092580132	-0.148699895	-0.007845026	-0.141691104	-0.091437615	-0.075457677	-0.133661702	-0.062274456	-0.04164876	-0.077523537	-0.135172427	-0.062099732	0.050536525	-0.150031164	0.145951301	-0.700790525	-0.126377344	-0.173574761	-0.124405488	-0.333477885	-0.234276876	-0.331597626	-0.261463881	0.063475333	-0.050196163	0.022900403	-0.137314543	-0.035521518	-0.180016339	-0.052154336	-0.09604086	0.000360629	-0.763692319	-0.011653421	-0.02119959	0.121121533	0.044953603
GENE2128X	YML023C	YML023C	NSE5	NSE5	Component of the SMC5-SMC6 complex; this complex plays a key role in the removal of X-shaped DNA structures that arise between sister chromatids during DNA replication and repair	1	-0.014231457	0.004350374	-0.146912962	-0.141504899	-0.096002311	-0.058119953	-0.043506142	-0.10840039	-0.031107092	-0.047590386	-0.095484301	-0.038489278	-0.180163443	-0.027870566	-0.026617957	-0.105848894	-0.216813266	-0.124765672	-0.139285043	-0.126717523	-0.231301591	-0.601146221	-0.059284471	-0.154586226	-0.145279795	-0.322178781	-0.235409245	-0.137777954	-0.174829841	-0.007070635	-0.054411773	-0.038459644	-0.108443938	-0.137874782	-0.139447123	-0.12392278	-0.227648094	-0.080412783	-0.241251677	-0.015931318	-0.053499691	0.212121055	0.040331371
GENE2462X	YNL282W	YNL282W	POP3	POP3	Subunit of both RNase MRP and nuclear RNase P; RNase MRP cleaves pre-rRNA, while nuclear RNase P cleaves tRNA precursors to generate mature 5' ends and facilitates turnover of nuclear RNAs	1	0.031169316	0.057859194	-0.020069785	0.178517059	-0.173163161	-0.155305833	-0.069787994	0.224200845	0.036243081	-0.208060935	-0.053357463	-0.136359632	-0.064573444	-0.059773099	0.057179905	-0.010964202	-0.020505797	-0.143245324	-0.096138008	0.029615434	-0.00128457	-0.403952211	-0.021654982	0.041957844	-0.047028359	0.029996997	-0.228345946	-0.365611196	-0.124353603	0.05259674	0.044282198	0.099429876	0.02268739	0.073422663	-0.052194722	-0.091457598	0.087245569	0.004868087	-0.231049269	-0.064571932	-0.066300474	-0.014980548	0.145781785
GENE2994X	YPR169W	YPR169W	JIP5	JIP5	Essential protein required for biogenesis of the large ribosomal subunit; interacts with proteins involved in RNA processing, ribosome biogenesis, ubiquitination and demethylation; similar to WDR55, a human WD repeat protein	1	-0.025175571	-0.00605904	-0.092532441	0.018862026	-0.02617275	-0.02289889	0.068670809	0.179995045	0.020711981	0.015112152	-0.016945479	-0.006195231	-0.01991619	0.04461794	0.005989163	0.028993413	-0.03238574	-0.068611942	-0.037039418	-0.131471261	-0.210133895	-0.483422011	-0.094488896	-0.0976547	-0.082594216	-0.152642831	-0.28812629	-0.286907792	-0.267866284	0.031635154	0.170425057	0.109280311	-0.049029995	-0.008481964	-0.234747037	-0.101762228	-0.06174282	-0.123429231	-0.357331693	0.048487309	0.012697384	-0.066635847	0.037733626
GENE314X	YCR020W-B	YCR020W-B	HTL1	HTL1	Component of the RSC chromatin remodeling complex; RSC functions in transcriptional regulation and elongation, chromosome stability, and establishing sister chromatid cohesion; involved in telomere maintenance	1	0.065062143	-0.02276258	0.254231215	0.40043956	0.094249584	0.010908709	-0.078521013	0.164696187	-0.045325726	-0.027113285	0.013083447	-0.038179632	-0.182440594	0.070224442	0.11065723	-0.138914883	0.086253867	-0.004053893	-0.02837221	-0.23864834	0.065682597	-0.129053786	-0.047483034	0.015326286	-0.0525418	-0.069569968	-0.168698326	-0.317899585	-0.1096358	0.22097376	0.116205037	0.236596704	0.024064312	-0.134752616	-0.076447643	0.014755193	-0.041622031	0.038857549	-0.398613453	0.185029224	0.032397114	0.462722451	0.053292096
GENE2071X	YLR363C	YLR363C	NMD4	NMD4	Protein interacting with Nam7p, may be involved in the nonsense-mediated mRNA decay pathway	1	0.068285584	0.014383861	0.187134296	0.427498907	-0.045654774	-0.047911003	-0.000217863	0.01799315	0.083723962	-0.109698072	-0.189519063	-0.130217016	-0.099615023	0.094871119	-0.012424456	-0.054086711	-0.064080171	0.086552806	-0.008873841	0.090596028	0.051177178	-0.052833591	-0.006930012	0.199914157	-0.034588788	-0.145764917	-0.120146841	0.026686763	-0.162340894	-0.020817524	0.198054045	0.27247712	-0.043189477	-0.276691347	-0.003190438	-0.099030823	0.04649106	-0.14992711	-0.574807107	0.223682031	-0.029299457	0.433247924	0.110764123
GENE2734X	YOR304C-A	YOR304C-A	YOR304C-A		Protein of unknown function; green fluorescent protein (GFP)-fusion protein localizes to the cell periphery, cytoplasm, bud, and bud neck	1	0.018548721	-0.051438022	0.048459411	0.111098103	0.17842783	-0.063267469	0.012296914	0.07420399	-0.081032224	0.089565948	0.146355435	0.040541794	-0.128432304	0.13974452	0.239899024	-0.147782177	-0.07056196	0.000230813	-0.149738237	-0.069215737	0.322182	-0.167409688	0.048124559	-0.055162538	-0.084258839	-0.056768782	-0.08344692	-0.097639263	0.038899679	0.329869866	0.38711986	0.297919184	-0.013421594	0.072050907	-0.140485197	-0.099995345	-0.064698674	0.09587042	-0.065054812	-0.032983419	-0.102999717	0.111966088	-0.023225795
GENE1898X	YLR016C	YLR016C	PML1	PML1	Subunit of the RES complex, which is required for nuclear retention of unspliced pre-mRNAs; acts in the same pathway as Pml39p and Mlp1p	1	-0.026707605	-0.008200457	-0.007733338	0.058094792	0.085682988	0.086810932	-0.022188164	-0.084500514	0.098244362	0.070636623	0.044072319	0.036257148	0.032792043	0.046868186	-0.077468731	-0.026097827	-0.024676505	0.075683229	0.014997935	0.042097971	-0.126967996	-0.155914888	-0.101858221	-0.041191466	-0.074281558	-0.157455549	-0.042731695	-0.088061504	0.167280838	0.098500408	0.035455	0.175313816	-0.138648033	-0.112839743	-0.211805433	-0.010250611	-0.084935024	-0.00537104	-0.083492786	0.023681177	-0.06779971	0.067308292	-0.045220029
GENE620X	YDR336W	YDR336W	YDR336W		Putative protein of unknown function; sumoylated under stress conditions in a genome wide study; YDR336W is not an essential gene	1	0.013955282	-0.043515064	0.041032661	0.031070484	-0.005003276	-0.065845869	0.063917056	0.198003739	-0.100252047	-0.016806811	0.032665111	0.04005076	-0.052607633	0.072490014	0.035286069	-0.004405497	0.054167766	-0.09334179	-0.000744623	-0.292966515	-0.124660283	-0.255532324	-0.083560042	-0.100988373	-0.094487354	-0.051949427	-0.092713967	-0.016729454	0.012525767	-0.218729258	-0.141636983	0.083165705	-0.135622472	-0.104295649	-0.056044176	-0.086334281	-0.086853608	0.021678707	0.070801467	-0.015870051	-0.024600195	0.092017956	-0.012829051
GENE2448X	YNL249C	YNL249C	MPA43	MPA43	Putative protein of unknown function; the authentic, non-tagged protein is detected in highly purified mitochondria in high-throughput studies	1	0.00206158	0.097529896	0.199851349	0.220057488	0.077940248	-0.00959256	0.013355059	-0.047499433	0.033017669	-0.140582204	-0.176446274	-0.086686611	-0.100208737	-0.024479862	-0.124018677	0.058385771	0.0180074	-0.04732649	-0.027948523	-0.085715622	-0.03171014	-0.299141288	-0.022214536	-0.080234326	-0.102245331	0.02446153	-0.088688843	-0.046065819	0.124235481	-0.143500269	0.055292848	0.012439951	-0.11739295	-0.182044447	-0.202495545	-0.09400069	-0.040057771	-0.095615327	-0.013801707	0.17475155	0.080398433	-0.102978028	0.077625841
GENE1467X	YIL139C	YIL139C	REV7	REV7	Accessory subunit of DNA polymerase zeta, involved in translesion synthesis during post-replication repair; required for mutagenesis induced by DNA damage; involved in double-strand break repair	1	0.034314334	-0.03009766	0.164400145	0.058177937	0.235518754	-0.110373817	-0.050158817	-0.043100286	-0.199674502	-0.024327263	-0.180907369	-0.185858145	-0.009143863	0.101905517	0.054251138	0.091395184	0.076518051	-0.076149516	-0.09256167	-0.071495503	-0.10389249	-0.385203481	-0.020049306	0.077119917	-0.087065071	0.049156763	0.094195522	0.030449089	0.212780982	-0.162227869	-0.174533472	0.065213837	-0.094430365	-0.080595843	-0.106875472	0.114340372	-0.004364979	-0.19291386	-0.118629821	-0.069692604	-0.097699463	0.076477006	-0.091380745
GENE1066X	YGL243W	YGL243W	TAD1	TAD1	tRNA-specific adenosine deaminase, deaminates adenosine-37 to inosine in tRNA-Ala	1	-0.01895402	-0.022402078	0.116763972	0.155917585	0.179447353	0.03694636	0.053000089	0.172999471	-0.012140725	0.049965266	0.0647863	0.112072878	0.015212085	0.110670589	0.029092388	0.02307079	-0.060728282	-0.071274191	-0.115005173	-0.023637831	-0.05621817	-0.268446565	-0.043072045	-0.013862884	0.018221103	-0.065883622	-0.10870681	0.059825946	0.216523156	-0.002800101	0.004393523	0.051887132	-0.071178697	0.122805223	-0.07827577	0.021181207	-0.012957148	0.069124699	-0.142133623	-0.134263277	-0.079299673	0.034567893	-0.011353846
GENE2463X	YNL286W	YNL286W	CUS2	CUS2	Protein that binds to U2 snRNA and Prp11p, may be involved in U2 snRNA folding; contains two RNA recognition motifs (RRMs)	1	0.017622652	-0.001849277	0.068904646	0.041439254	0.054931808	0.003573454	-0.003126821	0.171104327	0.066481896	-0.029655796	0.133287326	0.125809774	-0.075649232	0.007008872	0.012511465	0.059715215	0.008429519	-0.164861739	-0.175116494	0.031748064	0.087747961	-0.258273304	0.025780076	-0.098159589	-0.014366964	-0.080858268	-0.143109903	0.023624407	0.262613565	0.03403255	-0.080615677	0.00600353	-0.056665245	-0.011455636	-0.127558902	-0.112072393	-0.014620528	-0.049967632	-0.008680792	-0.049701806	0.008902756	-0.053903989	-0.003806519
GENE791X	YER038C	YER038C	KRE29	KRE29|NSE6	Subunit of the SMC5-SMC6 complex; this complex is involved in removal of X-shaped DNA structures that arise between sister chromatids during DNA replication and repair; heterozygous mutant shows haploinsufficiency in K1 killer toxin resistance	1	0.11772164	0.01339794	0.066275224	0.327549398	0.039924465	0.028880289	0.049728338	0.044002354	-0.055015653	-0.146028295	-0.040646765	-0.088290013	-0.155832917	-0.02311291	-0.070380166	0.102523759	0.085084677	-0.202996984	-0.087314881	0.073134705	0.179804027	-0.281412602	-0.096003853	0.00270972	-0.139251694	-0.065734126	-0.147649527	-0.058668286	-0.042590525	0.026927507	0.059507567	0.026431816	-0.027797027	-0.164960399	-0.053285606	0.003415142	-0.014582636	-0.051201824	0.006233384	0.065089725	-0.030800505	0.076572776	0.015840076
GENE2894X	YPL244C	YPL244C	HUT1	HUT1	Protein with a role in UDP-galactose transport to the Golgi lumen, has similarity to human UDP-galactose transporter UGTrel1, exhibits a genetic interaction with S. cerevisiae ERO1	1	-0.01969533	-0.031836975	0.0239508	0.048612855	0.176692963	0.123705924	0.012311218	-0.11210046	-0.059376173	-0.018242313	-0.026950115	0.006937085	-0.236248508	-0.011074687	-0.059249897	-0.042759933	-0.027276471	-0.166541517	-0.229617477	-0.306608945	-0.11791575	-0.066601098	-0.029593945	-0.11974705	-0.15317215	-0.233866245	-0.336598903	0.01834931	0.148335427	-0.079853073	-0.021612512	0.013655202	-0.177235588	-0.037933744	-0.138830692	-0.160480544	-0.08419919	-0.222435936	-0.133592054	-0.074324086	-0.106299192	-0.076144956	-0.028398693
GENE877X	YER186C	YER186C	YER186C		Putative protein of unknown function	1	-0.010616809	-0.029049188	0.250658453	0.173127428	0.214547604	0.067969069	0.357416868	0.54749918	-0.070104495	0.087055437	-0.080481425	0.028257949	0.01502649	0.09253221	-0.072909102	0.050661892	0.027338093	0.06107109	-0.035997722	0.01860569	0.006420114	-0.149733439	0.11975456	-0.112782016	-0.037033498	-0.163941771	-0.185808912	0.057332426	0.033680242	-0.121428452	0.213502824	0.070691578	-0.187922433	-0.051529225	-0.150993556	-0.051553149	0.01545475	-0.055801224	0.074464336	0.082634471	0.048305947	0.021820817	-0.046515718
GENE3010X	YPR199C	YPR199C	ARR1	ARR1|ACR1|YAP8	Transcriptional activator of the basic leucine zipper (bZIP) family, required for transcription of genes involved in resistance to arsenic compounds	1	0.060434818	-0.101641484	0.051191103	0.009175156	0.152378157	-0.00254138	-0.05303264	0.160894379	-0.052912906	0.009605157	-0.01256416	-0.015146742	-0.007813115	0.083873712	0.063627191	-0.058128964	-0.030000439	-0.078038178	0.005328121	-0.241997078	-0.179949328	-0.027504375	-0.04649784	-0.065925904	-0.10112454	-0.186693683	-0.097586773	0.108022563	-0.000313099	0.014969379	0.017793663	0.186132863	-0.124199502	-0.031326756	-0.121949583	0.027861776	8.66E-05	-0.023923833	-0.081859581	0.098217413	0.083805643	0.064689741	-0.081616819
GENE90X	YBL071W-A	YBL071W-A	KTI11	KTI11|DPH3	Zn-ribbon protein that co-purifies with Dph1 and Dph2 in a complex required for synthesis of diphthamide on translation factor eEF2 and with Elongator subunits Iki3p, Elp2p, and Elp3p involved in modification of wobble nucleosides in tRNAs	1	0.116817191	-0.075051852	0.10095074	0.127725706	-0.228550464	-0.244218513	-0.195984453	-0.326300681	-0.115760013	-0.090518728	0.023326332	0.020967942	-0.223479897	-0.096094832	0.057845335	0.127303109	0.109801829	-0.090554059	-0.112599507	-0.097258016	0.285709947	-0.07874497	-0.175083906	-0.046059862	-0.076548047	-0.168566987	-0.297262669	-0.063006721	0.060918964	0.247866765	-0.205566675	0.026006803	-0.008873841	0.03250996	-0.020772152	0.152287275	-0.017161539	0.118838109	-0.249952674	-0.010587742	-0.033900343	0.047831506	0.065792866
GENE2805X	YPL047W	YPL047W	SGF11	SGF11	Integral subunit of SAGA histone acetyltransferase complex, regulates transcription of a subset of SAGA-regulated genes, required for the Ubp8p association with SAGA and for H2B deubiquitylation	1	0.07597068	0.089172691	0.226545513	0.207967788	-0.031301692	-0.078016862	-0.024333132	-0.062399484	0.07863716	-0.026231514	-0.026950115	-0.012251301	-0.117202029	-0.005072767	0.037368163	0.086946771	-0.031990372	0.168064326	0.035975743	-0.138902172	0.260676086	-0.457012981	-0.015320245	-0.041048963	-0.069370136	0.007740895	-0.06657239	-0.003446383	-0.043830317	0.084050655	-0.156295881	0.032552276	0.022133412	0.030477339	0.041495327	0.013426527	0.014055295	0.012268304	-0.589958549	-0.039534256	0.045498889	0.185143426	0.020669317
GENE2486X	YNR004W	YNR004W	SWM2	SWM2	Putative protein of unknown function; haploid disruptant exhibits cold-sensitive growth and elongated buds	1	0.101865187	-0.070942275	0.243023142	0.289338738	0.299303293	0.093073338	0.009175156	-0.057199519	-0.030096186	-0.057903677	-0.077672735	-0.036080558	-0.077876762	0.094803579	0.05711057	-0.08626689	-0.048004966	0.044743821	0.077475451	-0.008352812	0.326387793	-0.521216571	-0.138641685	0.119847506	-0.140990987	-0.010198305	-0.171560139	-0.290172994	-0.005769316	0.076736942	-0.029477615	0.092193902	0.027677801	0.117601961	0.090501182	0.223039433	0.197085351	0.067845196	-0.412467927	-0.137411341	-0.072499439	0.218272805	0.116830498
GENE2152X	YML075C	YML075C	HMG1	HMG1	One of two isozymes of HMG-CoA reductase that catalyzes the conversion of HMG-CoA to mevalonate, which is a rate-limiting step in sterol biosynthesis; localizes to the nuclear envelope; overproduction induces the formation of karmellae	1	-0.025413422	-0.003207789	-0.151376456	-0.352329969	-0.185416773	0.083560593	0.175824776	0.058399625	0.316099376	-0.005036573	-0.098567329	-0.144638523	0.004638015	0.103987686	-0.058931261	-0.212066114	-0.210845023	0.246918783	0.211311296	-0.122494452	-0.313500375	-0.473602623	-0.061596766	0.138211578	-0.13559711	0.050620101	0.25230664	-0.330604911	-0.330893397	0.132260963	0.047580265	-0.031289898	0.013040556	0.146824628	0.137267426	0.184204117	0.12461929	0.174700424	0.05690255	-0.20052968	-0.216000319	0.1592675	0.036777604
GENE2517X	YOL002C	YOL002C	IZH2	IZH2|PHO36	Plasma membrane protein involved in zinc homeostasis and osmotin-induced apoptosis; transcription regulated by Zap1p, zinc and fatty acid levels; similar to mammalian adiponectins; deletion increases sensitivity to elevated zinc	1	0.112673447	0.056749985	-0.451427251	-0.49605903	-0.067572907	0.032326575	0.095897421	0.076203339	-0.279670745	-0.066314064	0.012068023	-0.017712047	-0.011848323	0.064551793	0.086281046	-0.111219741	-0.03008293	-0.206588492	-0.22537443	-0.277972966	-0.405235529	-0.414931715	-0.223658457	-0.154695436	-0.184536055	-0.140369117	-0.20892778	-0.012107263	-0.281782627	-0.095877416	0.037058853	0.120391756	-0.010635703	0.082266584	-0.067613728	0.141511276	0.080493942	-0.201786876	-0.458201706	0.038520467	0.319097638	-0.128582135	-0.001225368
GENE2829X	YPL095C	YPL095C	EEB1	EEB1	Acyl-coenzymeA:ethanol O-acyltransferase responsible for the major part of medium-chain fatty acid ethyl ester biosynthesis during fermentation; possesses short-chain esterase activity; may be involved in lipid metabolism and detoxification	1	0.147280648	0.057318561	0.086226687	-0.237054244	0.148009956	0.201270014	0.3788445	0.144699037	-0.346453816	-0.031074662	0.497413099	0.266852498	0.030011127	-0.002830457	0.006391387	0.182145625	0.351006329	-0.12352667	-0.240917474	-0.452082336	-0.338430971	-0.258696109	-0.191715464	-0.21139279	0.158841103	0.211597875	0.106107071	0.204566449	-0.025181442	0.266768545	-0.003265627	0.131352425	-0.045732208	0.174061194	0.590367258	0.290955126	-0.103717297	-0.159972712	-0.338202983	-0.140800089	0.079005972	0.153195709	-0.007939315
GENE1761X	YKL149C	YKL149C	DBR1	DBR1|PRP26	RNA lariat debranching enzyme, involved in intron turnover; required for efficient Ty1 transposition	1	0.010865754	-0.012871264	-0.069520004	-0.196513385	0.059036799	0.025709217	0.029445818	-0.003599683	-0.081833623	0.072407685	-0.074188903	0.010522064	0.010965981	0.051692277	-0.004686263	-0.072497927	-0.081792399	-0.052775227	-0.103478581	0.01198218	-0.064307928	-0.22813639	-0.049095672	-0.11623688	0.018320819	2.89E-05	-0.045635417	-0.066561818	0.10265813	0.095789425	0.046463121	0.057734452	-0.165173918	0.069179706	-0.172024936	0.034821406	-0.162184283	-0.074925721	0.317836583	0.02437642	0.094195522	-0.116885982	0.007740895
GENE144X	YBR057C	YBR057C	MUM2	MUM2|SPOT8	Cytoplasmic protein essential for meiotic DNA replication and sporulation; interacts with Orc2p, which is a component of the origin recognition complex	1	0.085995637	-0.036829244	0.099416405	-0.00774059	-0.022586714	-0.031009803	0.141393557	0.342497855	-0.045720294	0.038913723	0.02490118	-0.001989405	-0.063270487	0.004206531	0.048710495	-0.031319384	0.063447721	0.093681857	0.066619657	-0.005937349	-0.021240585	-0.022844657	0.137411714	0.018491749	-0.00180883	-0.075139999	-0.11807701	-0.11791575	0.016610419	-0.100825921	0.119794399	0.116165109	-0.079920165	0.040008664	-0.199015215	-0.087963365	0.005457479	-0.032328196	0.13813293	-0.058079395	0.061499726	0.092112698	-0.061133105
GENE377X	YDL065C	YDL065C	PEX19	PEX19|PAS12	Chaperone and import receptor for newly-synthesized class I PMPs; binds peroxisomal membrane proteins (PMPs) in the cytoplasm and delivers them to the peroxisome for subsequent insertion into the peroxisomal membrane; interacts with Myo2p and contributes to peroxisome partitioning	1	-0.011073233	-0.081697732	0.581312656	0.595923722	0.127395555	0.029544763	-0.108314849	0.176195085	-0.217656866	0.070966288	0.112273097	0.071337074	-0.0329598	-0.022377169	0.047538389	0.160326466	-0.004822324	0.011037568	0.030773941	0.031225789	0.164966434	-0.126363158	-0.027417621	0.042882431	0.131326064	0.064289652	0.088345163	-0.251178145	0.12543951	-0.02823538	-0.034107137	0.005241876	0.010106663	0.153273553	0.138342664	0.109935522	0.00437914	0.148426548	0.065503381	0.070842676	-0.095000379	0.012382738	0.036341559
GENE501X	YDR068W	YDR068W	DOS2	DOS2	Protein of unknown function, green fluorescent protein (GFP)-fusion protein localizes to the cytoplasm	1	-0.002876715	-0.124633543	0.331074566	0.363014042	0.153130844	-0.013806077	-0.092455529	0.335094452	-0.150465041	0.035032634	0.043064479	0.022190239	-0.108101808	0.013912418	0.10504777	0.080575809	0.116071932	-0.12270806	-0.165075257	0.239520252	0.164554596	0.026927507	0.047636099	-0.087974094	0.005831115	-0.136814803	0.053959321	-0.292508781	0.156797856	0.127355933	-0.015555018	-0.030062307	-0.021527575	0.006692983	-0.14024508	-0.039025754	-0.094177783	0.000649067	0.056555785	-0.128520623	-0.083800077	0.027507957	-0.000183234
GENE1531X	YJL049W	YJL049W	YJL049W		Putative protein of unknown function; YJL049W is a non-essential gene	1	-0.010330527	-0.001248471	0.232304633	0.28696391	0.035609834	0.001341083	0.001874286	0.171104327	0.012368434	0.066688538	-0.015797121	0.001269013	0.051135402	0.001586092	0.016054101	-0.073025949	-0.036993533	0.042280115	0.071117364	-0.047855824	-0.111896209	0.353311986	0.014369577	-0.148141846	0.036130521	0.216237545	0.023794709	-0.206941485	-0.045761991	0.033003569	-0.087468162	-0.080902517	-0.03627583	-0.0179662	-0.044553276	-0.049197175	-0.144576326	-0.127431244	-0.079976588	0.073175848	-0.188099921	-0.039390434	0.076435961
GENE1351X	YHR146W	YHR146W	CRP1	CRP1	Protein that binds to cruciform DNA structures	1	0.11855907	-0.058292691	0.528871357	0.495777011	-0.035574753	0.086403348	-0.097643889	-0.096699446	0.025737561	0.114047132	0.072736949	0.030844552	-0.439208746	-0.237952307	-0.057056926	0.134588957	0.088575833	0.08223933	0.064537995	-0.063038372	0.0695372	-0.710014463	-0.171727508	-0.215509415	-0.209536552	0.099954955	-0.040166058	-0.610329688	-0.030980323	-0.043422882	-0.06111354	-0.05492273	-0.011063057	-0.002999594	-0.130371764	0.010192618	0.110149398	-0.283548087	-0.514358878	-0.212789893	-0.09400069	-0.162770405	0.085927673
GENE2024X	YLR261C	YLR261C	VPS63	VPS63	Dubious open reading frame, unlikely to encode a protein; not conserved in closely related Saccharomyces species; 98% of ORF overlaps the verified gene YPT6; deletion causes a vacuolar protein sorting defect	1	-0.033644844	0.008099594	0.042392194	0.002839313	0.074943796	0.029120665	-0.170894101	0.250694841	-0.117806159	-0.02599206	0.111271739	0.017252058	-0.080173314	0.086770184	0.058690544	-0.056420688	-0.142162293	-0.031108567	-0.034621298	0.180644378	0.125426278	0.018021647	-0.021290364	0.116471224	0.047273137	0.117455684	-3.636682272	-0.09435951	0.140673965	0.056070171	-0.065602772	-0.0878269	0.036341559	0.041355141	0.094182007	0.096828565	0.05959063	0.061513551	-0.045858793	0.108638197	0.028993413	0.073189557	0.035356458
GENE729X	YEL015W	YEL015W	EDC3	EDC3|DCP3|LSM16	Non-essential conserved protein of unknown function, plays a role in mRNA decapping by specifically affecting the function of the decapping enzyme Dcp1p; localizes to cytoplasmic mRNA processing bodies	1	-0.014148411	0.025014617	0.042840417	0.047273137	0.032368898	-0.045890067	0.014141015	0.135206506	0.098028712	0.015140705	0.064855263	-0.013140579	0.203877702	0.155347705	0.146941915	0.00206158	-0.074462317	0.06930346	0.11648453	0.253795683	-0.401930213	0.131431445	0.155023813	-0.046284791	-0.000362162	0.061928235	0.075669535	0.073052421	-0.0200771	0.137936264	0.224879965	0.148530677	-0.063026309	0.059438348	0.043638475	-0.077074513	0.021636071	-0.059567105	0.011395448	0.093276203	-0.105600514	0.016867109	-0.027627898
GENE1488X	YIR011C	YIR011C	STS1	STS1|DBF8|SSM5	Protein required for localizing proteasomes to the nucleus; interacts with the karyopherin Srp1p; involved in ubiquitin-mediated protein degradation	1	-0.066918418	0.019701915	0.090582475	0.200692669	-0.010151812	-0.015218182	0.099631853	0.093600743	0.026828382	0.089050628	-0.076639332	-0.026415173	0.131721169	0.009361506	-0.101999119	-0.069807678	-0.105515137	0.040654007	0.108383939	0.003386356	-0.069050767	-0.088027768	-0.04473035	0.082797945	-0.016692966	0.000778845	0.067294523	-0.051959895	0.033948004	0.254340082	0.210650697	0.237061933	-0.090386629	0.113927148	0.024830276	-0.05462902	-0.142461628	0.106723517	0.236547723	0.12247394	-0.019000798	-0.120129593	-0.011881779
GENE1707X	YKL045W	YKL045W	PRI2	PRI2	Subunit of DNA primase, which is required for DNA synthesis and double-strand break repair	1	-0.059833251	-0.046821196	0.476661652	0.509837687	-0.027917635	0.0067935	-0.003220802	0.186804786	-0.032860912	0.120006822	0.126074195	0.122367918	0.009361506	-0.029598363	0.101192862	-0.006372008	-0.120367937	-0.043180559	-0.117214553	0.186221629	0.059161428	0.329594374	0.027592881	0.015183534	-0.074144855	-0.013016833	0.067280754	-0.204146624	0.017722409	0.080439366	0.211984053	0.233176351	0.086077191	0.157405958	0.095006205	0.048766285	-0.053159866	0.530080736	0.352023989	-0.082221508	-0.049400199	0.028088175	-0.017609814
GENE1835X	YKR077W	YKR077W	MSA2	MSA2	Putative transcriptional activator, that interacts with G1-specific transcription factor, MBF and G1-specific promoters; ortholog of Msa2p, an MBF and SBF activator that regulates G1-specific transcription and cell cycle initiation	1	0.010808478	-0.04649337	-0.024139469	-0.074178271	0.268110961	0.213216618	0.178529814	0.153104886	0.002162421	0.163228199	0.086525634	-0.090191573	0.277627736	0.061859131	0.099039301	-0.138387591	-0.101656958	0.078773767	0.048389655	0.289090812	-0.193032607	1.06437242	0.142400369	0.025085509	0.039124355	0.16424565	0.106884293	0.284253508	0.110937797	-0.037299961	0.271389812	0.307964712	0.053903732	-0.004647184	0.176361069	0.091219135	-0.012741719	1.048975468	0.761089504	0.188793361	0.031606928	0.037241638	0.021948704
GENE2909X	YPL267W	YPL267W	ACM1	ACM1	Pseudosubstrate inhibitor of the anaphase-promoting complex/cyclosome (APC/C), that suppresses APC/C [Cdh1]-mediated proteolysis of mitotic cyclins; associates with Cdh1p, Bmh1p and Bmh2p; cell cycle regulated protein	1	0.041859746	-0.155932575	0.070719048	0.065034561	0.08643052	0.043988358	-0.096722588	0.219103456	0.170027584	0.083410822	0.071858756	-0.044682734	0.09875641	0.132668957	0.081244171	-0.079377413	-0.109648257	0.066385448	0.056652889	0.008429519	-0.179885596	0.953920782	0.096666671	0.008027862	-0.01119972	-0.062497411	-0.029900277	-0.094079219	-0.023057204	0.048208281	0.067900248	0.120046653	0.125955209	0.025638355	0.061582673	0.039405145	0.011123467	0.204904437	-0.252872169	0.179804027	0.044296186	0.027776867	-0.076020248
GENE2301X	YMR255W	YMR255W	GFD1	GFD1	Coiled-coiled protein of unknown function, identified as a high-copy suppressor of a dbp5 mutation	1	0.045191318	0.038801376	0.073340394	-0.010228816	0.005170001	0.057540383	0.0057449	0.061499726	-0.048935968	0.06394466	0.035159357	0.083723962	-0.026297629	0.061762374	-0.05612367	0.147085235	0.146055594	0.128372595	0.065200046	0.203714863	0.413918972	0.072380245	-0.056246672	-0.01527067	0.04190179	0.231653586	0.157819837	0.096261851	-0.092326328	0.168526515	0.260495424	0.241986573	0.130759582	0.047859415	-0.058004301	0.065048352	-0.055877704	-0.039750759	0.363989621	-0.05369883	0.031296376	0.066357896	0.091611832
GENE157X	YBR082C	YBR082C	UBC4	UBC4	Ubiquitin-conjugating enzyme (E2), mediates degradation of abnormal or excess proteins, including calmodulin and histone H3; interacts with many SCF ubiquitin protein ligases; component of the cellular stress response	1	0.104269557	-0.034241568	0.186386466	0.08297503	0.114127107	0.007956125	0.043666467	0.185600177	-0.010597916	-0.116019532	0.04908704	0.065958261	0.030717449	-0.184172124	-0.062137384	0.184711933	0.078500532	0.17842783	0.148921087	-5.298085213	0.360611498	-0.271738142	0.085166283	0.026290158	0.04816642	0.207593039	0.094722517	0.10820996	0.367046714	0.444645882	0.161823198	0.228233799	-0.025711523	0.018833546	0.280457526	0.199889034	0.060628496	0.229747877	0.047998972	0.273062259	0.131694824	-0.157787055	0.089037068
GENE495X	YDR050C	YDR050C	TPI1	TPI1	Triose phosphate isomerase, abundant glycolytic enzyme; mRNA half-life is regulated by iron availability; transcription is controlled by activators Reb1p, Gcr1p, and Rap1p through binding sites in the 5' non-coding region; inhibition of Tpi1p activity by PEP (phosphoenolpyruvate) stimulates redox metabolism in respiring cells; E104D mutation in human TPI causes a rare autosomal disease	1	-0.114750519	-0.042025987	0.255246908	0.166535497	-0.087577	-0.008001695	-0.04236171	-0.082299396	-0.217630014	0.127897367	0.088209458	0.049895585	-0.198816508	-0.052229129	0.136427656	0.213515267	-0.053426329	-0.025986185	-0.082557552	-0.132035553	-0.173690304	-0.05100153	-0.007713031	-0.215906486	-0.003586666	-0.005330495	0.045079455	0.322574288	0.587662637	0.049324077	-0.036617622	0.093019232	-0.013497318	0.023013996	-0.101381443	0.109654747	-0.129323587	-0.104551569	-0.032550998	0.241413117	0.056403179	0.180135131	0.035159357
GENE864X	YER153C	YER153C	PET122	PET122	Mitochondrial translational activator specific for the COX3 mRNA, acts together with Pet54p and Pet494p; located in the mitochondrial inner membrane	1	-0.060487546	0.11423374	0.047733806	0.156474277	0.124447249	0.040275253	0.032467645	-0.141000524	-0.098250702	0.040106885	-0.02001127	0.04146729	-0.040924285	-0.089600421	0.037888218	0.130522385	0.026743414	-0.093335636	-0.128025487	-0.052528337	-0.200350657	0.050118554	-0.000675339	-0.033681761	-0.026463661	-0.049559955	0.010335864	0.247988254	0.311479867	0.107728042	0.021962915	-0.00662562	0.017480126	0.08396899	0.173140228	0.193153545	-0.053343989	0.102375947	0.038422134	0.07799492	-0.10880015	0.275102437	0.051288567
GENE1226X	YGR254W	YGR254W	ENO1	ENO1|HSP48	Enolase I, a phosphopyruvate hydratase that catalyzes the conversion of 2-phosphoglycerate to phosphoenolpyruvate during glycolysis and the reverse reaction during gluconeogenesis; expression is repressed in response to glucose	1	-0.114472494	0.2380898	0.044953603	0.137123123	-0.22019735	0.04208396	0.234538108	0.095505893	-0.007985737	0.133852825	-0.057028409	0.096869037	-0.096136466	-0.214595094	-0.107284144	0.346939862	0.093032762	-0.020738488	-0.086121395	0.069152199	-0.029548295	0.384889752	0.067762606	0.129098341	0.123626471	0.223212466	0.291839272	0.357371837	0.342406839	-0.044214062	0.046309445	0.004738676	0.025227284	-0.029021218	0.415899247	0.312444449	-0.010839189	-0.059521999	-0.538662136	0.466172904	0.276496679	0.623351872	0.059715215
GENE1133X	YGR087C	YGR087C	PDC6	PDC6	Minor isoform of pyruvate decarboxylase, decarboxylates pyruvate to acetaldehyde, involved in amino acid catabolism; transcription is glucose- and ethanol-dependent, and is strongly induced during sulfur limitation	1	0.024248747	0.091693066	0.050550453	-0.152673304	-0.178311005	-0.086718783	0.033623863	-0.255899191	-0.176698998	0.089647293	-0.044356879	0.085968457	-0.063021787	-0.140852585	-0.047283258	0.15136528	0.0555011	-0.016800974	-0.04920762	-0.014435451	0.032439429	0.045065474	-0.1082993	0.056736112	-0.022797756	-0.081192471	0.250331014	-0.332057029	-0.036173753	0.026304323	-0.175375506	-0.127856806	0.058538165	0.127857745	0.199298576	0.147580236	0.026743414	-0.088283882	-0.142740324	-0.153841302	-0.039900549	0.208105177	0.084717415
GENE209X	YBR196C	YBR196C	PGI1	PGI1|CDC30	Glycolytic enzyme phosphoglucose isomerase, catalyzes the interconversion of glucose-6-phosphate and fructose-6-phosphate; required for cell cycle progression and completion of the gluconeogenic events of sporulation	1	-0.017617118	-0.070743769	0.039966565	0.150104702	-0.064953692	-0.093424909	-0.071927629	-0.243999809	-0.004278157	0.011638756	0.009676811	-0.085458435	0.230522767	0.065820441	-0.045577344	0.261266023	0.193254486	-0.003186101	-0.042077973	0.308314264	0.148036003	0.130878165	-0.01044823	0.231813312	0.180249721	0.098325223	0.116205037	0.771429241	0.52404362	0.151923746	-0.145230323	-0.138535276	0.032072622	-0.053052098	0.099699169	0.244241655	-0.017649246	0.180224255	0.059646003	-0.042430054	-0.235599488	-0.058594663	0.084962264
GENE305X	YCR012W	YCR012W	PGK1	PGK1	3-phosphoglycerate kinase, catalyzes transfer of high-energy phosphoryl groups from the acyl phosphate of 1,3-bisphosphoglycerate to ADP to produce ATP; key enzyme in glycolysis and gluconeogenesis	1	-0.104981288	-0.054742903	-0.001222481	0.298963249	0.120511197	-0.081094794	0.10759414	-0.140499502	-0.068080992	0.117601961	0.030180676	0.119342901	-0.119899109	-0.184142619	-0.134885684	0.226755127	0.202687263	-0.023472123	-0.002769746	0.433824748	0.240460873	0.476868987	0.115566	-0.002537045	0.021380229	-0.405892938	0.12375889	0.774991512	0.981560409	0.077297695	-0.072403871	0.103853442	0.155464292	0.183276877	0.666820228	0.040275253	-0.114695847	0.016439267	-0.297849596	-0.099701591	-0.320799619	0.187932402	0.008831064
GENE1188X	YGR192C	YGR192C	TDH3	TDH3|GLD1|HSP35|HSP36|SSS2	Glyceraldehyde-3-phosphate dehydrogenase, isozyme 3, involved in glycolysis and gluconeogenesis; tetramer that catalyzes the reaction of glyceraldehyde-3-phosphate to 1,3 bis-phosphoglycerate; detected in the cytoplasm and cell wall	1	-0.101189539	0.158401653	0.096976951	0.197638974	0.007181146	0.126483947	-0.046256486	-0.094499677	-0.063820779	0.08150325	0.01344082	0.186462522	0.030364333	0.038913723	-0.000479054	0.447864801	0.229218736	0.058261074	0.051998466	0.241388693	0.348323077	0.154440627	0.068354383	0.184470743	-0.072869651	0.461392343	0.387031615	0.553016365	0.860811889	0.118186943	0.225879535	0.129573181	0.255379856	0.374466419	0.47444123	-0.090936609	-0.312328309	0.058247216	-0.060466483	0.177662715	-0.19009994	0.177088603	-0.080083333
GENE1613X	YJR009C	YJR009C	TDH2	TDH2|GLD2	Glyceraldehyde-3-phosphate dehydrogenase, isozyme 2, involved in glycolysis and gluconeogenesis; tetramer that catalyzes the reaction of glyceraldehyde-3-phosphate to 1,3 bis-phosphoglycerate; detected in the cytoplasm and cell wall	1	-0.109620243	-0.00557813	0.267799437	0.412618965	0.258808345	0.120922528	0.266156852	0.165596843	-0.046995569	0.101932399	0.091638908	0.274828196	-0.228822634	0.089443915	-0.051926993	0.236045584	0.256273985	-0.163616925	-0.205400303	0.328181595	0.170514777	0.358024836	0.093722418	0.014926544	-0.123155802	-0.135612965	0.225965887	0.179549277	0.528101206	0.066564552	0.413713217	0.260868728	0.083683126	0.387980074	0.271114856	-0.047997508	-0.094716884	0.017793663	-0.102751829	0.31346646	0.062895365	0.303131938	0.010135315
GENE1913X	YLR044C	YLR044C	PDC1	PDC1	Major of three pyruvate decarboxylase isozymes, key enzyme in alcoholic fermentation, decarboxylates pyruvate to acetaldehyde; subject to glucose-, ethanol-, and autoregulation; involved in amino acid catabolism	1	-0.058240116	0.143380359	0.311433375	0.273503959	-0.123930641	0.013526577	0.061568849	-0.240600407	0.007726545	0.1077682	0.132550523	0.120564282	0.036017958	-0.127152324	-0.246469066	0.14657703	0.213241503	-0.088009365	-0.001876724	0.407461524	0.312665164	0.038801376	-0.071465187	0.117375888	-0.050282802	0.333698511	0.348764956	0.24149853	0.326870948	0.044464067	-0.035543699	0.061886773	0.153403267	0.138172254	0.124036923	0.048487309	-0.160890162	0.05636156	-0.157178819	0.166149825	0.029106528	0.137975603	-0.034630165
GENE21X	YAL038W	YAL038W	CDC19	CDC19|PYK1	Pyruvate kinase; functions as a homotetramer in glycolysis to convert phosphoenolpyruvate to pyruvate, the input for aerobic (TCA cycle) or anaerobic (glucose fermentation) respiration; CDC19 has a paralog, PYK2, that arose from the whole genome duplication	1	-0.046330974	0.078828409	-0.431779116	-0.528739691	0.278805524	0.182005733	0.052095879	0.164104015	0.085791744	0.145025238	0.138211578	0.255259007	0.086688668	-0.030800505	-0.045842409	0.167165205	-0.01982989	0.148764938	0.082443729	-0.088184185	0.227445364	0.010307216	0.06971591	0.142531067	0.305678725	0.472446173	0.481081903	0.803921342	0.626485884	-0.019575408	0.053458933	0.082130305	0.209266186	0.015055045	0.207917824	0.117495582	0.124923617	-0.065367259	-0.052531328	0.013812395	0.031494007	0.317605078	0.006448839
GENE2666X	YOR146W	YOR146W	YOR146W		Dubious open reading frame unlikely to encode a protein, based on available experimental and comparative sequence data; open reading frame overlaps the verified gene PNO1/YOR145C	1	-0.029882602	0.00811394	-0.189627647	-0.148768663	0.126695395	0.125571758	0.086389758	0.034793243	-0.099930406	0.053194769	-0.149131775	-0.022406474	-0.239205077	-0.119211048	-0.046500821	0.126483947	-0.01119972	-0.209741756	-0.202801034	0.041593447	-0.115445837	-0.126322225	0.009017457	0.095249318	-0.025961215	-0.09832792	0.185384512	0.448372394	0.429214239	0.040387485	0.012940473	0.064731129	0.219599128	-0.009745061	0.096275352	0.11286024	-0.029691139	-0.294245005	0.041551396	0.107620917	-0.068499982	0.182590604	-0.000386694
GENE1368X	YHR174W	YHR174W	ENO2	ENO2	Enolase II, a phosphopyruvate hydratase that catalyzes the conversion of 2-phosphoglycerate to phosphoenolpyruvate during glycolysis and the reverse reaction during gluconeogenesis; expression is induced in response to glucose	1	-0.050873	0.110737398	0.192232043	-0.088783965	-1.080771327	-0.070705891	0.039320912	0.022801001	0.104014531	0.055251196	0.147410914	0.244692251	-0.074219279	-0.243226051	-0.174248561	0.131615818	-0.020852651	-0.085694186	-0.122119144	0.388332844	0.221431673	0.112566702	0.106629729	-0.178673476	-0.058674295	-0.000660906	0.328974277	0.948750317	0.458119482	0.096140385	-0.115800656	0.110764123	0.319918454	0.176399365	0.343180388	0.255524904	-0.035338175	0.107058443	-0.137690648	-0.174735382	0.025794247	0.429396361	-0.176733255
GENE1534X	YJL052W	YJL052W	TDH1	TDH1|GLD3	Glyceraldehyde-3-phosphate dehydrogenase, isozyme 1, involved in glycolysis and gluconeogenesis; tetramer that catalyzes the reaction of glyceraldehyde-3-phosphate to 1,3 bis-phosphoglycerate; detected in the cytoplasm and cell wall	1	-0.02606404	-0.119640462	0.084690206	0.023454087	0.191474214	0.226952374	0.056652889	-0.184199989	0.141380474	0.11887797	-0.029205233	0.021835027	-0.117917307	-0.118130252	-0.034819327	0.085696578	-0.036781885	0.004206531	-0.11403212	-0.038541138	0.459253252	0.023766328	0.117960952	-0.154281139	-0.100083493	0.107326306	0.453807265	0.743911266	0.918706775	-0.178813905	0.225817844	0.064579383	0.28711763	0.148582742	0.300850034	-0.113175191	-0.225134939	0.210201815	-0.205849513	-0.025178507	0.003400749	0.280374378	-0.21760653
GENE1713X	YKL060C	YKL060C	FBA1	FBA1|LOT1	Fructose 1,6-bisphosphate aldolase, required for glycolysis and gluconeogenesis; catalyzes conversion of fructose 1,6 bisphosphate to glyceraldehyde-3-P and dihydroxyacetone-P; locates to mitochondrial outer surface upon oxidative stress	1	-0.176247373	0.089701526	0.156228319	-0.26816681	0.053903732	-0.083543226	0.020399079	-0.258100748	0.118798248	0.035440922	-0.138422519	-0.004624026	0.147983924	-0.215874642	-0.269331336	0.231039122	-0.09958411	-0.041601241	0.169104025	0.230412081	0.366677523	0.22073856	-0.006467651	-0.109075539	-0.091506787	0.329709172	0.507373512	0.638361216	0.434796333	0.048710495	-0.012478299	-0.008901422	-0.067095235	0.069399714	0.386270165	0.01191064	-0.151733816	-0.0262418	-0.366122454	0.106375121	-0.135600284	0.393987238	-0.182912171
GENE1946X	YLR110C	YLR110C	CCW12	CCW12	Cell wall mannoprotein; plays a role in maintenance of newly synthesized areas of cell wall; localizes to periphery of small buds, septum region of larger buds, and shmoo tip; CCW12 has a paralog, YDR134C, that arose from the whole genome duplication	1	-0.084985517	-0.096321531	0.224225536	-0.160040408	0.403409541	0.070760258	0.31990692	0.003501497	0.082443729	0.133787081	0.0238089	0.067831427	0.613248766	0.15811725	-0.018964253	-0.074995622	0.157664657	0.003731749	0.029163081	0.335220248	0.014969379	0.348900914	-0.016871035	0.038674973	0.274637371	0.485014558	0.578117549	0.312246948	0.220367104	0.210201815	0.2683146	0.287673235	-0.016112208	0.027946679	0.068560757	-0.096839838	-0.070898332	-0.182190135	-0.244438976	0.476340205	0.302196205	0.009547831	-0.09273243
GENE1959X	YLR134W	YLR134W	PDC5	PDC5	Minor isoform of pyruvate decarboxylase, key enzyme in alcoholic fermentation, decarboxylates pyruvate to acetaldehyde, regulation is glucose- and ethanol-dependent, repressed by thiamine, involved in amino acid catabolism	1	-0.115952298	0.092640452	0.015169258	-0.245184317	-0.267326146	0.005141249	-0.04645016	-0.227800146	-0.041843303	0.002752919	0.025978463	0.175186038	0.196896553	-0.112657219	-0.075260073	0.235898584	0.20846732	-0.091434538	-0.060579319	0.365748525	-0.205556676	0.142465726	0.019132551	0.126232818	0.117216282	0.486848205	0.851063371	0.115153126	0.098689042	0.206068024	-0.189382508	-0.155350819	-0.030066725	-0.008866583	0.357551992	0.119010821	-0.035304174	-0.032072976	-0.438770652	0.451456428	0.078295574	0.268602073	-0.125220343
GENE741X	YEL034W	YEL034W	HYP2	HYP2|TIF51A|eIF-5A|eIF5A	Translation elongation factor eIF-5A that may function in translation initiation; similar to and functionally redundant with Anb1p; structural homolog of bacterial EF-P; undergoes an essential hypusination modification	1	-0.030262658	0.09052828	-0.178399161	-0.1151333	0.283151329	0.036580697	-0.066150934	-0.160399914	0.256322324	-0.033531141	-0.30350399	-0.207815975	0.208766952	-0.086346537	-0.100632541	-0.018537475	0.180567995	0.07968872	0.02443316	0.066137426	-0.594682872	0.120577551	0.048082698	-0.052737817	0.052123707	0.059507567	0.259145916	0.198745579	-0.042921923	0.071048692	-0.115473971	-0.054131646	-0.139846057	-0.142031744	0.272238225	0.047957107	-0.00203708	0.058579724	-0.044922333	0.009275502	0.095006205	-0.031705718	-0.023173016
GENE1632X	YJR047C	YJR047C	ANB1	ANB1|HYP1|TIF51B|eIF-5A	Translation elongation factor eIF-5A, previously thought to function in translation initiation; similar to and functionally redundant with Hyp2p; undergoes an essential hypusination modification; expressed under anaerobic conditions	1	0.096045904	0.173332155	-0.006960455	0.071282148	0.189109743	0.129810527	-0.063205667	-0.174300656	1.617740393	-0.052353293	-0.305802673	-0.176306069	0.163679063	-0.05639068	-0.042700488	-0.08602798	0.013912418	0.114913352	-0.051717628	-0.329420686	-0.765258372	-0.089239709	0.001182525	-0.026895732	0.033158667	0.064234458	0.139521882	0.04776172	-0.147256434	0.079879828	0.045848321	-0.013947371	-0.052339826	0.030901037	0.055792604	0.093438484	-0.017069563	-0.053355966	-0.094650641	-0.031904824	0.082103044	-0.054572083	-0.04965701
GENE1180X	YGR175C	YGR175C	ERG1	ERG1	Squalene epoxidase, catalyzes the epoxidation of squalene to 2,3-oxidosqualene; plays an essential role in the ergosterol-biosynthesis pathway and is the specific target of the antifungal drug terbinafine	1	-0.045601167	0.109480917	-0.008963843	-0.133126825	0.257191688	0.187691748	0.187463716	0.032693319	0.764414072	0.054876253	0.094641455	-0.034457278	0.282024592	0.199172914	0.065834217	-0.029829578	0.051525239	0.010880072	0.009834439	0.010378836	0.131826505	0.582199514	-0.086836755	-0.017726652	0.051274642	0.080889568	0.176539794	0.016881367	0.224904642	0.001773424	0.094938666	0.118333139	0.149779633	0.022914601	0.017850662	-0.046439733	0.137752697	-0.057654403	0.078049593	-0.046892729	-0.047099903	0.043582484	-0.061760888
GENE1119X	YGR060W	YGR060W	ERG25	ERG25	C-4 methyl sterol oxidase, catalyzes the first of three steps required to remove two C-4 methyl groups from an intermediate in ergosterol biosynthesis; mutants accumulate the sterol intermediate 4,4-dimethylzymosterol	1	-0.046336934	0.128874063	0.10410849	0.320842773	0.149259374	0.060282625	-0.126892373	-0.404299676	0.370253563	-0.188818365	0.051984552	0.046225615	-0.132571593	-0.224694878	-0.277297914	0.01948843	0.166651174	-0.222264275	-0.208781049	-0.356321096	-0.081789345	-0.369210601	-0.160846606	-0.013127476	-0.257942021	0.228209168	0.127593666	-0.379201531	-0.221342281	0.050480802	0.001139279	-0.048979249	-0.05989942	-0.074462317	0.181840405	0.064262055	-0.05285155	0.054626241	-0.684507966	0.104027957	-0.150900647	0.160610452	0.074231394
GENE1275X	YHR007C	YHR007C	ERG11	ERG11|CYP51	Lanosterol 14-alpha-demethylase; catalyzes the C-14 demethylation of lanosterol to form 4,4''-dimethyl cholesta-8,14,24-triene-3-beta-ol in the ergosterol biosynthesis pathway; member of the cytochrome P450 family; associated and coordinately regulated with the P450 reductase Ncp1p	1	0.05021609	0.046951979	0.096099898	-0.078702308	-0.001680275	-0.057522278	-0.097855397	-0.29899928	0.911200702	0.044058327	-0.000378036	0.034511551	0.07927911	0.011051885	0.057692867	-0.000533896	-0.025629284	0.020683538	0.066054739	-0.223149791	-0.112733662	0.201759309	-0.111481562	-0.039857537	-0.091452986	0.244217306	0.241217837	-0.229154035	-0.10863059	-0.086652905	-0.159958214	-0.090698466	0.040064789	-0.080943719	0.260603815	0.085655794	0.074669838	-0.026324077	-0.114027441	0.029148944	0.11589887	0.091164961	-0.069762252
GENE1919X	YLR056W	YLR056W	ERG3	ERG3|PSO6|SYR1	C-5 sterol desaturase, glycoprotein that catalyzes the introduction of a C-5(6) double bond into episterol, a precursor in ergosterol biosynthesis; mutants are viable, but cannot grow on non-fermentable carbon sources; substrate of the HRD ubiquitin ligase	1	0.067914017	0.155788079	0.171411812	0.101233207	-0.34893775	-0.197560251	-0.319220156	-0.444900453	-0.07572221	-0.040628958	0.263022393	0.182399914	-0.095132902	-0.018620774	0.032086734	-0.109475479	-0.084612191	-0.266770631	-0.328000158	0.016567633	-0.12693806	0.164914966	-0.125439078	-0.026061103	-0.083556987	0.441610962	0.101529062	-0.255554706	-0.252915144	-0.014893086	-0.331702918	-0.366650641	0.204941988	-0.079273768	0.086389758	0.055695444	-0.040614121	-0.157758087	-0.264436215	-0.109049082	-0.062500425	-0.038021136	-0.080757566
GENE23X	YAL040C	YAL040C	CLN3	CLN3|DAF1|FUN10|WHI1	G1 cyclin involved in cell cycle progression; activates Cdc28p kinase to promote the G1 to S phase transition; plays a role in regulating transcription of the other G1 cyclins, CLN1 and CLN2; regulated by phosphorylation and proteolysis	1	-0.034980431	0.105356254	0.17445755	0.120073199	-0.070498325	-0.018791772	0.084486119	-0.0156994	0.031268142	-0.083206952	-0.182856485	-0.201831669	0.455060184	0.059839789	-0.00851389	-0.391684681	-0.021100039	-0.05195092	-0.052751284	0.068299346	-0.415778279	0.138631016	0.028286243	0.487928748	0.015183534	0.266864479	0.183632597	0.170078874	-0.185997635	-0.141886875	-0.042489488	-0.095652327	0.086987525	-0.116103962	0.400373966	0.244034573	0.386501968	0.593392015	0.109895408	-0.156458274	-0.258299172	0.191499487	-0.048374906
GENE1031X	YGL178W	YGL178W	MPT5	MPT5|HTR1|PUF5|UTH4	mRNA-binding protein of the PUF family; binds to the 3' UTR of specific mRNAs, including those involved in mating type switching, cell wall integrity, chronological lifespan, chromatin modification, and spindle pole body architecture; recruits the CCR4-NOT deadenylase complex to mRNAs along with Dhh1p and Dcp1p to promote deadenylation, decapping, and decay; also interacts with the Caf20p transla…	1	-0.023831425	-0.011509443	-0.234388873	-0.083130538	-0.28174755	-0.202857494	0.109347187	-0.215000272	-0.060010705	-0.22984077	-0.065593712	-0.133929208	0.337345719	0.040120918	-0.138614684	0.056736112	0.22666882	0.0029401	0.068698324	-0.024397692	-0.118174091	0.194604009	-0.030380525	0.341245711	0.054890145	0.576744616	0.485921383	0.352622956	-0.1315566	-0.149184585	-0.012200377	-0.088813111	0.130153313	-0.178524882	0.332942754	0.108223341	0.301763207	0.086960353	-0.191773131	-0.01788732	-0.042700488	0.059341431	0.127633274
GENE1055X	YGL215W	YGL215W	CLG1	CLG1	Cyclin-like protein that interacts with Pho85p; has sequence similarity to G1 cyclins PCL1 and PCL2	1	0.010479097	0.069317214	0.060490157	0.036074243	0.033370137	0.129573181	0.219239786	0.063102521	-0.065619379	0.026700925	0.188983202	0.239703536	0.147423923	-0.029353932	-0.122023366	0.268003136	0.20425342	0.063033469	0.050369348	-0.136933774	0.08534307	-0.888602734	-0.108979069	0.026615949	0.053611849	0.167820334	0.03660883	0.468374789	0.17897591	0.058898307	-0.011637422	-0.117363207	0.093181536	-0.081067324	0.165828347	0.139587373	-0.267524123	-0.075886428	0.363630861	-0.184391782	-0.172499627	-0.050840124	0.021664495
GENE107X	YBL107C	YBL107C	YBL107C		Putative protein of unknown function; green fluorescent protein (GFP)-fusion protein localizes to the cytoplasm; YBL107C is not an essential gene	1	-0.013597803	-0.039645467	0.159189984	0.211772293	0.154388785	0.125492409	-0.028023543	0.06580665	-0.029689668	0.053083524	0.084962264	0.144607663	-0.05723254	0.057526521	0.03307407	0.073929891	0.011123467	-0.126697049	-0.138999075	-0.010220099	0.493770301	0.356583297	-0.001751051	0.005141249	-0.040976234	-0.032016926	0.052527186	-0.125975832	0.169950649	0.067927778	-0.141321898	0.089308307	0.100318357	0.220490933	-0.09976498	0.048863914	-0.018997874	0.211273909	0.0160113	0.085492641	0.058205649	-0.022528095	0.026304323
GENE179X	YBR137W	YBR137W	YBR137W		Protein of unknown function; localized to the cytoplasm; binds to Replication Protein A (RPA); also interacts with Sgt2p; YBR137W is not an essential gene	1	0.022801001	0.038913723	0.22628656	0.149181306	0.447515726	0.176335543	0.290188462	0.271700561	-0.099698499	-0.11979565	0.035694283	0.1095879	0.040275253	-0.134576812	0.076819018	-0.010798489	0.137451053	0.118505917	0.02780517	0.299197763	0.360229403	-0.412644625	-0.035293821	0.250209719	0.15453136	0.313547701	0.210077107	0.636450648	0.58498174	0.164400145	0.162197143	0.260278642	0.027267311	0.101246662	0.273623288	0.122990713	0.006104095	0.039840266	0.745512724	0.075820118	-0.081500798	-0.0888438	0.073669448
GENE819X	YER071C	YER071C	TDA2	TDA2	Protein of unknown function; green fluorescent protein (GFP)-fusion protein localizes to the cytoplasm in a punctate pattern; null mutant is sensitive to expression of the top1-T722A allele	1	0.046993874	-0.029348044	0.311038017	0.403933018	0.1728587	0.023865663	-0.021403108	-0.058800519	-0.038007803	-0.019907411	0.07876011	0.144790366	-0.057279076	-0.051665291	0.009877425	0.110002361	0.044911649	0.062701993	0.022261271	0.237172097	0.520306587	0.420326084	-0.005139367	0.040569849	0.104444019	0.108972669	0.014026721	0.208205089	0.291320652	-0.032185093	0.104417183	0.104350083	-0.112130083	0.004005128	0.183835834	0.167499244	0.084173143	0.013126336	0.279649586	-0.041115761	0.043596484	0.070251919	-0.005069872
GENE946X	YFR047C	YFR047C	BNA6	BNA6|QPT1	Quinolinate phosphoribosyl transferase, required for the de novo biosynthesis of NAD from tryptophan via kynurenine; expression regulated by Hst1p	1	-0.105946697	-0.133777246	0.203038245	0.129111528	0.161049217	0.022048164	0.001499623	-0.040499866	-0.079295106	-0.072837785	0.128451794	0.063558161	0.10136769	0.164142653	0.123494036	0.129058763	0.120763317	-0.340623409	-0.330539584	0.211847037	0.253408432	0.17638661	-0.043494251	0.060559329	0.194830909	0.454302251	0.446944326	1.046253562	0.888460755	-0.03966178	-0.115522422	0.144477159	0.130772755	0.186208949	0.019801529	0.235494256	0.08196675	0.144868672	0.566883326	0.12171834	0.104806297	-0.352127403	0.000302934
GENE1395X	YIL014C-A	YIL014C-A	YIL014C-A	YIL015C-A	Putative protein of unknown function	1	-0.058681808	-0.167276844	0.237649366	0.139927834	0.40758118	0.040106885	0.171488687	-0.03789968	-0.465725213	0.016296625	0.068849631	0.030477339	0.050536525	0.097570345	0.073737986	0.176284477	0.147163406	0.336523354	0.385121763	0.325789362	1.181999445	0.056888681	-0.218690649	0.013240702	-0.051521748	0.574149966	0.302781105	0.24143751	0.536977947	0.027748562	-0.109640472	0.257505506	0.382412732	-0.014387364	-0.288714796	0.074039534	-0.105179913	-0.140326172	0.828745306	-0.142248258	-0.043599818	-0.848489225	-0.101477399
GENE463X	YDL247W-A	YDL247W-A	YDL247W-A		Dubious open reading frame unlikely to encode a protein, based on available experimental and comparative sequence data; identified by sequence comparison with hemiascomycetous yeast species	1	0.014912266	0.106415331	0.073408954	0.114833407	-0.008640153	0.010436129	0.099645317	0.097502925	0.189299554	-0.154494688	-0.14036116	-0.147694275	0.179969579	-0.058289688	-0.057927705	0.153857216	0.143811345	-0.126720682	-0.161879212	0.317940742	-0.250431418	-0.169332534	0.116697438	0.283803284	0.10911981	0.311189205	0.212195784	0.143994138	-0.006877826	0.017266313	0.238799095	0.074272506	0.04253228	-0.255335987	-0.079427719	0.04204192	0.1077682	0.280932576	-0.438776523	0.451319277	0.04509344	-0.205022767	0.079402007
GENE263X	YBR302C	YBR302C	COS2	COS2	Protein of unknown function, member of the DUP380 subfamily of conserved, often subtelomerically-encoded proteins	1	-0.076668233	-0.034868099	0.411968499	0.370409817	0.55882597	0.231088281	0.049700461	0.035398692	0.009906081	-0.009718917	0.168372467	0.078691803	0.426039279	0.219128236	0.135744989	0.229231045	0.11209958	0.132603154	-0.036166359	0.195385397	0.086892441	0.439463556	-0.030567659	0.360701382	0.198883846	0.612522364	0.671882093	0.626906335	0.606480122	0.259242356	0.18919833	0.122381173	0.144842565	0.130416945	-0.117848434	0.140608534	0.212531984	0.546254873	-0.105957568	0.100008801	-0.050799772	-0.272919476	-0.104781151
GENE464X	YDL248W	YDL248W	COS7	COS7	Protein of unknown function, member of the DUP380 subfamily of conserved, often subtelomerically-encoded proteins; the authentic, non-tagged protein is detected in highly purified mitochondria in high-throughput studies	1	-0.174437404	0.01344082	0.579604983	0.593984723	0.549432576	0.174930468	0.097138807	0.074395828	0.00751128	0.000331782	0.137018174	0.095060229	0.605285704	0.215392813	0.18913506	0.226915389	0.044380128	0.146016493	-0.186455607	0.234305114	0.069495954	0.637647331	0.110323153	0.498679787	0.313489676	0.7722826	0.824556053	0.832120359	0.658252597	0.397562027	0.209727839	0.00437914	0.160997614	0.158207744	-0.065838322	0.164812014	0.292180985	0.535893679	-0.058405358	0.228295386	-0.03400078	-0.235706508	-0.123122811
GENE917X	YFL062W	YFL062W	COS4	COS4	Protein of unknown function, member of the DUP380 subfamily of conserved, often subtelomerically-encoded proteins	1	-0.112909943	0.018206857	0.450443238	0.467143804	0.459116817	0.186132863	0.161836103	0.020598207	0.113993809	-0.004221726	0.274434626	0.094790064	0.632761419	0.296874374	0.21269384	0.217119023	0.084363662	0.171386197	-0.058744919	0.284111351	0.169565886	0.894588828	0.109895408	0.484375328	0.285792798	0.786404014	0.885418177	0.807148814	0.693587303	0.443680912	0.158673093	0.007956125	0.146655217	0.147345781	-0.001905615	0.131773844	0.327250481	0.587432206	-0.17447485	0.18771708	-0.060800508	-0.268881083	-0.094458088
GENE1270X	YHL048W	YHL048W	COS8	COS8	Nuclear membrane protein, member of the DUP380 subfamily of conserved, often subtelomerically-encoded proteins; regulation suggests a potential role in the unfolded protein response	1	-0.129146874	0.103410348	0.562708914	0.456227899	0.33607769	0.302149385	0.117734931	0.169399127	0.084690206	0.074094355	0.118426181	0.081830442	0.48098886	0.347506911	0.188768044	0.195624769	0.029912213	0.247611597	-0.27559945	0.236400768	0.13853927	0.699853659	0.198519304	0.560264945	0.318415195	0.742696106	0.789453805	0.972670615	0.537554503	0.416807324	0.184762701	-0.156559587	0.16811569	0.175850317	0.010278567	0.155490205	0.355004966	0.410514772	-0.098315567	0.186817467	0.022502754	-0.154345363	-0.148939818
GENE1511X	YIR044C	YIR044C	YIR044C		Possible pseudogene in strain S288C; YIR044C and the adjacent ORF, YIR043C, together may encode a non-functional member of the conserved, often subtelomerically-encoded Cos protein family	1	-0.057046417	0.115952119	0.376112551	0.370108455	0.384149313	0.143066823	0.008257394	0.283305466	-0.023151025	-0.070855901	0.033186864	-0.026553297	0.45006308	0.203652218	0.190134406	0.265604913	0.101260111	0.061610322	-0.230091184	0.306028873	0.001672556	0.269116938	0.163743451	0.494497538	0.380385906	0.839056611	0.807058096	0.630470693	0.739044488	0.1728587	0.169168189	0.009734132	0.132379428	-0.046184983	-0.049003132	0.23424378	0.334877163	0.36671108	-0.301587701	0.207168207	-0.1074007	-0.17002058	-0.104481772
GENE1684X	YJR161C	YJR161C	COS5	COS5	Protein of unknown function, member the DUP380 subfamily of conserved, often subtelomerically-encoded proteins	1	-0.077421546	0.095910922	0.326169163	0.461015075	0.292404831	0.028625727	-0.078717545	0.010006376	0.065655023	-0.050223053	-0.003810858	-0.090119392	0.285662621	0.172397897	0.09253221	0.183238775	0.229095653	-0.091980308	-0.246135354	0.315287978	0.152728587	0.250585705	0.229637146	0.32154718	0.2409859	0.518454552	0.479923815	0.513116777	0.436407059	0.31864655	0.057304695	0.110724039	0.16214557	0.080289267	-0.185541451	0.157302469	0.205542654	0.252415657	-0.111048341	0.14675948	-0.101599693	-0.409138382	0.007941778
GENE1247X	YGR295C	YGR295C	COS6	COS6	Protein of unknown function, member of the DUP380 subfamily of conserved, often subtelomerically-encoded proteins	1	-0.02778526	-0.00810325	0.350814045	0.318704397	0.436001897	0.267128259	0.178912193	0.157793984	-0.055216502	0.023510862	-0.054371323	-0.118491992	0.389181316	0.105007522	0.123017199	0.170681417	0.145494863	0.341348201	0.263022393	-0.178193465	0.047705892	-0.119342677	0.054084394	0.246724263	0.17207782	0.696937501	0.643523753	0.201546043	0.172935486	0.111338519	0.400964111	0.226545513	0.018691139	-0.037122313	0.07927911	0.151677012	0.08594127	0.291391373	-0.099950507	0.122540198	0.002796117	0.040429574	0.031098722
GENE1510X	YIR043C	YIR043C	YIR043C		Possible pseudogene in strain S288C; YIR043C and the adjacent ORF, YIR044C, together may encode a non-functional member of the conserved, often subtelomerically-encoded Cos protein family	1	-0.140447035	0.047957107	0.339810103	0.2617715	-0.027142687	0.287661403	0.175160497	0.248097584	-0.063950472	0.133182094	0.15665549	0.197601229	0.232930854	0.226607174	0.294217855	-0.055111576	-0.294740409	0.285686284	-0.537260771	0.162158459	-0.030283283	0.436908037	0.215193987	0.479385793	0.328239054	0.493985444	0.612022162	0.812021673	0.652481914	0.32813561	-0.224035874	-0.680338144	0.062632918	0.498628736	0.134956896	0.283601791	0.347495586	0.567399442	-0.494794011	-0.091666661	0.224904642	-0.046766054	-0.272729486
GENE1497X	YIR028W	YIR028W	DAL4	DAL4	Allantoin permease; expression sensitive to nitrogen catabolite repression and induced by allophanate, an intermediate in allantoin degradation	1	0.031790402	-0.117868781	-0.066472679	-0.117651187	0.057595834	-0.111428566	-0.064027384	-0.088400446	0.004810572	-0.061711196	0.006635541	0.001456387	0.232918575	0.188919917	-0.045535654	0.057318561	0.0988103	-0.141713381	-0.130531266	-0.041573029	0.096666671	0.187932402	-0.006614025	0.172269881	0.187121615	0.214522734	0.169270828	0.260700166	0.097705178	-0.165186867	-0.132005513	-0.103952952	0.070581675	0.139063403	0.083438054	0.115033239	0.170501962	0.419258416	0.0804803	0.05401491	0.087096177	-0.155185342	-0.063639842
GENE1626X	YJR025C	YJR025C	BNA1	BNA1|HAD1	3-hydroxyanthranilic acid dioxygenase, required for the de novo biosynthesis of NAD from tryptophan via kynurenine; expression regulated by Hst1p	1	-0.204319477	-0.283316344	-0.489277035	-0.709960222	0.131088957	-0.238289222	-0.032261807	-0.140000254	-0.016463846	0.020669317	0.445038021	0.379687488	0.472144604	0.341188759	0.090596028	0.527810991	0.510131478	-0.757313371	-0.832364619	0.829744041	0.545958519	-0.266959816	0.110229589	0.617646396	0.785768151	1.072263598	0.782425344	1.53946662	1.264842749	0.529960811	-0.296977282	0.506317556	0.208592176	0.513015688	1.045652628	0.463863075	0.457226545	0.646402299	-0.587860167	-0.119176582	-0.004800611	-0.365639061	-0.050366461
GENE2974X	YPR140W	YPR140W	TAZ1	TAZ1	Lyso-phosphatidylcholine acyltransferase, required for normal phospholipid content of mitochondrial membranes; may remodel acyl groups of cardiolipin in the inner membrane; human ortholog tafazzin is implicated in Barth syndrome	1	-0.07265874	-0.018391347	-0.203664735	-0.248363182	-0.042568237	-0.09705431	-0.085960604	-0.210799947	-0.006979301	-0.020751661	-0.061497398	-0.045836452	0.089403234	0.115392871	-0.1157647	-0.003972877	0.044058327	-0.071451545	-0.097738065	0.127408773	0.247319937	0.211548045	-0.007386722	0.204040527	0.087028272	0.100291453	0.213751644	0.234722033	0.149766624	0.156202436	-0.134116024	-0.103115939	0.082184814	0.144946963	0.014969379	0.130930871	0.098352179	0.217962742	0.180529803	-0.02290622	-0.139799967	-0.289384633	-0.028098565
GENE48X	YAR035W	YAR035W	YAT1	YAT1	Outer mitochondrial carnitine acetyltransferase, minor ethanol-inducible enzyme involved in transport of activated acyl groups from the cytoplasm into the mitochondrial matrix; phosphorylated	1	-0.132925913	-0.164371774	-0.019572483	0.002320871	-0.100709893	-0.03056471	-0.035388444	0.000504855	0.030110033	0.033990279	-0.006398092	-0.019759683	-0.01774418	-0.084301665	0.138762057	-0.092741661	-0.101112157	0.226126224	0.077653185	-0.015056353	0.244424343	0.03909627	-0.052806653	-0.003514354	0.211273909	0.048501261	-0.10002473	-0.083341457	0.046574876	0.155490205	-0.024887854	-0.089904413	0.067308292	-0.047611263	-0.200715363	0.083914541	-0.025870144	0.330615759	0.828493476	-0.009932443	0.042602316	-0.024603128	0.077188298
GENE120X	YBR013C	YBR013C	YBR013C		Putative protein of unknown function, haploid deletion mutant exhibits synthetic phenotype with alpha-synuclein	1	0.044687875	-0.055852208	0.025794247	0.141027257	0.117096573	0.035229754	0.042952452	-0.209099546	0.060586996	-0.128855005	0.015197809	0.073491223	0.053166956	-0.062175039	-0.03940526	0.221456423	0.168167055	-0.125372976	-0.067690842	0.176514268	0.25132522	0.416277677	-0.007646313	0.273038387	0.021522367	0.03881542	0.014997935	0.433589786	0.558796585	-0.007494033	-0.02676345	0.01451241	0.246930957	0.218099177	0.472030193	0.378178656	0.375634462	0.332679302	0.100574039	0.076230705	0.083301887	-0.370245189	-0.079589307
GENE932X	YFR018C	YFR018C	YFR018C		Putative protein of unknown function	1	0.065324143	-0.031649679	0.534011781	0.568528354	0.276961118	0.108731858	-0.089244314	-0.035900105	0.157858625	0.056666758	0.144777313	0.153247595	0.102147467	-0.080696531	-0.055691756	0.132208303	0.008400832	0.027776867	-0.018246695	0.333515316	0.555138826	0.132208303	0.083220176	0.163138017	0.17377986	0.069358461	0.058219504	0.107406668	0.39359194	-0.199068219	-0.328400463	-0.290663481	0.12365295	0.319363594	0.319930017	0.240729526	0.203301415	0.369751245	0.323589116	-0.113799497	0.041803688	0.119249918	-0.050196163
GENE762X	YEL066W	YEL066W	HPA3	HPA3	D-Amino acid N-acetyltransferase, catalyzes N-acetylation of D-amino acids through ordered bi-bi mechanism in which acetyl-CoA is first substrate bound and CoA is last product liberated; similar to Hpa2p, acetylates histones weakly in vitro	1	0.059742898	-0.087359332	0.325455487	0.259085625	0.235518754	-0.037844881	-0.02131379	-0.125199884	-0.00896094	0.537783086	-0.188256085	0.041355141	-0.040074088	-0.091695867	-0.038419638	0.111792527	-0.018329978	0.473069936	0.535684705	0.234035268	0.542990983	0.275924832	-0.176535949	-0.06902504	-0.020947795	-0.044379197	-0.205536723	0.120935798	0.612456322	-0.009486545	-0.237198785	0.035229754	0.189501986	0.14071323	-0.004839694	0.309874654	0.107674479	0.725392163	0.888741314	0.051511317	0.314905286	-0.045760501	0.038773287
GENE1268X	YHL044W	YHL044W	YHL044W		Putative integral membrane protein, member of DUP240 gene family; green fluorescent protein (GFP)-fusion protein localizes to the plasma membrane in a punctate pattern	1	-0.053472742	-0.013977962	0.219041482	0.167345077	0.062563851	0.004911221	0.199775979	0.209503263	0.126272485	-0.004327355	-0.442685008	-0.231838554	0.070251919	-0.06557861	-0.118067622	0.221753374	0.092708096	1.19295156	0.770702183	-0.065430664	0.329491049	0.292051375	0.023879852	0.281775385	0.017038209	-0.042798571	-0.052351795	0.566912532	0.297261864	0.036243081	0.125399828	-0.022173513	0.101502173	0.309094667	0.047859415	0.248413384	0.192724422	0.167537764	-0.625101864	0.377068222	0.262505323	-0.186816841	0.016367948
GENE2184X	YMR009W	YMR009W	ADI1	ADI1	Acireductone dioxygenease involved in the methionine salvage pathway; ortholog of human MTCBP-1; transcribed with YMR010W and regulated post-transcriptionally by RNase III (Rnt1p) cleavage; ADI1 mRNA is induced in heat shock conditions	1	-0.054960199	-0.223698884	0.145781785	0.022090789	0.09804219	0.097462475	0.031282261	0.00600353	0.043834422	0.040611926	-0.275026739	-0.148383275	-0.072554059	-0.015288167	-0.135259569	0.473069936	0.345089763	0.161965057	0.105208717	-0.024845287	0.253759384	0.201157063	-0.011217168	-0.106727891	0.131312907	-0.04727133	0.169681326	-0.062859029	0.089064188	-0.186232343	-0.014095963	0.114860058	-0.069426149	0.000490433	-0.0066691	0.100062639	-0.029972451	0.209802687	0.081298716	0.052235022	0.176999286	-0.098541074	0.175543755
GENE1303X	YHR055C	YHR055C	CUP1-2	CUP1-2|CUP1	Metallothionein, binds copper and mediates resistance to high concentrations of copper and cadmium; locus is variably amplified in different strains, with two copies, CUP1-1 and CUP1-2, in the genomic sequence reference strain S288C	1	-0.105206288	-0.248330623	-0.549166203	-0.202024162	0.632882416	0.17448312	-0.312066793	-0.304200351	-0.317219973	0.072832972	1.11207962	0.838443577	0.249044791	0.180045992	-0.404651016	0.968201399	0.671329618	-0.07489229	0.754194856	0.925179124	0.968894362	0.270995319	-0.244413331	0.191865817	0.322274298	0.653903842	-0.227188692	1.536366344	1.008909941	0.665274501	-0.353479713	-0.28009814	0.534290731	-0.040220942	0.528071165	0.805209875	0.334064782	0.23678036	1.3584975	-0.12451873	-0.020899491	0.28308019	0.273038387
GENE461X	YDL246C	YDL246C	SOR2	SOR2	Protein of unknown function; protein sequence is 99% identical to the Sor1p sorbitol dehydrogenase; computational analysis of large-scale protein-protein interaction data also suggests a role in fructose or mannose metabolism	1	-0.050164793	-0.143825397	0.229034126	0.214336216	0.065075934	0.076244392	0.141419709	-0.113399908	-0.416804433	0.122964211	0.182069331	0.157599986	0.520004809	0.286029458	0.219091058	0.213129506	0.272297949	1.417995572	1.224392295	0.09253221	0.187083602	0.793879211	-0.083506539	0.393174529	0.29980731	0.953183293	0.846328855	0.397649646	0.462157041	-0.07129541	-0.299903005	-0.216429353	0.003141652	0.315392315	0.269452125	0.306215584	0.278817385	0.089484595	0.110977881	0.307102054	0.544495285	0.66555649	-0.205438569
GENE755X	YEL057C	YEL057C	YEL057C		Protein of unknown function involved in telomere maintenance; target of UME6 regulation	1	0.057498794	-0.064188771	0.159461275	0.333011478	0.03909627	-0.064600602	0.053166956	-0.025400206	-0.229392499	0.021380229	0.214037746	0.162274495	0.159241661	0.067239441	-0.018297832	0.274398834	0.208654597	1.000540853	0.87050283	0.661931992	0.903809547	0.469688058	-0.015728571	0.150286704	0.301950485	0.417207122	0.298904598	0.401728749	0.346781045	-0.051006015	-0.242324695	0.023865663	-0.001153174	0.124248721	0.259109736	0.153014064	0.044631924	0.077707864	1.437424779	-0.051925495	0.088602968	0.212780982	-0.00737077
GENE717X	YDR540C	YDR540C	IRC4	IRC4	Putative protein of unknown function; null mutant displays increased levels of spontaneous Rad52p foci; green fluorescent protein (GFP)-fusion protein localizes to the cytoplasm and nucleus	1	0.026630113	-0.079109162	0.121970251	0.267188191	0.663025737	0.030081773	0.016096903	0.010794158	0.01655337	0.086906023	-0.004121892	-0.068280637	0.113633826	0.066605881	-0.00915693	0.061734729	0.268877477	0.464427799	0.518384039	0.38336423	0.363171071	-0.309836835	-0.0087403	0.216498315	0.221703887	0.368891239	0.265484899	0.057942349	1.021799445	-0.005838845	-0.135692194	-0.07157889	0.059825946	0.19627969	0.433183819	0.302324891	0.143106028	0.233299077	-0.44312036	0.079538547	-0.056399684	0.169450447	0.078486875
GENE797X	YER045C	YER045C	ACA1	ACA1	Basic leucine zipper (bZIP) transcription factor of the ATF/CREB family, may regulate transcription of genes involved in utilization of non-optimal carbon sources	1	-0.12713185	0.014283871	0.254279584	0.175671503	0.223360762	-0.01602176	-0.042229492	-0.395499736	0.005601197	-0.05601868	-0.165929586	-0.086986922	0.307545096	0.218582794	0.084037043	0.413864821	0.549117148	0.538915575	0.646217942	-0.141885296	0.496339619	0.417552799	-0.063253902	0.066013396	0.137923166	0.234464526	0.186462522	0.493647337	0.278270274	0.248267651	-0.239329383	-0.134833396	0.156875491	0.102752179	0.297214896	0.222124472	0.132247806	0.226977021	0.138853774	-0.043677144	0.143798277	0.080466658	0.057332426
GENE718X	YDR541C	YDR541C	YDR541C		Putative dihydrokaempferol 4-reductase	1	0.003933191	-0.145455316	0.317605078	0.340197623	0.116564378	-0.040443484	0.135508597	-0.107099213	-0.141589254	0.025085509	0.094992697	0.116391368	0.065834217	-0.055183522	-0.125889242	0.14126274	0.291862845	-0.002110763	0.074984886	0.174189076	-0.289529234	0.156538993	-0.123564392	0.084213972	0.280077368	0.042924445	-0.098987557	0.432478428	0.52652961	-0.375296414	-0.203540131	-0.087114111	-0.06642887	0.247611597	0.257783055	0.246104017	0.105919398	0.315589428	-0.013823556	0.134168357	0.219103456	-0.227112696	-0.012519046
GENE914X	YFL059W	YFL059W	SNZ3	SNZ3	Member of a stationary phase-induced gene family; transcription of SNZ2 is induced prior to diauxic shift, and also in the absence of thiamin in a Thi2p-dependent manner; forms a coregulated gene pair with SNO3	1	-0.028925542	-0.10100849	0.458161503	0.443659693	0.098473459	-0.192480207	-0.212361932	-0.41219914	-0.280846357	-0.056800295	0.327480435	0.414763361	0.159060776	0.047426712	-0.008383285	0.463036478	0.241852373	0.27293095	0.358733833	0.388376921	-0.0625863	0.499782115	-0.139056265	0.363832682	0.25688988	0.529671073	0.416245252	0.498199791	0.683885038	-0.349075556	-0.545731425	-0.419329643	0.087612197	0.434070379	0.260591775	0.425727844	0.250488669	0.537981868	0.953175843	-0.025442788	0.070993759	0.037846059	-0.276719302
GENE915X	YNL334C	YNL334C	SNO2	SNO2	Protein of unknown function, nearly identical to Sno3p; expression is induced before the diauxic shift and also in the absence of thiamin	1	-0.034507517	-0.026215354	0.164760545	0.25581491	0.160662085	-0.13595058	-0.109115988	-0.086300589	-0.21565181	-0.02529596	0.415293545	0.394360483	0.098123066	0.016510583	0.032227822	0.163241088	0.326928467	0.106710121	0.168834552	0.581023395	0.146485791	0.326675385	0.037874166	0.03911031	0.205379993	0.2261879	0.11772164	0.170873657	0.25394088	-0.145463288	-0.075650752	0.056250561	-0.014600125	0.079497583	-0.108052053	0.097718656	-0.033918068	0.359003812	0.425964117	0.045009539	-0.085100293	-0.213306636	-0.175134405
GENE1797X	YKL218C	YKL218C	SRY1	SRY1	3-hydroxyaspartate dehydratase, deaminates L-threo-3-hydroxyaspartate to form oxaloacetate and ammonia; required in the presence of hydroxyaspartate; highly similar to mouse serine racemase (Srr) but has no serine racemase activity	1	-0.017047664	-0.044083163	0.329823971	0.254448921	0.150104702	-0.071809351	-0.095652327	-0.025300363	-0.152182639	0.246906638	0.158543855	0.276127368	0.156603724	0.078363903	-0.153521925	0.842222571	1.028342843	0.006692983	0.035863165	0.408266217	0.607957542	0.545573056	0.030547963	0.301107645	0.344419479	0.7337448	0.725313604	0.379609883	0.341211557	-0.160312861	-0.320621252	0.230080023	0.288606614	0.362015337	0.517184973	0.438622892	0.321108401	0.334408104	0.500883639	-0.290109456	-0.198700607	-0.092103332	0.104444019
GENE2594X	YOL159C	YOL159C	YOL159C		Soluble protein of unknown function; deletion mutants are viable and have elevated levels of Ty1 retrotransposition and Ty1 cDNA	1	-0.008566136	-0.136098012	0.065158673	-0.06599839	0.137975603	0.083206557	-0.027061833	-0.409899116	-0.12919578	-0.054739904	-0.145006984	-0.05674177	0.685617268	0.320276707	0.025978463	0.277365893	0.312827796	0.276889682	0.160533011	0.031084603	0.205655247	-0.036613181	-0.04839132	0.138879985	0.272560746	0.195750743	0.124606058	0.683965862	0.377912223	-0.082585052	-0.017596671	0.090297922	-0.016923584	0.124209009	0.255585343	0.367650628	0.234685257	0.113420472	0.0029401	0.049881648	0.040499713	-0.178898826	-0.007180822
GENE45X	YAR030C	YAR030C	YAR030C		Dubious open reading frame unlikely to encode a protein, based on available experimental and comparative sequence data; partially overlaps the uncharacterized ORF YAR029W and the verified gene PRM9	1	0.027097419	-0.05008712	0.115446143	0.095451884	-0.061792508	-0.018921861	0.163962379	0.137398601	0.084676601	0.025482444	-0.038144082	-0.0061706	-0.063856974	0.037213515	0.024943719	0.084173143	0.017494379	0.131075785	0.167203754	0.33710593	0.240644053	0.040794261	0.030067645	0.174495906	0.04748255	0.014926544	-0.009872885	0.186880827	0.05568156	-0.130651295	0.114140444	-0.023907697	0.090392776	0.186944202	0.179663912	0.084526941	0.13112849	0.147554174	-0.049131494	0.110002361	0.102295309	0.097759105	-0.038502611
GENE878X	YER187W	YER187W	YER187W		Putative protein of unknown function; induced in respiratory-deficient cells	1	-0.066008963	0.027338093	0.300955415	0.482290715	-0.018758155	-0.046552967	0.394514144	0.213602364	0.005054993	0.189400777	-0.053332012	-0.14173089	0.058316495	-0.019085586	-0.063472487	0.061582673	-0.034002259	0.191461578	0.154764652	-0.150818974	-0.481754929	-0.051892594	-0.020053694	0.117229581	-0.081804611	-0.145401061	-0.111950778	0.442556083	0.48857671	-0.254007191	0.037185397	0.037902273	-0.01492807	0.187121615	0.214087486	0.116577677	0.118917823	-0.006003988	-0.310659677	0.011252307	0.075806424	-0.007346119	-0.01953885
GENE608X	YDR317W	YDR317W	HIM1	HIM1	Protein of unknown function involved in DNA repair	1	0.012640181	-0.122422211	0.165905505	0.203677282	-0.045075636	-0.217489108	0.096949972	-0.078000106	-0.098894849	-0.054390799	0.005486223	0.087883703	0.189995304	0.133905426	0.058413479	0.290223837	0.180224255	0.099470273	0.197110504	0.108838893	0.250136942	0.295523197	-0.132634863	0.231813312	0.084690206	0.557395399	0.240607426	0.298881143	0.36713618	-0.329101682	-0.252057552	-0.033308189	0.099227868	0.478070974	0.076736942	0.302675843	0.174368069	0.242267132	-0.569924593	-0.105457708	-0.089100055	-0.099355347	-0.099703141
GENE1280X	YHR015W	YHR015W	MIP6	MIP6	Putative RNA-binding protein, interacts with Mex67p, which is a component of the nuclear pore involved in nuclear mRNA export	1	0.1728715	-0.122222766	0.003746139	0.047901284	-0.003664768	-0.217693776	-0.091125622	-0.11300043	-0.068887331	-0.251418561	-0.329139739	-0.13357465	0.11440701	0.135219634	0.165854067	0.261362314	0.355377168	-0.477755398	-0.320978016	0.41741237	0.164953575	0.411361158	-0.221100107	0.780671239	0.193330199	0.320854336	-0.179160148	0.43257463	0.614266932	-0.216327116	-0.441996932	-0.349104971	0.066867605	0.580917299	0.977082074	0.666538477	0.698147357	0.804780483	0.48711586	0.203952849	0.140896425	0.045890249	-0.115711547
GENE928X	YFR012W	YFR012W	DCV1	DCV1	Protein of unknown function; deletion mutant shows strong genetic interaction with cdc28-as1 mutant in the presence of 1-NM-PP1	1	-0.029206704	-0.075743496	0.084091485	0.2178635	0.132050335	-0.003774696	0.129335776	0.049296193	0.04748255	-0.104885101	-0.112783581	-0.117033042	0.132458404	0.041214939	-0.075738937	0.021636071	-0.041948751	-0.244837239	-0.252965003	0.637053728	0.681916952	0.019929597	-0.025536766	0.166484073	0.147463009	0.37281841	0.097475961	0.155386567	0.277734846	-0.096989505	-0.092553981	-0.000565647	-0.001124297	0.034384772	0.033172768	0.027762715	0.067473516	0.247878924	0.098338701	0.220268041	-0.013600716	-0.078504257	0.030166548
GENE929X	YFR012W-A	YFR012W-A	YFR012W-A		Putative protein of unknown function; identified by homology	1	-0.02227607	-0.163012683	0.016710248	0.037817951	0.09599191	-0.031679172	0.123109929	0.006894011	0.027522111	-0.047797661	-0.050009452	-0.024608999	0.14421609	0.093776494	-0.089060158	0.003818085	0.029558897	-0.146199122	-0.156389132	0.448911518	0.509878218	0.161036313	0.029134804	0.053681348	0.023425696	0.218421608	0.178848475	0.234648466	0.176833376	-0.032034624	-0.076683447	0.014269586	-0.004084275	0.233593598	0.085873306	0.036144592	0.08338359	0.37270698	0.126655757	0.122447439	0.09960492	0.042168029	-0.009649202
GENE234X	YBR250W	YBR250W	SPO23	SPO23	Protein of unknown function; associates with meiosis-specific protein Spo1p	1	-0.035038076	-0.043161232	0.262733817	0.497811616	0.166484073	0.006951443	0.087218411	-0.063600637	-0.086476736	-0.052401163	-0.071786605	-0.020845333	0.073779114	0.028385269	0.087680079	0.503430128	0.324695408	-0.042556349	0.041817702	0.359599888	0.661421239	-0.128405497	-0.118615732	0.219884068	0.176220626	0.52049768	0.12842539	0.342270285	0.439484835	-0.083081633	-0.103075653	0.006204654	0.128900453	-0.005355112	0.185650915	0.161655545	0.030265443	0.193582535	0.425308913	0.019659219	-0.072300725	0.015326286	-0.102768868
GENE2390X	YNL128W	YNL128W	TEP1	TEP1	PTEN homolog with no demonstrated inositol lipid phosphatase activity; plays a role in normal sporulation; homolog of human tumor suppressor gene PTEN/MMAC1/TEP1 and fission yeast ptn1	1	-0.015438355	-0.002548607	0.009519167	0.195813716	0.050132487	-0.041870035	0.015212085	-0.093900606	-0.019056348	-0.007900149	0.06430345	0.057665143	0.049672585	0.111779183	0.076819018	0.156590775	0.118957683	-0.040347043	-0.021912759	0.236008823	0.314035207	-0.072203644	-0.059227351	0.035370536	0.085193478	0.382523388	0.036102384	0.201771855	0.203752443	0.0528332	-0.116643511	0.012397042	0.052666292	0.146603093	-0.131972313	0.005773639	-0.009303577	0.176322773	0.221456423	-0.145204812	-0.060499582	-0.035598408	-0.018470254
GENE35X	YAL067C	YAL067C	SEO1	SEO1	Putative permease, member of the allantoate transporter subfamily of the major facilitator superfamily; mutation confers resistance to ethionine sulfoxide	1	-0.006299556	-0.029255288	0.111712419	0.175109386	0.10855791	0.009332838	0.0364963	-0.142899618	-0.034801591	0.002983292	-0.059800167	-0.053107478	-0.055270467	0.077789888	0.007425166	0.256467253	0.838241816	-0.031465352	0.093668342	0.263659447	0.409689635	0.21759057	-0.057086945	0.278829277	0.019189497	-0.089199811	-0.069822818	0.187831074	0.037325989	-0.062538087	-0.056531709	-0.132661745	0.062840119	0.333091646	0.287389547	0.229255661	0.186601967	0.177994311	0.526830018	0.007956125	0.053903732	0.0180074	-0.070989251
GENE154X	YBR076W	YBR076W	ECM8	ECM8	Non-essential protein of unknown function	1	0.023255352	0.02443316	0.161591053	0.288890064	0.13776581	-0.041154355	0.091665991	-0.044300348	-0.018441029	-0.067829952	0.135206506	0.063461527	0.105731711	0.012969069	0.079620458	0.030886916	0.076955795	0.121956989	0.165056527	0.10430982	0.169322148	0.031522237	-0.008405052	0.055806484	0.154609129	0.501984298	0.173536837	0.225324288	0.204078093	-0.062232278	-0.01830514	0.086620741	0.065324143	0.116271593	0.411545575	0.053862039	0.034046639	0.197211191	0.223311335	0.093614258	0.052304592	0.048431508	-0.011907962
GENE1496X	YIR027C	YIR027C	DAL1	DAL1	Allantoinase, converts allantoin to allantoate in the first step of allantoin degradation; expression sensitive to nitrogen catabolite repression	1	0.039054144	-0.101669349	-0.170478374	-0.262031227	-0.06126707	-0.126904979	-0.00180883	-0.10699977	-0.021556864	-0.070483178	-0.004983008	0.004292838	0.070375592	0.115326278	0.10739328	-0.038572256	0.114353701	-0.089339472	-0.017152779	0.161062136	0.11770834	0.05803936	-0.052676465	0.196153775	0.049393784	0.234722033	0.126497164	0.033454716	0.02453245	-0.101882987	-0.121845968	-0.120578103	0.093411438	0.341006547	0.52430445	0.155580863	0.194301426	0.443924874	-0.085830458	0.0239508	0.123997197	0.071639121	0.003328782
GENE1524X	YJL037W	YJL037W	IRC18	IRC18	Putative protein of unknown function; expression induced in respiratory-deficient cells and in carbon-limited chemostat cultures; similar to adjacent ORF, YJL038C; null mutant displays increased levels of spontaneous Rad52p foci	1	0.140255123	-0.10348013	0.741221011	0.707807481	0.317327231	0.140857175	0.02467428	0.056403179	-0.147921234	-0.066431895	0.084445305	0.206855744	-0.019968849	0.002796117	-0.063336812	0.306635559	0.142949238	-0.021717958	-0.001896948	0.450221509	0.885543108	1.019431472	-0.151735425	0.343169004	0.025184752	0.403376818	0.025454096	0.706057489	0.742670238	0.080794081	-0.221776277	-0.089070901	0.038997978	0.231616736	1.100479841	0.568878472	0.416839749	0.323566079	0.955357432	0.059729055	0.284300923	0.202173203	-0.091459133
GENE936X	YFR023W	YFR023W	PES4	PES4	Poly(A) binding protein, suppressor of DNA polymerase epsilon mutation, similar to Mip6p	1	0.014169588	-0.07550633	0.284182429	0.513460457	0.088426583	-0.015921107	0.136624515	-0.000499259	-0.0134347	0.026998306	-0.052353293	-0.002610754	0.130496025	0.143458724	0.069358461	0.376846016	0.374366254	-0.126783684	-0.056242168	0.552042544	0.708875835	0.371804178	-0.102078088	0.551619351	0.063116334	0.547133923	0.07247629	0.401979893	0.385033369	-0.063979127	-0.109173574	0.023028195	0.197940856	0.509209395	0.396882862	0.38574025	0.312130749	0.387439758	0.158427522	0.162442088	0.087802261	0.028144768	-0.030196361
GENE2046X	YLR307W	YLR307W	CDA1	CDA1	Chitin deacetylase, together with Cda2p involved in the biosynthesis ascospore wall component, chitosan; required for proper rigidity of the ascospore wall	1	-0.01323376	-0.0432088	0.682483435	0.978744745	0.244619191	-0.028295701	0.042868428	0.027706105	0.002090393	0.008630306	-0.108389497	-0.05944382	0.175454333	0.121890701	0.221258432	0.000129837	0.131760672	-0.025152082	-0.013159506	0.411979348	0.69103384	0.456070155	-0.055405386	0.837321639	0.010421805	0.452827334	0.206080541	0.164477363	0.487712711	-0.045727741	-0.154407993	-0.151727393	0.141197339	0.015825806	1.212519527	0.714698315	0.499578059	0.352939278	0.124711923	0.246468902	0.135495469	0.226089224	0.038829464
GENE1643X	YJR078W	YJR078W	BNA2	BNA2	Putative tryptophan 2,3-dioxygenase or indoleamine 2,3-dioxygenase, required for de novo biosynthesis of NAD from tryptophan via kynurenine; interacts genetically with telomere capping gene CDC13; regulated by Hst1p and Aftp	1	-0.080894887	-0.116268151	-0.066194735	0.017095238	0.074464336	-0.204668596	-0.131703585	-0.189800426	-0.112034969	-0.140798494	0.303354084	0.173434496	0.76208514	0.303926826	0.094898142	0.639843404	1.261368275	-0.464820951	-0.464259565	0.495255113	0.518232942	0.346066177	-0.168635085	0.798042238	0.731522143	2.00444746	1.298065901	1.183454752	1.183067203	-0.241957843	-0.350631028	-0.315122038	0.249044791	0.999574363	1.59498322	0.888686776	0.626373708	0.790321648	1.654188037	0.078486875	0.171104327	0.48546806	-0.05715749
GENE1644X	YJR079W	YJR079W	YJR079W		Putative protein of unknown function; mutation results in impaired mitochondrial respiration	1	-0.017934063	-0.043776777	-0.076666713	-0.028016187	-0.009801709	-0.146108121	-0.123715281	-0.188200191	-0.109872431	-0.041834392	0.223039433	0.079756975	0.605086565	0.043974366	0.026913347	0.284123212	0.762127638	-0.279649735	-0.224762306	0.225348979	0.280065477	0.079074264	-0.009891769	0.378777951	0.230436683	0.977162659	0.640491366	0.550644577	0.651958644	-0.141138926	-0.12060947	-0.219600856	0.05977058	0.591899574	0.907152176	0.391701728	0.359701067	0.436129838	1.100311637	-0.055921193	0.160494283	0.153947979	-0.113676183
GENE1891X	YLR004C	YLR004C	THI73	THI73	Putative plasma membrane permease proposed to be involved in carboxylic acid uptake and repressed by thiamine; substrate of Dbf2p/Mob1p kinase; transcription is altered if mitochondrial dysfunction occurs	1	0.012768885	-0.014248941	0.434006333	0.633096337	0.107540578	0.054890145	0.04668662	0.033497006	0.077024184	-0.032649867	-0.226177484	-0.183324933	-0.088814646	-0.026448969	-0.054859787	0.517255545	0.32188192	-0.071330272	-0.01755432	0.100574039	0.146629155	-0.016196826	-0.097372226	0.092829853	-0.109187573	0.070348106	-0.151751444	-0.012613641	0.050090685	-0.08461678	-0.031935796	-0.004317226	0.07244885	0.317929179	0.733996332	0.084853448	0.040191073	0.125280783	-0.01092786	-0.033597589	-0.005499925	0.292758197	-0.066883661
GENE2596X	YOL160W	YOL160W	YOL160W		Dubious open reading frame unlikely to encode a protein, based on available experimental and comparative sequence data	1	0.073833942	-0.010353776	0.156642556	0.284478605	0.184496135	0.006578097	0.096410297	0.018805066	-0.105766609	-0.033721637	-0.117682502	0.014626666	0.10120631	0.113593832	0.061762374	0.268494278	0.228233799	1.094641447	1.040113926	0.395029903	0.620661497	0.34368071	-0.076932989	0.413019925	0.176080182	0.165030778	-0.049268827	0.542198598	0.31976822	-0.032545097	-0.052315891	-0.032865338	0.218607605	0.347597629	0.243425354	0.325282782	0.38948971	0.362812102	-0.229045823	0.075888552	0.064703539	0.065958261	-0.015629394
GENE1304X	YHR054C	YHR054C	YHR054C		Putative protein of unknown function	1	0.005788008	-0.143122643	0.324649334	0.476578713	0.326077074	-0.044276547	0.156823725	-0.388000488	-0.231980875	-0.007201121	0.108544528	0.218123987	0.341257095	0.234758809	-0.073481306	0.129217058	0.379088581	0.365468592	0.788276434	0.787908852	0.296251833	0.593745768	-0.348116636	0.167088121	0.034849573	0.789996266	-0.220130131	0.626055896	0.773371875	-0.124820732	-0.411266416	-0.149086997	0.004753056	0.134444386	0.491216898	0.911737561	0.088521563	0.195398003	1.538677216	-0.336817533	-0.423299849	0.101313896	0.02490118
GENE459X	YJR156C	YJR156C	THI11	THI11	Protein involved in synthesis of the thiamine precursor hydroxymethylpyrimidine (HMP); member of a subtelomeric gene family including THI5, THI11, THI12, and THI13	1	0.04650503	-0.142840683	0.51414752	0.602190793	0.328009188	0.041453272	0.060171928	-0.113200158	-0.02160812	0.031635154	-0.059616722	0.078090593	0.474908441	0.176092938	0.000461589	0.273563623	0.198695302	0.533832431	0.414914846	0.720190883	1.009003043	0.772350192	-0.078903437	0.593535423	0.291497469	0.797735155	0.492632568	0.450812697	0.538319647	0.219623908	-0.335906804	-0.17828162	0.441185981	0.663062215	0.629892767	0.62750411	0.469979733	1.077571154	0.873025715	0.06634412	0.245605186	0.177114114	0.037916325
GENE1076X	YGL258W-A	YGL258W-A	YGL258W-A		Putative protein of unknown function	1	0.067693777	0.001081616	0.639074683	0.959332466	0.079251803	0.02820136	0.056028537	0.109601267	0.029558897	0.045540825	-0.195845634	-0.140539259	0.303447604	0.184216812	0.05351454	0.147215515	0.286597312	0.148973137	0.269344389	0.782635033	0.004709916	0.613258183	0.022971399	0.406101227	0.532735884	0.260182262	0.170566067	0.675445616	0.400854856	0.024291307	-0.004049552	-0.035157815	0.490888417	0.292923063	0.517386556	0.193582535	0.204128191	0.428592652	0.65697223	0.353470087	0.165995523	0.173600793	0.084744617
GENE1507X	YIR039C	YIR039C	YPS6	YPS6	Putative GPI-anchored aspartic protease, member of the yapsin family of proteases involved in cell wall growth and maintenance	1	-0.030327484	-0.003725517	0.229821697	0.3922185	0.02904997	-0.031801581	-0.053836599	0.034596063	-0.0485062	-0.018784465	-0.346028328	-0.176584855	0.629631758	0.32188192	0.179358169	0.119143657	0.315763295	0.339855701	0.282155097	0.556934536	0.266576678	0.720707476	0.043162495	0.508286655	0.538160682	0.218905136	0.318658143	1.141772747	0.665520132	0.191133067	-0.107456647	-0.019339981	0.384735048	0.585404873	0.762740016	0.323300898	0.296651214	0.40613389	0.9920578	0.27721113	0.197903127	0.167807505	0.111218318
GENE1770X	YKL162C-A	YKL162C-A	YKL162C-A		Dubious open reading frame unlikely to encode a functional protein, based on available experimental and comparative sequence data	1	-0.069900051	0.040527768	0.089660853	0.271162689	0.165391028	0.042924445	0.352396965	0.182005733	-0.07209596	0.309897929	0.10654933	0.173984483	0.543238521	0.047287099	0.013283587	0.313524485	0.748452663	0.744109392	0.867074072	0.707851648	0.623660862	0.518645942	-0.013229392	0.388509184	0.212556884	0.639139533	0.224707127	0.15109247	0.285023361	0.230375186	0.206218094	0.209316105	0.356335402	0.55343914	0.338179082	0.262745827	0.140948758	0.457940936	0.357799709	0.289810866	-0.082000062	0.089037068	-0.020415071
GENE1678X	YJR149W	YJR149W	YJR149W		Putative protein of unknown function; green fluorescent protein (GFP)-fusion protein localizes to the cytoplasm	1	-0.115575559	0.093086861	0.363417804	0.358700067	0.327767819	-0.100740828	0.024816096	-0.102999717	0.261266023	0.189274252	0.468812674	0.404042035	0.332793862	-0.005906928	0.017323334	0.535346329	0.397332013	0.825875163	0.796697438	0.387439758	0.97432375	0.654664695	-0.056051675	0.467582077	0.706676424	0.871906698	0.792313993	1.340881348	0.737288714	0.213390827	-0.1209279	-0.175755143	0.399674237	0.193431124	0.319999367	0.084145926	0.155943483	0.466861993	1.280991912	0.094019815	0.044603951	0.229858592	0.008243049
GENE360X	YDL024C	YDL024C	DIA3	DIA3	Protein of unknown function, involved in invasive and pseudohyphal growth	1	-0.037723441	0.030124161	0.35418132	0.68491745	0.261651158	0.05363965	0.089538828	0.030194804	0.007669144	-0.003498446	-0.027045663	0.025326518	0.088507995	-0.004288286	-0.062108766	0.18913506	0.408440143	0.035722431	0.078363903	0.438963473	0.725645185	0.046323419	-0.037668645	0.14825733	0.105329432	0.563685298	0.275519639	0.462356001	0.819937885	0.126417875	-0.02128158	0.043526493	0.200353697	0.07968872	0.229415655	0.109373927	0.100789309	0.188869298	0.305059969	0.017252058	0.000302934	0.016496319	-0.046879318
GENE2923X	YPR007C	YPR007C	REC8	REC8|SPO69	Meiosis-specific component of sister chromatid cohesion complex; maintains cohesion between sister chromatids during meiosis I; maintains cohesion between centromeres of sister chromatids until meiosis II; homolog of S. pombe Rec8p	1	0.042168029	0.003602237	0.271640807	0.533543408	0.155049726	0.061416775	0.114633553	0.076805338	-0.02182927	0.012997664	0.110416703	0.143458724	0.057263099	0.005917325	0.177203447	0.098945007	0.32703197	0.126748234	0.242340311	0.548170269	0.513996005	0.198745579	-0.02526366	0.173114643	0.14081791	0.268182844	-0.050417259	0.310130686	0.254835874	0.03731193	-0.016695887	-0.015928399	0.224077329	0.465462565	0.225879535	0.192673937	0.133129463	0.393372268	0.642720044	-0.064786188	-0.10079962	0.017195035	0.000403898
GENE1161X	YGR144W	YGR144W	THI4	THI4|ESP35|MOL1	Thiazole synthase, abundant protein involved in the formation of the thiazole moiety of thiamine during thiamine biosynthesis; acts more as a co-substrate rather than an enzyme by providing the sulphur source for thiazole formation; undergoes a single turnover only; required for mitochondrial genome stability in response to DNA damaging agents	1	-0.10988488	-0.160964355	0.040654007	0.112660103	0.491986454	0.237294495	0.059479881	-0.301799297	-0.304105938	0.240607426	1.262583494	1.031232834	0.18657662	0.049463488	0.165300965	2.238744021	0.228480101	0.684387863	0.720777512	0.184115216	0.471062571	0.171155587	-0.146417856	0.957179129	0.187362373	0.91792053	0.543961048	0.835665405	0.637638092	-0.043833289	-0.18946147	-0.031733736	0.323300898	0.788643956	0.399466425	0.252972662	0.571764171	0.237600431	-0.495536208	-0.031189647	-0.045200676	0.41875127	-0.122986123
GENE2342X	YMR322C	YMR322C	SNO4	SNO4|HSP34	Possible chaperone and cysteine protease, similar to bacterial Hsp31 and yeast Hsp31p, Hsp32p, and Hsp33p; DJ-1/ThiJ/PfpI superfamily member; predicted involvement in pyridoxine metabolism; induced by mild heat stress and copper deprivation	1	-0.180964619	0.102402821	0.520789325	0.942142904	0.198959261	0.019687682	0.123308621	-0.060800508	-0.057002895	0.070581675	1.610600948	1.475541472	0.161126643	0.052221108	0.13472037	0.944835961	0.839975715	1.442136645	1.114187121	0.593392015	0.121400073	0.328618199	-0.026227107	0.412835717	0.273718774	0.996215165	0.548564851	0.778006673	0.591085732	0.068794616	-0.104895957	-0.045215562	0.430638552	0.397759169	0.256720841	0.088385873	0.150546685	0.382910669	-0.066270262	0.019189497	-0.099500634	0.371480793	-0.054305408
GENE2863X	YPL171C	YPL171C	OYE3	OYE3|ZRG6	Conserved NADPH oxidoreductase containing flavin mononucleotide (FMN), homologous to Oye2p with different ligand binding and catalytic properties; has potential roles in oxidative stress response and programmed cell death	1	-0.08679539	-0.109162673	0.702630937	0.876369596	-0.037276272	-0.074111447	-0.115480222	-0.121899337	-0.090019576	0.063958459	0.885191679	1.034377694	0.280314982	0.149727613	-0.106564783	0.46611023	1.131958246	1.064248323	0.980522573	0.462628216	0.519098997	1.142609477	-0.039746307	0.154259145	0.180236995	0.347994417	0.113780499	0.143197477	0.179536536	0.2685422	-0.187679216	-0.138009712	0.167602003	0.084526941	0.315902382	0.113713831	0.192131028	0.082021266	0.900250495	0.034736905	0.004796193	0.236033335	-0.054673973
GENE1370X	YHR176W	YHR176W	FMO1	FMO1	Flavin-containing monooxygenase, localized to the cytoplasmic face of the ER membrane; catalyzes oxidation of biological thiols to maintain the ER redox buffer ratio for correct folding of disulfide-bonded proteins	1	0.002292063	-0.090028793	-0.041754194	-0.132010266	0.047468591	-0.047348853	-0.030586815	-0.00889997	-0.071430318	0.015554659	0.153338417	0.236388534	0.189653799	0.139914736	0.088738635	0.321616441	0.252185524	0.396608889	0.356098741	0.36208269	0.271784216	0.226557851	0.109721608	0.220342338	0.247307777	0.32431522	0.268482298	0.344487667	0.462429315	0.229698658	-0.163191989	-0.07507769	0.284419358	0.238627911	0.306378901	0.234072074	0.194187939	0.281359971	0.390634656	0.018206857	0.066605881	-0.158363357	-0.028904935
GENE2922X	YPR006C	YPR006C	ICL2	ICL2	2-methylisocitrate lyase of the mitochondrial matrix, functions in the methylcitrate cycle to catalyze the conversion of 2-methylisocitrate to succinate and pyruvate; ICL2 transcription is repressed by glucose and induced by ethanol	1	0.002551313	-0.024446115	0.104859963	0.116670832	0.268122941	0.025921784	-0.022447502	-0.179499954	-0.197322041	-0.019350216	0.307906419	0.356403023	0.021522367	-0.041139513	0.047733806	0.144816473	-0.052335341	0.329536974	0.356887519	0.188919917	0.118373021	0.482662439	-0.134632245	0.397255361	0.197550908	0.298740417	0.305456936	0.122526951	0.499159604	-0.005951836	-0.196619183	-0.140313447	0.342645764	0.415823549	0.228960261	0.412120313	0.439548671	0.615924716	0.536142469	-0.170564443	0.000894194	0.073408954	-0.05924689
GENE1926X	YLR070C	YLR070C	XYL2	XYL2	Xylitol dehydrogenase, converts xylitol to D-xylulose; expression induced by xylose, even though this pentose sugar is not well utilized by S. cerevisiae; null mutant has cell wall defect	1	-0.083216123	0.010923027	0.202260986	0.148595765	-0.048601694	0.033313747	-0.082236782	-0.123699561	-0.014842068	-0.007415724	0.091503516	0.055042908	0.124209009	0.157483563	-0.041715585	0.219760194	0.135245904	0.072805531	0.025978463	0.126193166	0.438739955	0.284857601	-0.007177922	0.246006697	0.228886396	0.360442936	0.274899751	0.283518821	0.362722367	-0.040271383	-0.232311308	-0.107285693	0.20965299	0.216684565	0.359858483	0.066481896	0.153468132	0.237465814	0.569257736	0.056319933	0.046295475	-0.018514095	-0.026978046
GENE296X	YKR106W	YKR106W	GEX2	GEX2	Proton:glutathione antiporter localized to the vacuolar and plasma membranes; expressed at a very low level; almost identical to paralog Gex1p; potential role in resistance to oxidative stress and modulation of the PKA pathway	1	0.095929205	0.167639941	0.357565016	0.583072782	-0.06381464	0.071150981	0.145201057	0.090849213	0.118220799	0.204749197	-0.443319231	-0.27347216	0.093072616	0.063695654	0.126629189	0.194808424	0.175117314	0.046186067	-0.028740279	0.572298527	0.34830755	0.253594846	0.004578786	0.216325998	0.226501733	0.185366362	0.221204937	0.220639184	0.282838017	0.027924782	0.072874792	0.089157298	0.209569186	0.121439531	0.174717903	0.102647759	0.088667072	0.158310637	0.276850402	0.434973002	0.206399724	0.116584025	0.10694699
GENE2598X	YOL162W	YOL162W	YOL162W		Putative protein of unknown function; member of the Dal5p subfamily of the major facilitator family	1	0.044673886	-0.054235	0.204453766	0.187197655	-0.001505516	0.057651281	0.008974446	0.08180318	-0.080467701	0.021522367	-0.02580552	0.034905903	0.036046099	0.205630228	-0.036860324	1.57393682	0.540017366	-0.01184105	0.021948704	0.198494151	0.316261619	0.203351528	-0.012337149	0.258145005	0.334957212	0.211336225	0.298458904	0.143785223	0.101945847	0.070100762	-0.00278131	-0.14069353	0.226779774	0.195561782	0.18298462	0.048194326	0.162686989	0.129230246	0.064234458	0.067721315	0.142099693	0.12418253	0.030547963
GENE2599X	YOL163W	YOL163W	YOL163W		Putative protein of unknown function; member of the Dal5p subfamily of the major facilitator family	1	-0.011918145	-0.076902553	0.04386241	0.083029509	0.075915933	0.082757078	0.062163167	-0.010699652	0.011008933	-0.071518242	0.035891309	0.01286898	0.150858581	0.083288267	-0.014224172	0.677684128	0.627606869	-0.025958275	0.04461794	0.305597037	0.455239087	0.016924145	-0.009887411	0.123719163	0.251034319	0.095600411	0.128082201	0.032820247	-0.050196163	0.072956413	-0.089144558	-0.156728447	0.143380359	0.163923755	0.225756154	-0.006748818	0.17749688	0.226163223	0.208042726	0.020583984	0.062895365	-0.026784027	0.007740895
GENE1800X	YKL221W	YKL221W	MCH2	MCH2	Protein with similarity to mammalian monocarboxylate permeases, which are involved in transport of monocarboxylic acids across the plasma membrane; mutant is not deficient in monocarboxylate transport	1	-0.105304062	-0.034668583	0.670006394	0.741833687	0.020029197	-0.008011851	-0.032736938	-0.07469932	0.022573771	-0.021855636	0.029007552	0.053875934	-0.059541546	-0.017455019	-0.019445259	0.167524934	0.063861847	0.585981667	0.536450803	0.234697506	0.151456207	0.173460081	0.006535012	0.230018511	-0.004181213	0.399772674	0.333297789	0.118000843	0.322458923	0.146590054	-0.138208166	-0.093715847	0.10606686	0.284620732	0.113447137	0.083546981	0.115992062	0.086036414	0.254533589	-0.075398393	-0.016100539	0.249518156	-0.015862759
GENE1253X	YHL012W	YHL012W	YHL012W		Putative protein of unknown function, has some homology to Ugp1p, which encodes UDP-glucose pyrophosphorylase	1	-0.07493788	0.00930417	0.327480435	0.630862057	0.119688168	0.041046683	-0.191409007	-0.208799392	-0.069992423	0.069702163	0.094600923	0.097125322	0.041018639	0.030703327	0.123003952	0.074532837	0.045638673	-0.15234457	-0.094746158	0.145664409	0.858378947	-0.006928563	-0.106091112	0.074971192	0.194150105	0.480823487	0.042069945	0.40472877	0.320149601	0.01422673	-0.137192369	-0.06434413	0.209890008	0.124658987	0.050982226	-0.062096719	0.000403898	0.069124699	0.660070658	-0.162281156	-0.06889943	-0.113855697	-0.073032022
GENE2347X	YNL012W	YNL012W	SPO1	SPO1	Meiosis-specific prospore protein; required for meiotic spindle pole body duplication and separation; required to produce bending force necessary for proper prospore membrane assembly during sporulation; has similarity to phospholipase B	1	-0.074953072	-0.034253389	0.341974348	0.4925403	0.21136114	0.125227883	-0.05180436	-0.089999616	-0.204771668	0.096194372	0.118997529	0.237673834	0.011209361	-0.034488305	-0.022133958	0.228393897	0.332564741	-0.149840668	-0.134987056	0.12485747	0.796448231	0.044058327	-0.029476142	0.205405027	0.264728576	0.267188191	0.083615057	0.157858625	0.249518156	-0.138914883	-0.023655429	0.035680208	0.157405958	0.327779323	-0.092793971	0.138014928	0.139037207	0.188084364	0.679000318	-0.277409822	-0.067000024	-0.02682518	-0.156194597
[truncated: 2,495 more rows]
[truncated: 35 more columns]
