# Supplementary material for: Ribosome quality control is a central protection mechanism for yeast exposed to deoxynivalenol and trichothecin
Source: BMC Genomics. 2016 Jun 1;17:417. doi: 10.1186/s12864-016-2718-y (PMC4888481; doi:10.1186/s12864-016-2718-y)
Supplement: Additional file 15: Data S9. — Values to visualize the heat map of Fig. 6b. (TXT 2022 kb) [file 12864_2016_2718_MOESM15_ESM.txt]

systematicName	common_name	PEX2	MET13	LSM1	PAT1	LEA1	BRR1	RRP8	RPS21A	ROX1	STP3	VPS36	VPS28	FKS1	SMI1	CLA4	THR4	THR1	HDA3	HDA1	UBC4	ASC1	CCR4	HEL2	CTF18	SLA1	RCY1	YPT6	PFK2	STB5	EAF7	PIH1	BUD20	DUN1	RAD5	ASF1	MMS1	CTF8	SWI4	REG1	NCS6	IKI3	MSH2	UBP1	SNF6	SWI3	SNF2	PGD1	MED2
YDR005C	MAF1	-0.064333573	0.000403898	0.036651023	0.105704889	0.100008801	0.016253831	0.035032634	0.120895997	-0.046614058	0.007697845	0.037044793	-0.03018163	-0.049686875	0.017836412	0.066289	-0.058919236	-0.089110799	0.144437999	0.087245569	0.033172768	-0.002472011	-0.010657503	0.022488549	-0.046298198	0.000966282	0.136703253	0.107286133	0.290754646	0.29227525	0.090866975	0.073024988	0.108691722	-0.001003022	-0.269616544	-0.112977028	-0.060710222	-0.098694004	-0.103396438	0.785927117	0.048989426	0.050996151	0.111565538	0.035609834	0.225472376	0.143197477	0.14421609	0.138342664	0.144712076
YDR017C	KCS1	-0.01116628	0.032326575	-0.07116051	-0.253664881	-0.061142135	-0.022126634	0.015626019	-0.072000422	-0.088530831	0.01171031	-0.060084403	-0.046618529	-0.018916015	0.001715786	-0.060088918	-0.081471793	0.020370629	0.001658146	0.043428503	-0.051792398	0.099726096	-0.372770459	-0.01256416	-0.105597399	-0.02672377	0.049212534	-0.071873039	-0.190471962	-0.160659537	-0.028058846	0.081080519	-0.098085463	-0.081441261	-0.143078029	-0.085074276	-0.209147915	-0.140769869	-0.018515555	0.389654905	-0.048413698	-0.057800058	-0.01570815	0.042238086	0.092099167	-0.002860813	0.043064479	0.101757638	0.108999424
YGL224C	SDT1	0.025000436	0.050076749	0.126179948	0.165198043	0.108771987	0.018335065	-0.070508935	-0.158099324	0.088345163	-0.035400271	-0.075165838	-0.062877111	0.071021229	0.016310889	0.022275478	0.085261479	0.211697534	0.073765405	0.073546059	-0.046089649	0.564075708	-0.514589667	0.032368898	-0.07999336	-0.12343394	-0.1115252	-0.120162517	-0.09260013	0.040738162	-0.060257379	-0.106816441	0.00587422	-0.088882156	0.007252921	0.190994054	0.158388734	0.099753022	0.121758111	0.100748949	-0.052369747	-0.046499331	0.029332731	-0.047922935	-0.007266368	0.153857216	0.052666292	-0.143283561	-0.219755426
YFL003C	MSH4	-0.007929161	-0.119806617	-0.01967193	-0.129497185	-0.063100159	-0.046168599	-0.139844462	-0.009900485	-0.077237368	-0.037545741	-0.052405652	-0.03002548	-0.089915164	0.042560294	-0.017897544	-0.077502221	-0.151950195	0.058648989	0.077448107	-0.174347863	0.116577677	-0.169519126	-0.042877339	-0.06817627	-0.0570089	-0.164344281	-0.072250664	-0.051345333	0.018149871	-0.025621939	-0.125920713	-0.159060687	-0.10502629	-0.116032042	-0.090271436	0.075094454	-0.001641277	-0.022548612	0.29662773	-0.062413044	0.006692983	0.045247242	-0.006667651	-0.088842265	0.006721703	-0.079979636	0.179778546	0.038689017
YFL004W	VTC2	0.018221103	-0.014263512	-0.149050206	-0.240339637	0.036313426	-0.120625153	-0.157293037	0.013497992	-0.206418693	-0.120585941	-0.021294758	-0.074836068	-0.060925413	0.145938262	0.018733863	0.022559568	0.028045727	0.094546877	0.277413517	-0.238539398	0.288547546	-0.222570613	-0.057987779	-0.105586544	-0.016169107	-0.161827564	-0.150394574	-0.06108645	0.038014691	-0.16011779	-0.124271832	-0.186342329	-0.131322727	-0.166203141	-0.05471443	0.06982588	-0.151402101	-0.07198374	0.590233147	0.045261223	0.021806605	-0.001450638	0.040303312	-0.157296255	0.07119976	-0.08834216	0.284431219	0.134391814
YGR233C	PHO81	-0.009978929	0.030336078	-0.327804595	-0.51387465	-0.140986204	-0.049304657	-0.058134969	-0.062399484	-0.127138153	-0.037024617	0.075929619	0.119422577	0.064220659	0.104470856	-0.110552937	-0.002474901	-0.020833625	0.3140468	0.412683994	-0.054152615	1.120179415	-0.179408461	0.030604461	0.02490118	0.143785223	0.322089672	0.335654736	0.259905189	-0.060526662	0.185409874	-0.11443188	-0.163180679	0.014241016	-0.015728571	0.077981248	0.229280278	-0.066329174	-0.09257859	1.349557757	-0.131400153	-0.09030062	0.020939505	-0.036190026	-0.140556753	-0.204563856	-0.28884697	-0.199535325	-0.341831476
YJL117W	PHO86	0.041873761	-0.019803561	0.187603086	0.108571291	-0.056455191	-0.04649635	-0.079473451	-0.063300632	0.0010672	-0.102290243	-0.110858262	-0.117770158	-0.022514908	-0.013976505	-0.016039265	-0.023051338	-0.053053595	0.240656257	0.289362341	-0.092661664	0.342805028	-0.038329262	-0.004969979	0.016182501	0.00270972	0.007410813	0.006161558	0.036003888	0.025241461	-0.051112138	-0.101344302	-0.115831919	-0.073681705	-0.014400479	0.088982813	0.136243895	0.255162299	0.097934358	0.290353626	0.02312758	0.049296193	0.065241411	-0.04484643	0.110202856	0.071652852	0.040106885	0.225534067	0.218917534
YPL018W	CTF19	0.052749749	0.014555257	0.084622182	0.076107539	0.004911221	0.060503993	-0.033052795	0.096504755	0.047035765	-0.046992589	-0.130427033	-0.129850745	0.015312011	0.055764843	-0.092077188	0.023610216	-0.019927891	-0.016614158	0.069633432	-0.005075663	0.550920367	-0.175325006	0.086824521	-0.097389199	-0.087003775	0.010436129	-0.064081676	-0.21744214	-0.011000545	-0.098590501	0.074341014	0.009533499	-0.077219099	-0.113290668	-0.061486859	0.04937984	-0.004198575	-0.01673967	0.830774546	0.040148977	-0.061300188	-0.109696507	0.000245237	0.056056295	0.070609152	0.03680573	-0.074463837	0.081571423
YLR410W	VIP1	0.088711508	0.100170322	-0.342208177	-0.274791092	-0.121731371	-0.07210961	0.061223201	-0.030000439	0.026304323	-0.070968039	-0.047421902	-0.021264009	0.138237804	-0.1660963	-0.100334011	0.024660097	-0.033736404	0.206393167	0.229280278	0.014483844	0.287507772	0.008271738	0.12035194	0.149246365	0.012368434	0.063061088	0.032058515	0.092045024	0.174764335	0.032072622	-0.095909797	-0.154872105	-0.018194098	-0.078324512	0.211871952	0.115752406	0.149792627	-0.004980113	0.212930366	0.105061181	0.319305778	-0.074544355	-0.01786687	-0.051306464	0.011996488	-0.018821005	-0.001088202	0.107687868
YJR060W	CBF1	0.039292835	0.059867468	-0.060367193	-0.082559079	-0.073777363	-0.171711266	-0.12542963	0.104095072	0.019047126	-0.100794971	0.226989344	0.167062417	-0.069616899	-0.052674968	0.001586092	0.004767435	-0.076213397	-0.005307327	0.002623318	0.44789654	0.439314634	-0.210479394	0.176041871	-0.056825805	-0.059634764	-0.094174698	0.018805066	-0.103072546	-0.041849241	0.031225789	0.114340372	0.049923457	-0.153971314	-0.142198905	-0.047945306	-0.088136651	-0.024047051	-0.055801224	0.411773324	0.012168167	-0.132799357	0.012797484	0.011195046	0.056763854	0.020427527	-0.058970332	-0.280068338	-0.260777503
YPL268W	PLC1	0.011552888	0.066192545	-0.055439867	-0.073763698	-0.022774305	-0.111724719	0.013083447	0.009404507	0.011094835	0.047426712	0.033130467	0.005917325	-0.040701672	-0.00075184	0.021735553	0.046826288	0.090121739	0.083696738	0.142256573	-0.105136462	0.213129506	-0.192988068	-0.043965656	-0.099108078	-0.087279633	-0.025251914	-0.066661537	-0.067538135	0.000504855	-0.049752578	-0.088109046	-0.121990398	-0.050367959	-0.080772817	-0.032962754	-0.077062339	-0.097247213	0.026870865	0.412369669	-0.066729531	0.011595823	-0.02259111	-0.026656168	0.075135536	0.039138395	0.097934358	0.075628467	0.010464774
YAR028W	YAR028W	-0.0570089	0.07981158	0.141668215	0.15406467	0.127752125	-0.095348664	-0.028026484	-0.280499339	0.732034683	0.000677907	-0.082941048	0.002464902	-0.182085365	-0.126293883	0.056056295	0.163472965	0.021366013	0.388266712	0.364919752	0.438292861	0.637174308	0.027238997	-0.143766418	0.172321096	-0.084004968	-0.204612061	-0.27566579	0.960037172	0.425244451	-0.023445727	0.027720258	-0.12106283	0.252233982	-0.017972043	0.066578329	0.252342999	0.131563157	0.05507068	-1.080029964	0.110563703	0.148699865	-0.319538802	0.080780439	0.288594812	0.294688374	0.414276272	0.327054977	0.422372967
YAR031W	PRM9	0.193393275	-0.009444431	0.230006203	0.398208052	0.264224142	0.02779102	-0.022611627	-0.200799942	1.28942728	-0.060085908	-0.137868434	0.05426503	-0.06264355	-0.079962865	-0.067737713	0.407385379	0.336626172	0.790730357	0.762603939	0.075573705	0.788476884	-0.188890725	-0.045925811	0.025510794	-0.175683454	-0.504192293	-0.313606143	0.551589847	0.500445187	-0.052903928	0.026899187	-0.073060855	0.078281909	-0.085414045	0.024475714	0.101529062	0.1153396	-0.063870542	-0.742781758	0.060144253	0.081994012	0.094587408	0.062494773	0.048975483	0.378345162	0.763972402	1.009046078	1.020975113
YCR048W	ARE1	0.101381138	0.121652037	0.00201836	-0.010570303	-0.195525095	-0.113209523	0.000519277	-0.042100254	0.548002541	-0.111431688	-0.498333603	-0.396277994	-0.183847606	-0.175544947	-0.078341268	0.060752992	-0.035459418	-0.021502681	-0.062741496	-0.003076218	0.236131325	-0.177429736	0.025397398	-0.203222856	-0.214898124	-0.355772674	-0.221633285	-0.081070378	-0.021531967	-0.287890256	-0.06026791	-0.045172393	-0.047981102	0.017964654	-0.00397577	-0.123325512	-0.021332825	-0.329132468	-0.503349483	-0.001221037	0.118904538	-0.026506275	0.028993413	0.116457917	0.422297597	0.358801335	0.03083043	0.260085881
YBR085W	AAC3	0.268482298	-0.066366933	0.13711001	-0.221926034	0.160533011	-0.017593751	-0.146173582	-0.144399315	2.474246502	-0.143780768	-0.587454736	-0.359960347	-0.616430044	-0.35072118	-0.309010863	0.206155583	0.080875926	0.710463703	0.761293769	-0.203560054	0.100668229	-1.373521566	-0.153444916	0.002075986	-0.302142561	-1.022041678	-0.662145078	-0.810806751	0.125505626	0.240363181	-0.436019927	-0.560879052	-0.24081178	0.038042791	0.332392871	0.212768525	0.169553056	-0.20077838	-0.938489199	-0.419154078	-0.292699635	0.541247189	0.224842921	-0.434876651	-0.155096978	0.033341944	0.624278724	0.782031059
YDR044W	HEM13	0.044981569	0.023141777	0.001672556	-0.18501325	-0.024463722	-0.047547147	-0.097290426	-0.312100828	3.036278248	0.017907659	-0.211700171	-0.164965257	-0.261801153	-0.137404993	-0.066013493	-0.113997772	-0.173714697	0.489676505	0.469531775	-0.331773728	-0.406204522	0.152754545	-0.105982408	0.031155199	-0.25668323	-0.545805156	-0.269098371	-0.144579515	-0.08816272	-0.073971726	-0.247671008	-0.269933105	0.044911649	-0.041362192	0.13162899	0.071062431	0.036932297	0.063599579	-0.331096649	-0.11889299	-0.04559968	0.142060474	-0.030300964	-0.168936729	-0.007956724	0.061458252	0.429771274	0.571608841
YOR229W	WTM2	-0.018891167	0.01903289	-0.029507065	-0.003414569	-0.125742838	0.073833942	0.032651007	-0.075299591	0.917828918	0.083560593	-0.082591161	-0.01114011	-0.12374986	-0.016665237	-0.189866245	-0.154051572	-0.040308472	0.277960956	0.172193065	-0.104695827	0.195738137	-0.248046175	-0.017282719	-0.019508138	-0.09637551	-0.293180376	-0.32355386	-0.271456003	-0.207862631	0.006377024	-0.065863989	-0.147786975	0.026998306	-0.04413671	-0.183795169	-0.116890669	0.005399988	0.087001108	-0.202875763	0.022104997	0.208205089	0.041705579	0.037621185	0.157302469	0.42871055	0.406025022	0.135482341	0.18847689
YHR214W	YHR214W	-0.004952607	-0.014680282	0.013798105	-0.163356781	-0.132383406	-0.025064001	0.024816096	0.223805577	0.053236481	1.115332842	-0.760460198	-0.500160754	-0.359973311	-0.386871994	-0.2656914	0.082906924	0.041845731	0.875819385	1.170130253	-0.02000542	0.385762334	0.171129957	0.250015616	0.05160876	-0.005521648	-0.434568554	-0.115534931	-0.26668036	-0.108854599	-0.113153353	0.032933064	-0.019309275	-0.021908365	-0.361544281	0.152092546	0.264176101	0.183721513	-0.407017291	1.038099051	0.344203562	0.150494695	0.088073738	-0.05624067	0.685886324	0.676077783	0.904503346	1.054230332	1.166651249
YCR102C	YCR102C	0.391910672	-0.011948693	0.400745571	0.235261396	0.282878637	0.380607545	0.319363594	0.134102628	-0.144745395	-0.029281789	-0.355732083	-0.215050504	-0.073381118	-0.145187259	-0.285600603	0.351017654	0.255367786	0.813967884	0.55199337	-0.211922407	-0.137608126	-0.633100987	0.037944429	0.226471543	-0.251080275	-0.539565682	-0.292717308	-0.423584282	-0.274234414	-0.025837831	0.121956989	0.028668158	0.029615434	0.392339408	0.964797854	0.588008165	0.25132522	-0.016857898	-0.564887762	0.568158627	0.51339978	0.471603692	0.022474347	-0.399119407	-0.028239794	0.107888691	-0.13112995	-0.067397542
YLR460C	YLR460C	0.318692833	-0.045894537	0.232844919	0.200479239	0.124910392	0.292711079	0.138381988	0.049100984	-0.134052694	-0.088912845	-0.419103921	-0.33940357	-0.1467724	-0.068061329	-0.285164565	0.123520531	0.018562963	0.34180361	0.147658363	-0.372901231	-0.300491005	-0.63867408	0.061555024	0.149298385	-0.333188891	-0.637212575	-0.240237385	-0.312485963	-0.2898449	-0.085222721	0.11419376	0.074984886	0.023411503	0.248182625	0.79436183	0.366487294	0.147892773	-0.153517112	-0.734690368	0.397058159	0.409602732	0.380563229	-0.035341132	-0.512067139	-0.278746337	-0.153626233	-0.420852691	-0.381124258
YDL241W	YDL241W	0.238371104	-0.155140355	0.264488399	0.056472547	0.555335164	0.246371597	0.062743425	0.122102819	0.030675082	-0.043967146	-1.41460669	-0.892783523	-0.128167391	0.077735208	-0.096849099	0.130838633	0.01655337	0.959829509	0.99397862	-0.363465846	0.137529746	-0.110602781	-0.0942671	0.096896015	0.027338093	-0.933589757	-0.309790343	-0.140857354	-0.212751433	-0.367741078	-0.19607535	-0.061279111	-0.109821051	0.27393356	0.65556246	0.482301027	0.274279565	-0.045172393	-0.132511497	-0.233878106	0.092193902	0.537385523	0.097529896	-0.354637742	-0.329765141	-0.697508991	0.464835525	0.606281102
YKL198C	PTK1	0.035004474	0.202612057	-0.006457506	-0.021739926	-0.006245944	-0.072837785	-0.018582778	-0.105400279	0.351978779	-0.144236684	-0.204788297	-0.260056883	0.16190058	-0.084078372	-0.078883626	0.016681725	0.054209452	0.004451054	0.109948888	0.109668121	0.058302641	-0.066010475	0.177075833	-0.100340202	-0.142770603	0.048180375	0.061140236	0.040471654	0.028908569	-0.180372685	-0.001179164	-0.025923023	-0.169488296	-0.120421261	-0.057971261	-0.027883803	-0.121153831	-0.139922351	0.096194372	0.034018457	-0.167699739	-0.09699259	-0.02178533	-0.036790766	0.141550496	0.175109386	0.121691823	0.373609245
YHR047C	AAP1	0.094371215	0.065448232	0.028187212	-0.018920399	0.207643017	-0.052121427	-0.164452612	-0.265200645	-0.031940222	-0.159379661	0.251664549	0.281858474	0.247429326	0.125227883	0.039910432	0.210737959	0.28368476	-0.015598768	0.044408109	0.327767819	0.453164607	-0.358772129	-0.067621291	-0.025187315	0.305281818	0.149571553	0.220862344	-0.208049268	-0.113607489	0.29891634	-0.238617703	-0.12521562	0.048236188	0.029431682	0.405349821	0.263899773	0.024418976	-0.221079931	0.170553237	0.050132487	0.218595207	0.144424945	-0.024616336	-0.201748699	0.361364126	0.193822205	0.624119639	0.70553565
YLR228C	ECM22	0.130667344	0.079470277	0.061997335	-0.139326364	0.118319847	0.011939257	0.007439519	-0.139399454	0.482228756	-0.060108468	-0.13531661	-0.023614367	0.003040879	-0.050421741	-0.078882106	0.159448355	0.054223347	-0.306437671	-0.254843563	-0.015359614	0.236364037	-0.161438644	-0.104680307	0.038028743	0.065075934	-0.177849084	-0.281582683	0.050954372	-0.008664827	0.026006803	-0.128110632	-0.215192854	-0.06234676	-0.131148905	0.100910388	0.03022306	0.094263099	-0.227511287	0.171770468	0.035722431	0.10739328	0.091422267	-0.063149899	0.589773059	1.059064508	0.964856982	-0.099992253	-0.006263331
YLR179C	YLR179C	-0.028319241	-0.095455013	0.273062259	0.397288203	0.567204714	0.368354887	0.007554336	-0.382500261	0.35895884	0.019388793	0.118505917	0.05255501	0.339992493	-0.021756036	-0.159922734	0.05630606	0.107861921	0.199361399	0.1346021	-0.148057103	0.447515726	-0.490468323	-0.038015209	-0.013926977	0.100681677	-0.158571064	-0.124608383	-0.022076825	0.225460038	0.182399914	0.123507291	0.120205939	0.113767169	0.171936959	0.155930534	0.19501996	0.167190909	0.302231312	-1.052448988	-0.339381635	-0.151999891	-0.168829694	-0.111188568	-0.394731373	-0.346659273	0.073408954	-0.007143125	-0.050149854
YLL012W	YEH1	-0.032469843	0.053806443	-0.226656824	-0.195387974	0.005816746	0.248121887	0.136677027	-0.036700491	0.093235634	-0.015928399	-0.131852165	-0.02677227	0.469833881	0.211647704	-0.041455731	-0.069311097	-0.021870282	0.445726693	0.516327858	-0.143259659	0.427734882	-0.906077504	-0.191761583	0.124658987	0.010994616	0.076901086	0.017052468	-0.357862234	-0.049297191	-0.127097189	0.012854681	0.129533604	0.046463121	0.315971911	0.316528082	0.275662661	0.104135342	-0.064760536	-0.076036975	-0.241064102	-0.203299254	-0.04959131	0.00728163	-0.260749817	-0.440739244	-0.577812195	-0.127346143	-0.268385738
YOR306C	MCH5	0.439931601	-0.021243513	-0.187713727	-0.753076315	-0.023884227	-0.061881356	-0.028687112	0.292605072	0.325927466	-0.040697221	0.310293585	0.505840123	0.841715515	0.645627916	-0.354202449	0.70485425	1.108644843	0.465117723	0.605219305	-0.145038888	0.902181685	-0.914151132	-0.053929452	-0.236180529	0.510394871	-0.23780939	-0.035568837	-0.484087765	-0.087520279	0.423427582	0.05165052	-0.065012552	-0.217168748	0.53476882	0.271808118	0.351470023	-0.149659827	-0.185815468	-0.379850924	-0.737629414	-0.035200685	0.262012124	0.217764258	-0.35098058	-0.029928263	-0.020663846	-0.042761415	-0.388787955
YBR294W	SUL1	-0.035468288	0.011681689	0.087313473	0.139351606	0.00345832	0.013240702	0.009562163	-0.005300086	-0.011061603	0.014483844	0.020697759	0.066109858	0.02467428	-0.056473196	0.030901037	0.861002505	3.126883745	-0.000971261	0.011109151	-0.024123333	0.097651243	0.033370137	0.019915368	0.048612855	0.003961966	0.011366821	0.005443106	0.008300426	-0.006131481	0.049463488	0.045792419	-0.01598675	0.05511234	0.091124333	0.054195557	0.039377067	-0.013006643	0.026035139	0.027168209	0.023865663	0.005098122	0.031550467	-0.022353724	-0.012123267	0.324937314	0.098190457	0.396115631	0.546768546
YDL059C	RAD59	0.100116476	-0.041690338	0.096329331	0.069867112	0.084935062	0.062356614	0.03390573	0.125201434	0.022886202	-0.035685658	0.015240636	0.091219135	-0.063128799	0.011495639	-0.039541669	0.64755398	0.480575353	-0.153574884	-0.155615956	-0.008106151	0.359329999	0.003818085	0.060517825	0.076600142	-0.068994775	-0.015632311	0.008759367	-0.076087162	0.099524133	0.044995554	-0.092963219	-0.088250138	0.045261223	0.177241713	0.266612649	0.156318948	0.035806876	0.192042634	0.078158922	-0.232602835	-0.046700489	0.021124341	0.044184256	0.385088623	0.177228957	0.017309077	0.638574362	0.542267978
YIL074C	SER33	-0.038619671	-0.154077262	-0.040493932	-0.183134913	-0.043272726	-0.104300298	-0.204765022	-0.339799702	0.099227868	0.137674004	-0.13030228	-0.08011689	0.196141183	0.115659207	-0.088403516	0.207118213	0.429492772	0.066688538	-0.010541237	-0.016523678	-0.100788787	-0.288954496	0.138866887	0.105678082	0.010679598	0.077844568	0.196430787	0.189565256	0.058690544	0.057221502	-0.140509039	-0.205448553	-0.114955179	0.099254802	0.007740895	-0.020817524	0.031098722	0.043148492	0.309013158	-0.046104547	0.070993759	0.122685969	0.029898083	0.601496875	0.617984891	0.539243221	0.438111842	0.418071181
YGL184C	STR3	-0.192363158	-0.561966956	-0.111015618	-0.225195646	-0.297051728	-0.4397057	-0.214220136	-0.094200879	0.102470011	-0.087615326	-0.339650005	0.037283812	-0.066558793	0.269320458	-0.443920851	0.796539605	2.037666798	-0.005854779	0.009949066	-0.35998255	0.729017556	-0.149922296	0.050021008	0.185625553	0.200705215	-0.086970069	0.02923377	0.064275853	-0.203644797	-0.202977061	-0.14546968	-0.072199099	0.059562944	0.130100593	0.159215823	0.066550776	0.139980212	-0.071268126	-0.236566335	-0.383386344	0.297602296	0.098123066	-0.18486236	0.971354067	0.662141681	0.258639514	0.010779839	-0.167349756
YIR017C	MET28	-0.068614967	-0.158851281	0.424019098	0.086824521	0.081080519	-0.188458279	0.071790121	0.099295206	0.278900653	-0.083006755	-0.30459407	-0.017221397	0.222272873	0.234844625	-0.258421689	0.644733071	1.243949294	0.302395105	0.122010022	-0.301740617	0.424846858	0.596295893	0.114420332	0.40272218	0.330374807	0.119807668	0.252221882	0.560577989	0.254811704	-0.011160465	0.187007576	0.094979189	0.130416945	0.161603957	0.470302582	0.2018722	0.103114881	0.452310771	0.007295984	-0.196106747	0.14480342	0.373620361	-0.239222094	1.397830248	1.534206152	1.271748424	0.792313993	0.845574379
YFR030W	MET10	-0.08111158	-0.182306349	-0.108848378	-0.231159329	-0.231206745	-0.282028198	-0.161553204	-0.118600063	0.133339942	-0.008823036	-0.322590083	-0.296316296	0.33922863	0.176271707	-0.217546135	0.920765877	1.047454596	0.151612073	0.033341944	-0.173942536	-0.175997987	-0.233040243	0.03873115	0.146941915	0.144490212	0.049658645	0.252246082	0.34454447	-0.167111605	-0.402795911	-0.16984205	0.038590699	-0.0069851	0.122858219	0.442460537	0.054112185	0.072586045	0.248704836	-0.158253863	-0.126651376	0.152105525	0.375956893	-0.042838696	1.075156093	1.182774901	0.790738702	1.283489227	1.216374159
YJR137C	MET5	-0.066992462	-0.200975716	-0.056282669	-0.180516556	-0.110202521	-0.136694252	-0.012468112	-0.199399486	0.121837668	0.053987116	-0.189701691	-0.114767708	0.206768245	0.197563484	-0.181309745	0.656002045	0.8814767	0.130179673	-0.003805072	-0.24915342	-0.049701806	0.110029086	0.035989814	-0.085150793	0.115459457	-0.01042062	0.072325364	0.306122214	0.090988889	-0.283686847	-0.139650554	-0.084560178	-0.120607898	-0.001545954	0.175160497	-0.047262385	-0.210050449	0.09056893	0.269499987	-0.247981072	0.014798032	0.400876701	-0.159326494	1.409412742	1.015754461	0.821563304	0.897457302	0.893905819
YPR167C	MET16	-0.064280778	-0.043689039	0.008386489	0.045904223	0.019901138	-0.112329692	-0.155096978	-0.192000538	-0.003158629	-0.043063127	0.162480757	0.109828569	0.220280424	0.240558565	0.024078501	0.924920797	1.040240169	-0.020082952	-0.112928659	-0.016326683	0.250428051	-0.162216574	-0.030747447	-0.017964739	0.132405743	0.249360383	0.13953498	0.03250996	0.219314143	0.030081773	-0.075875781	0.059064493	-0.061596766	0.112766847	0.026927507	0.01987268	0.024277121	0.130957216	-0.088604465	-0.220183894	-0.060600385	0.355715454	0.0238089	0.806084812	0.295934558	0.338099182	0.717043579	0.575409174
YAL012W	CYS3	0.042168029	-0.34722808	-0.167699739	-0.415699363	-0.063302137	-0.095139071	-0.156332865	-0.058199558	0.084023431	0.067390904	-0.070405915	-0.00130623	0.205655247	0.101650082	-0.01969533	0.175926924	-0.059161212	-0.003372632	-0.036583584	-0.036795203	-0.349310786	-0.236477941	0.079538547	0.196191549	-0.028994722	-0.143933788	0.055320617	0.034201626	-0.060458958	-0.229461849	-0.124238811	-0.226800337	-0.002087647	0.169963464	0.18173866	0.194503143	0.158543855	0.23388806	-0.356969506	-0.034353852	0.315995097	0.008042208	0.046379302	0.156383663	0.488103628	0.385883778	0.469875574	0.586529374
YBR281C	DUG2	-0.004257899	-0.153945625	-0.355198652	-0.389893383	-0.264985681	-0.182070643	-0.129708663	-0.189800426	0.004551728	-0.055288453	-0.112239242	-0.145825565	-0.176084369	-0.011044157	-0.040308472	0.073546059	0.06812045	-0.129121616	-0.106247947	-0.210896775	-0.229949057	0.152585819	-0.064929552	0.108865649	-0.043521013	-0.244527847	-0.03966178	0.029898083	-0.051485866	-0.380147547	-0.022841725	-0.167664096	-0.02001127	0.137975603	-0.024515081	0.172436312	0.097057879	0.185714334	-0.255122483	0.054209452	0.078104258	-0.076864511	-0.083926983	0.093492568	0.213602364	-0.060382236	0.498506188	0.516953111
YER042W	MXR1	0.09101598	-0.619066656	-0.161119208	-0.535126865	-0.038416676	0.033454716	-0.294521004	-0.210200653	-0.101537772	-0.144029424	-0.826076925	-0.456591219	-0.44103691	-0.016433202	-0.343035102	0.200228125	0.260266602	0.07103496	-0.052265029	-0.939559639	0.153597832	-0.770077467	-0.168719411	0.02507133	-0.115785033	-0.392621875	-0.225254685	-0.14560692	-0.193365783	-0.586830556	-0.192528024	-0.169183284	-0.11813651	0.065337934	0.150962547	0.345260114	0.151702985	0.038759243	-0.709575594	0.076463319	0.603995383	-0.069199093	0.019531129	0.647498727	0.831861019	0.696091771	0.869318664	0.944918394
YNL191W	DUG3	0.16712667	-0.185674354	-0.155816838	-0.229044125	-0.013680818	-0.103447579	0.076819018	-0.07190033	0.225151509	-0.074434973	-0.543343127	-0.374909103	-0.115231737	-0.166977167	-0.134215757	0.189704403	0.107620917	0.01755139	0.082266584	-0.288667202	-0.005528889	0.138250917	-0.170587167	0.071721487	-0.160783708	-0.460447103	-0.400314689	-0.001794385	-0.058587149	-0.238614291	-0.002581848	0.019274913	-0.003055977	0.330822259	0.096315838	0.284490436	0.126695395	0.222557291	-0.552607	-0.05244156	0.175799221	-0.15073888	0.075176619	0.322862655	0.280980051	0.106884293	0.684764862	0.575138032
YLL062C	MHT1	-0.004029298	-0.620230436	0.079320081	-0.352149487	-0.008033612	-0.109976739	-0.009440075	0.13830334	-0.06520725	-0.134713024	-0.822194457	-0.484279484	-0.061988279	0.11396715	-0.505232155	0.321939647	0.070980027	0.196178958	0.176016331	-0.70457083	-0.358905345	0.097071372	-0.014333451	-0.006258984	-0.12128564	-0.581846774	-0.279744297	-0.217418656	-0.353700906	-0.613462746	0.083315499	-0.055955689	-0.187133804	0.072736949	0.003256812	0.201232359	0.130153313	0.081735022	0.530759931	-0.255339444	0.233900324	-0.073762178	-0.171480522	0.417898417	-0.104101807	-0.330682904	1.419797659	1.302061558
YDR518W	EUG1	0.058621284	-0.075431839	0.177815765	0.027168209	0.387991101	-0.058396347	-0.176032215	-0.400600314	0.718955576	-0.002619425	0.103840023	0.037058853	-0.113819793	0.034539722	0.12502946	-0.006896671	-0.05417059	0.380895644	0.320577115	0.039994631	-0.333014399	-0.152747065	0.048598908	-0.016796594	0.011037568	-0.04854947	0.206180587	-0.186385021	0.693132281	0.024645915	-0.233389571	-0.415718615	-0.035351481	0.135337859	0.179243505	0.154518396	0.088087305	0.518253148	-0.585580826	-0.374342352	-0.291599095	0.006506288	-0.042532574	0.203188613	0.191954225	0.297050506	0.631486177	0.780755222
YPR037C	ERV2	-0.004542978	-0.025357626	0.214609772	0.1698737	0.249590963	0.276127368	-0.069448851	0.149298385	0.295617253	0.079483926	0.10430982	0.071982279	0.020498646	0.203577057	0.099672243	-0.089365564	-0.078946106	0.075190313	-0.00887239	-0.01151526	-0.001264355	0.082879677	-0.060222782	0.055598274	0.130983576	0.073148414	-0.008426819	-0.065741681	0.010063683	0.302640736	-0.118976019	-0.141045064	0.055945273	0.22684142	0.080971405	0.202624589	0.176220626	0.103866868	0.113993809	-0.051134557	-0.002499469	-0.053987861	0.03660883	-0.204894722	-0.858564615	-0.473506451	0.276103556	0.290683895
YGR133W	PEX4	0.064800091	-0.08753714	0.130930871	0.169411957	0.058593579	-0.021247905	-0.302968174	-0.329600155	-0.049564432	-0.054249983	0.081435077	0.085519835	0.013640911	0.08180318	0.068368137	0.110416703	0.021465514	-0.16100952	-0.179939523	0.107527189	0.414633483	-0.069028065	-0.086525753	-0.007121378	0.009074804	0.015854346	0.020683538	0.140412211	0.111378588	0.159900397	-0.329951912	-0.234954163	0.02467428	0.150195703	0.242925614	0.141511276	0.026870865	0.116976842	0.006362661	-0.224344254	-0.045099452	0.186906174	-0.005582475	-0.02935835	0.046099864	0.062688179	0.127012491	0.202248439
YCR060W	TAH1	0.032721527	-0.016895849	-0.16441381	-0.006037309	0.096180879	0.067927778	-0.016609779	-0.06439995	-0.015693566	-0.003835449	0.039489374	0.092599861	0.093749456	-0.00544779	0.050243959	0.254352152	0.105852373	0.069633432	0.121400073	0.022815201	0.424320161	0.045988072	-0.02322433	0.107379884	0.039980598	-0.223281145	-0.291719168	0.132761076	0.252391428	0.015611747	-0.104196399	0.101650082	0.011781859	-0.008152578	0.558277428	0.173063457	0.18771708	0.229280278	-0.15963909	0.280243695	0.314302087	-0.038664129	-0.099199258	0.005112498	0.161745817	0.082130305	0.904503346	1.058607459
YMR306W	FKS3	0.026601786	0.101757638	0.239092484	-0.217086583	0.073600903	0.002767319	-0.101051807	0.097098351	-0.109718308	-0.069863707	-0.003943943	-0.002824675	0.001297842	-0.036448933	0.028668158	0.126946434	0.187615737	0.040078823	0.111966088	0.040569849	0.401554018	-0.366656214	0.096140385	-0.017653627	-0.09542419	0.10120631	0.055875879	-0.499762893	0.189501986	-0.271412462	-0.017669693	-0.173444599	-0.058061372	-0.070425615	0.059189122	0.179587483	0.10652253	0.222977623	0.10823673	-0.010882797	0.109400682	0.015939958	-0.022783099	-0.036210738	0.094898142	0.056181181	0.327951729	0.44997862
YGL087C	MMS2	0.024021747	-0.08095745	0.197865397	0.094884627	-0.372057051	-0.636167288	0.075491555	-0.039200667	-0.147237256	-0.041466121	0.121864192	0.049867712	0.129955575	-0.034082025	0.116630912	0.09951067	0.04668662	0.167165205	0.183645308	0.02120964	0.545296252	-0.002784201	-0.057804566	-0.002940321	0.087435685	0.30885011	0.239275828	0.259278506	0.449186295	0.187286347	0.247526541	0.320519328	0.04035943	0.058053218	0.335757643	0.248680562	-0.040959906	0.240827203	0.366106749	0.082688965	-0.025999404	-0.10564553	0.177382067	0.48018238	0.437430173	0.525016487	0.259700328	0.419215262
YLR050C	YLR050C	0.023964992	-0.059866332	-0.051251154	0.045946147	0.188603476	0.073751695	0.066550776	-0.218499273	-0.038856786	0.020356404	0.125968426	0.160042435	-0.102640294	-0.075784549	-0.135280177	0.11761526	0.018206857	0.044464067	0.01844902	0.185701653	0.164683327	-0.229529515	-0.172953337	0.202411443	0.077133596	0.139430195	0.093100391	-0.075881869	0.492212117	0.204278469	-0.017463781	0.149454489	0.296980053	0.327813804	0.148999155	0.374466419	0.1587248	0.465337187	-0.156810463	-0.258911878	-0.157700151	-0.238357291	-0.003275749	0.528381288	0.495695174	0.716683686	0.759198427	0.728199184
YHR190W	ERG9	-0.058023825	-0.069619924	0.059604473	0.077147275	0.09350609	0.103195474	-0.132073507	-0.040799618	0.079265453	0.116963543	0.148400515	0.089443915	0.179154307	0.043022469	0.081585057	0.032834351	-0.068946347	0.210750431	0.133037373	0.043036472	-0.117367908	-0.306648195	0.067569882	0.116085239	0.160055339	0.30952546	0.535067558	0.261362314	0.234905928	0.356301606	0.021806605	0.06671609	0.067074195	0.095721923	0.291591764	0.09281633	-0.578249395	0.274673164	-0.064839005	0.244594842	0.278698474	0.161552355	0.195939675	0.220404252	0.394678772	0.47250858	0.205667764	0.44376576
YMR226C	YMR226C	-0.089066297	0.004033901	-0.015450021	-0.049960166	0.293547064	0.097475961	0.210526019	0.23750253	-0.114288211	0.169591546	0.194906533	0.178861216	0.104484282	-0.125612199	0.097732142	0.116817191	-0.06530688	0.359791011	0.259471357	-0.015848173	0.068574511	0.05924451	0.016425002	0.148036003	0.173460081	0.277508736	0.351605713	0.11099124	0.487105548	0.047035765	0.088616535	0.278496295	0.192269936	0.261422485	0.07483422	0.19844386	0.125651106	0.364437968	-0.072734602	0.387230188	0.372896403	-0.264786333	-0.024732275	0.406971961	0.418319494	0.353842676	0.478940755	0.563831747
YIL083C	CAB2	0.043498497	-0.091660514	-0.11149247	-0.26022619	0.010894391	-0.019554935	-0.084962562	-0.284199745	0.184699237	-0.021419214	0.027253155	0.051511317	-0.133501843	0.023397308	0.075943306	0.013455113	-0.116745181	0.064938024	0.10050676	-0.04193984	0.097475961	-0.320862711	-0.193593457	0.061043434	-0.008268652	0.098540835	0.142818585	0.101219758	0.37129122	-0.035293821	-0.058330245	0.024773553	0.077926576	0.12239442	0.048752338	0.104054801	0.047677975	0.162313163	0.070196956	-0.345252872	0.018092884	-0.063820779	0.069812134	-0.064722814	-0.009126441	0.138879985	0.516055524	0.467467308
YIL046W	MET30	0.00567305	-0.038973875	0.063696206	-0.234424517	-0.067225218	0.002565714	0.178950414	0.18580313	-0.01391678	0.092748687	-0.126256078	-0.022185232	-0.027526433	0.083329119	-0.040838204	0.342611641	0.132129326	-0.102253072	-0.053589527	-0.168772936	0.141131923	-0.15554364	-0.039663263	0.033623863	0.027932528	0.152300254	-0.002681575	-0.039555013	-0.050494947	-0.030433567	0.091097243	0.025567489	-0.088851474	0.129639104	-0.010903148	0.006420114	-0.235095084	-0.003323466	-0.07793767	-0.200486586	-0.0156994	0.011509951	-0.001648499	0.356943816	0.261566907	0.228492409	0.363720566	0.244887054
YLR266C	PDR8	-0.014264969	-0.041380011	0.326077074	0.152793467	-0.02882104	0.009189492	0.024390606	0.076996833	-0.124018677	0.329846919	-0.172454104	-0.081735902	-0.026575342	0.054070499	-0.117712237	0.066812508	-0.016278533	0.063848041	0.055126224	-0.289978951	0.331819862	0.009318504	0.067597419	0.08336997	0.015854346	0.05633381	0.184407264	0.417671621	0.479033917	0.074806824	-0.092300184	-0.031341501	-0.063470982	0.08959306	0.357912272	0.082266584	-0.016647724	-0.068406194	0.136362031	0.017978903	0.073600903	0.014897987	-0.058271661	0.132102996	0.164258525	0.084118702	0.91579622	0.90819037
YHR078W	YHR078W	0.066233881	0.051636603	-0.351536393	-0.441105455	-0.363593936	-0.024403561	0.037241638	0.067294523	0.098769881	-0.102175638	0.041495327	0.047594223	0.067955308	-0.029087462	0.007855688	0.133221552	0.140045673	0.037227575	0.019303383	0.085601412	-0.044783924	-0.017452098	0.002421694	0.012940473	0.043568488	-0.021855636	-0.070281707	0.145573124	0.08034385	-0.244360358	-0.04799005	-0.076392882	-0.010378479	-0.221565992	0.038604744	0.0706641	0.195586979	0.046560906	-0.321801871	-0.016822867	0.115006603	-0.06805528	0.000692327	-0.134879336	-0.007441827	-0.039787833	0.16214557	0.223595545
YLR007W	NSE1	0.089972645	0.056514166	0.147332743	-0.003925137	-0.125985265	0.081325993	0.064910434	-0.041200373	-0.009901937	-0.043880884	-0.033234369	0.04919859	0.0471754	0.151793897	0.093479045	-0.037021656	-0.007694176	-0.135600284	-0.118034743	-0.233679622	0.000360629	-0.272150964	-0.109789923	0.289008141	0.032340687	0.143902749	-0.099785075	-0.070846803	0.012368434	0.09028437	-0.038744152	-0.010185228	0.083928153	0.387450784	0.351074219	0.225817844	0.260820568	0.387197077	-0.110071719	-0.081129894	-0.082200125	0.208929226	-0.041862611	0.127857745	0.195498794	0.31956014	0.217851102	0.078090593
YOR270C	VPH1	-0.002330391	-0.032832868	-0.338053435	-0.368234485	0.103759468	0.066564552	0.080657661	0.132695273	0.008415176	0.00565868	-0.01177414	0.07231164	-0.126274973	-0.023565972	-0.01084355	0.213017494	0.001427562	0.009433173	0.018819306	-0.362065226	0.171988174	-0.273004919	0.035229754	-0.039950974	-0.024975924	-0.022236511	0.012697384	0.179319948	0.323174059	-0.163402021	0.135035723	0.194049224	-0.041111309	-0.047166981	0.097786069	-0.114714593	0.032693319	0.018748105	-0.098338731	0.050870813	-0.022599904	0.167049572	-0.080687381	0.037803899	0.11204619	0.145833939	0.258748055	0.324165434
YPR113W	PIS1	0.011996488	-0.136254981	-0.027539667	-0.039805628	0.192648679	0.137201846	0.090880521	-0.150300115	0.320750386	0.172282681	0.004134604	-0.042474627	-0.229333311	0.006161558	0.102362514	0.036861986	-0.006290862	0.127818137	0.100452937	-0.075676598	0.037340049	0.033623863	-0.074825428	-0.224790976	0.049979202	-0.178889036	-0.139633074	0.295358628	0.230989948	-0.036709368	0.088630103	0.259061515	0.035905384	-0.056300674	-0.141525596	-0.210699767	-0.158725664	0.177101359	-0.53196311	-0.09036205	-0.252899647	-0.096517414	-0.020526284	0.055792604	0.103464067	0.29364121	0.462701529	0.439006031
YDR304C	CPR5	0.013240702	-0.130190164	0.058191791	0.150910556	0.051998466	-0.056675747	0.04908704	-0.197899446	-0.073106386	-0.017330904	-0.023140764	-0.013485668	4.33E-05	-0.087952629	-0.09222021	0.072874121	0.029827425	-0.044703566	-0.126690745	-0.180632651	0.090297922	0.104175612	0.019730376	0.115725778	0.055320617	-0.041350316	-0.158387497	0.20152095	0.25678122	-0.019287342	0.083860092	0.014269586	-0.079911016	0.25349316	0.051455632	0.057817616	0.211199135	0.075423099	-0.123903923	-0.01710606	-0.101799391	-0.315360785	-0.028197128	0.217168659	0.195775926	0.264356256	0.110817559	0.438186377
YLR043C	TRX1	0.034919985	-0.176599547	-0.348785251	-0.518000543	0.254872173	0.210924938	-0.047117792	-0.192300513	-0.079249382	0.085424654	0.132076666	0.159719586	0.063751422	0.15131332	0.029996997	0.042994466	-0.058552593	0.089687966	-0.04273764	-0.223574236	-0.234057963	-0.043006644	0.038042791	-0.10791678	-0.109902009	-0.094223984	-0.075457677	0.129731417	0.308302611	0.017123751	0.054737363	0.125505626	-0.12088868	0.062287528	0.03307407	0.043204498	-0.011558888	-0.086055547	-0.091645136	-0.123897627	0.059493724	-0.160279006	-0.138273254	0.02641765	0.074286208	0.283103913	0.130232409	0.303225488
YMR202W	ERG2	0.064731129	-0.094240919	-0.034622774	-0.172379315	0.162106887	0.121320494	-0.081775598	-0.390500307	0.199675486	0.044841722	0.0706641	0.102792487	0.063627191	-0.037196331	0.020655096	0.042055935	0.003242417	0.008544257	-0.128755629	-0.034965649	-0.055053122	-0.620662928	-0.052466992	-0.068872191	-0.047172945	0.01683859	0.125902325	-0.256726325	-0.041617576	0.140700147	-0.191651195	-0.078071684	0.00054812	0.033017669	0.213689446	0.057900771	0.022090789	0.192446694	-0.522929907	-0.004072701	0.076093853	0.129217058	0.044016346	0.191057235	0.634909213	0.864841819	0.120046653	0.192623437
YDR273W	DON1	0.017793663	0.029134804	0.148465604	0.150247708	0.005270625	-0.182574853	-0.030573552	0.167396471	-0.023810891	0.652637959	0.054459538	0.037789844	0.136230767	0.040794261	-0.01645655	0.128042594	0.00272412	0.109293692	0.056971893	0.158207744	0.290754646	0.016638942	-0.008410856	0.039320912	0.001571681	0.43186897	0.249226868	0.029841557	0.0766275	-0.008618383	0.016881367	-0.050456103	-0.078674883	0.044324171	-0.041261241	-0.113175191	-0.000138505	-0.075851455	-0.003726963	-0.009461857	0.003400749	0.062840119	-0.029398102	0.435905904	0.499557644	-0.058441415	-0.007839224	0.057956211
YGR022C	YGR022C	0.007783943	0.049491368	-0.019322434	-0.003679232	0.035018556	-0.058466956	0.020413304	-0.016700264	-0.019832814	-0.014573892	-0.0318355	-0.02840605	0.001658146	-0.0465932	-0.02048531	0.068519481	0.015183534	-0.051488858	-0.034678929	-0.03783007	0.003645409	-0.033677332	0.028045727	-0.057307597	-0.037708633	-0.011238977	0.04017704	0.074053235	0.011538576	-0.021738462	-0.049743619	0.001470799	-0.004023511	-0.046895713	0.078281909	-0.001556064	-0.031316437	0.019559596	-0.041788351	-0.011755232	0.018805066	0.009705473	-0.006632866	-0.029707339	0.018648416	0.017537137	0.025128042	0.073312975
YHR126C	ANS1	-0.027695548	-0.045546073	-0.033154652	-0.123204507	-0.082505614	0.010865754	-0.103182569	-0.06259986	0.046267532	-0.0342918	-0.077477865	-0.059376173	-0.046463571	0.026219323	-0.061112035	0.233286813	3.370331764	-0.095085137	-0.09196955	-0.084619835	-0.03697725	0.044869695	0.016196767	-0.032816634	0.033962093	-0.059346106	-0.0385767	-0.054524139	-0.10448952	-0.038078904	0.026105983	-0.033576917	-0.026585627	-0.067234285	0.045540825	-0.081572548	0.098877653	-0.073917061	0.115818977	-0.020283384	-0.03029949	-0.004469171	0.015711647	-0.045759015	0.01844902	0.011467014	-0.01054269	-0.05046656
YBR148W	YSW1	-0.010422073	-0.141711786	0.186259672	0.197299272	0.180147857	-0.070805892	0.022119204	-0.1149005	-0.20688653	0.176310003	-0.122040637	-0.014839153	-0.070954397	-0.035540741	-0.039881267	0.291273505	0.360117018	-0.023978105	0.031042242	0.197123095	0.273706853	-0.104615159	-0.124267109	0.380618632	0.035933528	0.070636623	-0.059463363	-0.111685753	0.349093467	-0.144415274	-0.144459918	-0.1762539	-0.092513986	0.334579706	0.124169298	0.234930456	0.369472057	0.242632985	0.27755633	-0.275000572	-0.094299443	0.04833385	-0.060206238	0.364135355	0.494814962	0.127078533	0.616875231	0.76656127
YFL012W	YFL012W	-0.02894026	-0.062853001	0.054654021	0.044296186	0.109280311	-0.029577747	0.006405751	-0.043999866	-0.04794978	0.015154981	-0.063478515	-0.057116963	0.073258124	0.040261224	0.0214513	0.042504262	0.138827577	-0.016268319	0.014469561	0.496268034	0.245666027	0.139901653	-0.077887423	0.199826226	-0.021902505	0.390150368	0.083261035	0.211585417	0.553861797	-0.120620452	-0.07902839	-0.09642487	0.043022469	-0.016542649	0.116604298	0.125399828	0.134470686	0.129401729	0.082402848	0.088480853	0.118200228	-0.10184738	-0.017636102	0.214560047	0.288866431	-0.069701687	0.915972114	0.971398234
YGR059W	SPR3	0.030519715	0.011037568	-0.028307471	-0.030918416	0.050940447	-0.018905783	-0.031825177	-0.017900467	0.026403485	-0.100660384	-0.003473861	0.026700925	0.096329331	0.032086734	0.040625952	0.04452002	0.063461527	0.128108606	0.335037291	0.331131905	0.225361317	0.103853442	0.016182501	0.192421436	0.384370357	0.432756364	0.162480757	0.494518012	0.416126311	-0.10557723	-0.102782808	-0.048738975	0.039910432	0.200755432	0.179065123	0.253287405	0.140268221	0.295358628	0.206555709	0.121824414	0.054306716	0.068505727	0.028314536	0.311514735	0.242376894	0.125069156	0.808920443	1.088623285
YJL038C	LOH1	0.050257891	-0.041451275	0.131589487	0.261362314	0.049463488	0.015526115	0.112793528	-0.059400223	-0.021492429	-4.47E-05	0.032876655	0.082688965	0.051845379	0.042238086	-0.014310137	0.0981635	0.124526657	0.082634471	0.154777616	0.360555321	0.35600856	0.198469013	-0.046272874	0.08432284	0.075874865	0.116604298	0.044631924	0.158013806	0.142962307	0.010708239	-0.064381845	0.000937447	0.023084987	0.124261953	0.268242747	0.026318491	0.063654795	0.053319905	0.056791592	0.178606302	0.165095121	0.070719048	0.013483699	0.045442972	0.099133588	-0.010734535	0.441132873	0.616799951
YCL026C-A	FRM2	0.053903732	-0.075573213	0.123864807	0.137280539	0.103276059	0.058164079	-0.058378316	0.005902957	-0.07819657	-0.039033163	0.26714024	0.249700174	0.009203827	0.091828443	-0.019208392	0.472061396	0.168590695	0.005989163	0.019758837	0.088955685	0.237869605	0.058690544	0.012168167	0.098621674	0.010708239	0.118492633	0.052986182	-0.129977033	0.096288845	0.015226361	-0.014858102	-0.026979515	0.046365332	0.05233242	0.561565638	0.146225095	0.131075785	0.11184594	-0.061670542	0.07847321	0.030999882	0.141995117	-0.017040366	0.076175965	0.165609703	-0.012305137	0.978115082	0.862748921
YPL033C	SRL4	-0.020338984	0.054529	0.194011375	0.246651307	-0.000694103	-0.101626001	0.003774918	-0.029800123	-0.057935216	-0.009454597	-0.002823229	0.024702646	0.080534875	0.026375154	0.014383861	0.171488687	0.194452718	-0.017081242	-0.007157624	0.139338508	0.348391056	-0.015744613	-0.013538093	0.041523363	0.139940932	0.431141526	0.050536525	0.140294403	0.272035152	-0.04967045	-0.04206609	0.026984146	0.035088956	0.135232776	0.267212182	0.183226064	-0.015206518	0.074491732	-0.124174342	0.01262588	0.025198931	0.083615057	0.00286811	0.061651792	0.368924767	0.094938666	1.179644823	1.313803077
YJL043W	YJL043W	0.018064389	-0.092009529	-0.067950927	-0.040605217	-0.053812638	-0.005298638	-0.071669854	-0.025200529	-0.01366771	-0.010999091	0.000706747	0.008271738	-0.034024414	-0.023312299	-0.00694016	-0.052001771	-0.049100149	-0.040951002	0.015825806	0.001744606	-0.087140165	-0.012181463	-0.032813683	-0.074275479	-0.044966985	-0.099230163	-0.076587602	0.033877544	-0.012305137	-0.078620039	0.000173113	-0.031736687	-0.048513658	-0.139701411	-0.070145391	-0.065279707	-0.025174104	-0.070789225	-0.098746531	0.078500532	0.002003954	0.004192146	-0.056609727	-0.110214979	-0.009992003	-0.039353367	0.029445818	0.015055045
YFR032C	RRT5	0.00680786	0.035440922	-0.035543699	-0.024699988	-0.044670828	-0.085429356	-0.030586815	-0.026900141	0.006247749	-0.007061935	-0.05295182	-0.014600125	-0.052766249	0.012511465	0.027437182	-0.136432573	-0.271412462	0.012954771	-0.000860103	-0.044563692	-0.099072538	-0.014738581	-0.086124457	0.011796169	-0.06644851	-0.202473968	-0.169674903	-0.203704596	-0.118329123	0.047217291	-0.122282453	-0.057211526	-0.080574483	0.10284622	0.166509792	0.056958027	0.012454254	0.018206857	-0.271600545	0.041285042	0.072599769	0.182094753	0.065503381	-0.141485795	0.018805066	-0.049740635	-0.003375524	-0.065625414
YDR523C	SPS1	0.040654007	0.097826511	-0.133965626	-0.089905947	-0.09953928	-0.050742988	0.061845306	-0.063400127	-0.003540386	0.005902957	-0.004040872	-0.014993668	-0.010371214	-0.046111993	0.035849094	0.000476011	0.100654773	0.010579351	0.008845403	-0.031409323	0.079866178	-0.136373907	-0.079712801	0.001989547	-0.04549545	-0.024501873	-0.099652126	-0.057255056	-0.07470236	0.01787916	0.023567636	-0.108923063	-0.065009534	-0.05637718	0.211074516	0.043414503	-0.234993205	-0.036308378	-0.078712977	-0.051424567	-0.001800163	0.142949238	0.006391387	-0.164970115	0.055098452	-0.037972257	0.556159616	0.765144348
YDR218C	SPR28	-0.010535424	0.084567755	0.102886528	0.247514397	0.056999631	0.013555161	-0.016115127	-0.02140018	-0.024843819	0.007913082	0.06430345	-0.01104125	0.004451054	-0.07048621	0.076408595	0.043722454	-0.00158495	-0.032368034	-0.0273294	0.06522762	0.044296186	0.059078343	-0.017729575	0.052916646	0.038056847	0.200027183	0.050257891	-0.032915521	-0.016964458	-0.0323341	-0.049021039	-0.079246327	-0.001239808	0.056319933	0.148465604	0.046253558	0.001110448	0.01987268	0.060227279	0.066605881	0.049003374	-0.001790052	0.003875639	0.071762666	0.063295841	0.044352148	0.31280455	0.445366502
YER085C	YER085C	-0.017057884	0.050787248	0.008056555	-0.017357185	-0.020646285	0.020527093	-0.003674893	-0.033100031	-0.01185996	0.012282609	0.035778727	0.027847623	-0.013546831	-0.012747541	0.010837116	-0.00650388	-0.047902055	0.017636903	0.005601197	0.015240636	-0.0199118	-0.013931347	-0.00438379	-0.04553714	-0.020122452	-0.07846617	-0.054898754	-0.058874153	-0.039288133	-0.001391429	-0.034937568	-0.025058128	-0.045605633	0.000504855	-0.022356655	-0.004406944	-0.031783883	0.017693909	-0.157376707	-0.021293294	0.007195502	-0.072328024	-0.023926767	0.004666776	0.071515568	0.080807723	0.003271206	-0.041218188
YGL138C	YGL138C	0.041299064	0.071762666	-0.031766184	-0.071022592	-0.008879648	0.015483297	0.110256322	-0.03209953	-0.006006886	0.014669509	-0.002279816	0.014355293	0.019331854	-0.005497029	0.024745191	-0.069480643	0.004278454	-0.000470395	-0.022084149	-0.00120371	-0.064955205	-0.057234041	-0.056180671	-0.007862433	-0.004677579	-0.013335682	-0.003534601	0.03565206	0.033708431	0.015711647	0.008099594	-0.057208523	-0.028004419	0.034722824	-0.023096783	0.003026483	-0.053511668	-0.030975901	-0.106831968	-0.031282526	-0.060299501	-0.046155192	0.005974795	-0.024906935	-0.087540209	-0.025279809	-0.044266131	-0.068655819
YDR522C	SPS2	0.010479097	0.04608589	0.044701859	0.009820109	0.06798283	-0.053966891	-0.037471704	-0.017900467	0.031141078	0.02844185	0.00116811	-0.039073188	0.069894604	-0.103115939	0.017052468	0.003774918	-0.007591201	0.015626019	-0.038595963	0.021664495	-0.007963977	-0.058382824	-0.022434315	0.044072319	0.00759739	0.021124341	-0.104255334	-0.005049604	0.012268304	-0.050172262	0.031635154	0.010607994	-0.006356068	0.007683495	0.094884627	0.011538576	-0.02938927	0.018562963	-0.072041363	0.040822309	-0.016100539	-0.031136576	-0.029386325	0.000216388	0.028668158	0.056278311	0.086484872	-0.118426211
YLR308W	CDA2	0.003602237	-0.038044833	0.074889012	0.130311504	0.023184368	-0.004020618	0.00367419	-0.036900286	0.002796117	0.021763975	-0.009923727	-0.007972681	0.005802377	-0.016768862	-0.020100508	0.018847786	0.006405751	0.021593433	-0.019569559	0.019545361	0.041186899	0.062729619	-0.011855596	0.034370683	0.02051287	0.006032263	0.010493419	-0.06191298	-0.04916732	0.019986512	0.055945273	0.102940261	-0.011819231	0.061250858	0.027380561	0.002911305	-0.030090295	0.036904175	0.082866058	0.060766824	0.030703327	0.017195035	0.036257148	0.034610149	0.033891637	0.022048164	0.06474492	0.117522173
YOR365C	YOR365C	0.026545132	0.056028537	-0.069713801	0.031395197	0.004163376	-0.004366425	-0.010063189	-0.016599564	-0.008123561	0.030519715	0.006247749	0.024021747	-0.013993986	0.004882465	-0.058877159	-0.028085325	-0.019256638	0.045596737	0.040513739	-0.042204238	0.043414503	-0.011587974	0.002003954	-0.084697865	-0.023400273	-0.068518139	0.014997935	0.009490503	0.058344208	-0.080033012	-0.004351955	0.022999797	-0.02660914	0.044156276	0.047594223	-0.027252948	-0.016367538	-0.000821127	-0.095132902	-0.045858793	0.064206861	-0.036215175	0.002436097	0.003616628	-0.019638292	0.055653799	-0.010650236	0.007870037
YKR015C	YKR015C	0.012768885	-0.004482196	-0.072859026	-0.160182267	-0.025602849	-0.08380466	-0.098165765	-0.013699751	-0.002278371	-0.039569844	-0.077222146	-0.095530547	0.025085509	-0.101205014	-0.003677785	-0.003361064	0.059659846	0.034257982	0.092762217	-0.03060892	-0.045246825	-0.054539122	0.009347172	0.008429519	-0.073036574	-0.027941167	-0.02633583	0.045233261	0.005816746	-0.115789711	-0.022462156	-0.054615535	-0.019272722	-0.042611331	0.114833407	0.053862039	-0.003789161	0.055917516	0.176539794	0.065103516	0.04919859	0.014383861	0.029488225	-0.00330756	-0.010853725	-0.057941224	0.058926005	-0.079289012
YAL018C	YAL018C	0.01003503	-0.047265369	-0.001326446	0.018876266	0.053792544	-0.032738414	0.020399079	-0.033999305	-0.043693502	-0.017584989	-0.011964695	0.026870865	0.030237189	-0.080502786	-0.049875036	-0.064600602	-0.051982328	0.005514968	0.018990176	-0.093215592	0.093289733	-0.015081137	-0.032441806	0.012811784	-0.056375679	0.03308817	0.029459953	-0.013402664	0.045526847	-0.035522997	-0.056611229	0.008400832	-0.017535336	0.057082836	0.342691273	0.002608918	0.01894746	0.051121481	-0.005812771	-0.002774083	0.015897153	-0.000161591	-0.00686333	-0.062102742	-0.020001031	0.025042973	0.172756314	0.229292586
YPL027W	SMA1	0.036383763	0.000836521	-0.038486313	0.023652794	0.063530549	-0.001980737	0.013912418	-0.000699877	0.013283587	0.016567633	-0.013086712	0.053889833	0.017351842	-0.012242571	-0.012168369	0.003918803	-0.000837006	0.06007506	0.049811963	0.058164079	0.036425967	0.021806605	0.00054812	0.042896438	-0.00581422	0.114433661	0.086172327	0.002824915	-0.085831985	-0.058549587	-0.06804318	0.011338193	0.027408872	0.103840023	0.126074195	0.026219323	0.007999167	0.007554336	0.012225389	0.052805383	-0.003400108	0.031437546	0.048780233	-0.02822214	0.164966434	0.096653178	0.368656606	0.481092244
YOR190W	SPR1	-0.041867062	-0.030174265	0.021053253	0.142282724	0.03936303	0.018762344	-0.038117416	0.005399988	0.003659799	-0.014366964	0.015383382	0.033215061	0.041719597	0.049853776	0.105946213	0.056084048	-0.019910337	-0.007492583	0.014783753	0.005098122	-0.038142599	-0.147272408	0.012754585	-0.027689666	0.00631957	0.051455632	0.020313729	0.027522111	0.019260678	0.013998146	0.00414899	0.004781814	0.003933191	-0.015775243	-0.024481332	0.025680874	-0.019377997	0.008443861	0.108076111	0.005802377	0.00269532	0.110496879	-0.046173066	0.109734982	0.179549277	0.031479891	-0.01205198	0.001614914
YOR214C	YOR214C	-0.037039418	-0.084365904	0.025028793	0.019886909	-0.01065169	-0.008008949	-0.01031745	0.006204654	0.007367753	-0.003274302	0.031268142	-0.036707889	-0.07616321	-0.018278839	0.037508737	-0.023161288	-0.034170657	-0.085744716	-0.052203696	-0.03198595	-0.046180516	0.030604461	0.00426407	-0.022834398	-0.093466468	0.003184838	-0.006963355	-0.028729791	-0.096366256	0.040752187	-0.024088126	-0.01356722	-0.015388777	0.039910432	-0.030651657	-0.040725417	-0.001190715	-0.031962346	-0.067421727	-0.024716131	-0.051000036	0.024631733	-0.048403256	-0.002382413	-0.045190256	-0.024927486	0.045498889	-0.018457104
YOR298W	MUM3	0.020285279	-0.045556497	0.103544638	0.049881648	-0.131981805	0.017622652	-0.047599334	-0.02419962	-0.039775968	0.016653204	-0.010045755	-0.02302935	-0.089420825	0.019929597	-0.018759618	-0.04718785	0.093452007	0.041579433	0.073148414	-0.091554441	-0.020854115	-0.059667841	-0.025812862	-0.036404546	-0.109501943	-0.163200066	-0.008921744	-0.094966479	0.039040104	-0.026344646	-0.038886428	-0.00693726	-0.038730815	-0.100108229	-0.027211782	-0.125780627	0.039012022	-0.035911936	-0.227300152	0.047971062	0.075696915	-0.008210614	-0.024908403	0.011967872	-0.082852423	-0.028801907	-0.007401223	0.018392043
YPR077C	YPR077C	-0.025900992	-0.170986667	0.130482838	0.024660097	0.134483814	0.108598054	0.000230813	0.017793663	-0.044286959	0.069853373	0.138552383	0.07187248	0.163421437	0.186285019	0.029813293	0.024731008	0.16459322	-0.049800366	0.009275502	0.050592244	0.120988868	0.014355293	0.006750423	-0.073863909	0.037227575	0.015668834	-0.00693871	-0.002447443	-0.006445913	0.02681422	0.147059172	0.15514043	0.033539291	0.115126491	0.037564963	0.022658985	0.023865663	0.097287163	0.354452163	-0.053317044	0.065599881	0.09642379	0.024660097	0.049059153	-0.007302618	-0.066163018	0.062494773	0.08095777
YKR034W	DAL80	-0.066153958	-0.022923809	0.051330335	0.126721814	-0.032254431	-0.059476897	-0.036568787	-0.056099672	-0.006151765	0.056319933	-0.008001695	0.063792832	0.051483475	0.006348297	-0.060463473	0.136768863	0.067748845	0.029078249	0.032171387	0.075902238	0.39098677	0.236927271	0.040205102	0.050689749	0.013469406	0.131207526	0.009246833	0.167653367	0.200479239	0.232758984	-0.000978479	-0.027763199	0.06471733	0.084418088	0.340152055	0.047328983	0.033680242	0.018505992	0.058274928	0.040990595	0.016396476	0.051845379	-0.046484429	0.061029606	0.09028437	0.011824788	0.160610452	0.11021623
YLR213C	CRR1	-0.097555906	-0.068580166	-0.118850693	-0.147566423	-0.099024639	-0.143396691	-0.034804545	-0.027499963	0.064993188	0.024872819	0.150000691	0.024021747	0.13586317	0.095910922	0.353707224	0.031691611	-0.031177852	0.103678912	0.10154251	-0.043943349	0.031733949	0.013955282	0.008501231	-0.014458767	0.067349598	0.438569635	0.240314335	0.020071881	0.062218443	0.152352184	-0.15008238	-0.092669353	0.087585039	0.178924933	0.150754616	0.027111577	0.023610216	0.178644538	-0.371103257	0.028583296	-0.028100034	-0.044080187	-0.138473347	-0.105507381	-0.137362152	-0.276880086	0.799551547	0.828737199
YNR064C	YNR064C	-0.059803173	-0.08917065	0.162055314	0.143445671	0.414059728	0.159293339	-0.238343671	-0.171800643	0.029488225	0.46021834	0.384591401	0.101192862	0.211797193	-0.036327612	0.031169316	1.019246459	0.650929928	0.12438108	0.403071344	0.070952557	0.369371563	0.463214397	-0.109484822	0.166265547	0.48540622	1.04330945	1.144816518	0.006865295	0.012053716	0.470760703	0.006448839	-0.038739707	0.159396678	0.047929198	0.233924866	-0.045160484	0.066881381	0.023383113	0.408081383	0.106401928	0.060905132	-0.074002102	0.077325046	-0.042721294	0.111512132	-0.068064354	0.492160827	0.57713151
YCR105W	ADH7	-0.042073518	0.069990814	-0.302841812	-0.461221486	-0.080536343	-0.074545868	-0.081754223	-0.073800139	0.135534868	-0.065397449	0.112499982	0.123547018	-0.098060757	-0.084197663	-0.036935806	0.016624682	-0.011730506	0.006448839	-0.045916878	-0.155795947	-0.363180071	-0.412059009	-0.032770883	0.040920477	0.201470763	-0.143661231	0.098446511	-0.091030344	-0.340837181	0.120909274	-0.099035457	-0.098778971	-0.020347765	-0.019747982	0.13953498	0.059715215	0.040485684	-0.018312445	0.189894125	0.186462522	0.328595221	0.181458816	0.173383325	-0.174971536	-0.103966907	0.039924465	-0.034415904	-0.213662937
YBR180W	DTR1	0.006276478	0.009203827	-0.154666513	-0.11122597	-0.068903975	-0.067861706	-0.159171835	0.041999884	-0.040501349	-0.094528943	-0.110029683	-0.152176231	-0.10910821	-0.000535339	-0.052350298	-0.009395058	-0.096414074	-0.1094179	-0.042476114	-0.051663794	-0.272529066	-0.273493111	-0.006930012	-0.071584955	-0.120291099	-0.207307875	-0.176050142	-0.177618995	-0.035066161	-0.074307375	-0.054573581	-0.07893391	-0.139248505	-0.154745221	-0.015556476	-0.000865877	0.060642328	-0.031829603	-0.137576386	0.096207872	0.028597441	-0.029695557	0.048947591	-0.023271246	-0.03558806	-0.063160449	0.062757239	0.127804935
YGR273C	YGR273C	-0.005379729	-0.094789296	-0.098493189	-0.114631809	-0.067521505	0.061693262	0.024262935	0.050898667	0.042392194	0.013998146	-0.014562234	0.008200014	-0.061142135	0.072832972	0.016425002	-0.004666	0.016810071	-0.069492757	-0.096858352	-0.112909943	-0.132921159	-0.00256595	-0.017595211	-0.034785334	-0.067238823	-0.221387684	-0.146948099	-0.241637126	-0.129808113	0.041873761	0.071364537	-0.058805026	-0.091649748	0.035708357	-0.161911488	-0.045267664	-0.031360667	-0.056258671	-0.042612813	-0.161795273	-0.063700154	0.03694636	0.077188298	-0.046621513	-0.116207168	-0.098386616	0.047189362	0.033285554
YNL318C	HXT14	0.050508663	-0.135971189	-0.037122313	-0.19753544	0.034624234	0.037874166	-0.106269687	-0.023800625	-0.103791714	-0.071512178	-0.13855274	-0.126167908	0.001211355	-0.026218293	0.052276764	-0.142085865	-0.067523018	-0.237720937	-0.059881371	-0.191516101	-0.274525821	-0.128560051	-0.008156931	-0.032624781	-0.256516039	-0.587142646	-0.331730157	-0.161193416	-0.159160554	-0.050172262	0.023013996	-0.012015611	-0.147491306	0.002508108	0.029361002	0.074450634	0.114460312	0.101461828	-0.10509301	-0.096185818	-0.003599683	0.014812312	-0.099322893	-0.084018737	-0.288520962	-0.13423793	-0.053752739	-0.071243875
YLR341W	SPO77	-0.002736501	-0.063514702	-0.025022898	-0.116660707	-0.077607267	0.106147282	-0.090827517	-0.019199619	-0.086377174	0.000259662	-0.063914277	-0.016409855	-0.092781663	0.04204192	0.042812411	-0.091409951	-0.183003888	-0.02482474	0.025794247	-0.194350943	-0.246172994	-0.091738917	-0.009743609	-0.107180022	-0.182861403	-0.35916996	-0.160098434	-0.252660722	-0.193637997	0.015782997	-0.058710359	-0.024617804	-0.108128242	-0.036068726	-0.09088283	-0.025801115	0.0057449	-0.033023272	-0.06879048	-0.138806865	0.025298167	0.034708738	-0.019840129	-0.003108025	-0.119906947	-0.07711865	0.024830276	-0.075006261
YOR339C	UBC11	0.057221502	-0.142405897	-0.196968094	-0.362161636	0.081912227	0.014141015	-0.053194296	-0.321599931	-0.027910279	0.06982588	-0.022942863	-0.097128384	0.019047126	0.023013996	0.087571464	-0.072639018	-0.040513217	0.025340695	-0.116388567	-0.123006538	-0.192007139	-0.164491415	-0.038793057	0.096342824	-0.2281854	-0.349426597	-0.133346766	0.108972669	-0.183241397	0.287519574	-0.148640737	-0.021489503	-0.03628175	0.091259763	0.072736949	0.098459981	0.094479315	0.070636623	-0.218312964	-0.104917683	0.090501182	-0.137700185	-0.073252089	0.027394718	-0.097680941	-0.058872651	0.246213496	0.11475347
YOR313C	SPS4	0.130153313	0.07825458	0.073408954	0.192345694	-0.086484395	-0.043393146	-0.16926764	-0.033500131	-0.291074723	-0.104556218	0.217727035	0.078363903	0.507657647	0.62425065	-0.040436067	-0.202601805	-0.300748646	-0.053041618	-0.093072474	0.150494695	0.291968912	0.400406778	-0.048571851	-0.293008924	0.268470317	0.227617875	-0.015081137	-0.184378669	-0.109892666	0.11761526	-0.364579916	-0.232623175	-0.363215298	-0.286374569	0.071982279	-0.03421941	-0.274590403	-0.199742436	0.528121173	-0.26562202	-0.089199811	0.342497855	-0.017139638	-0.252485424	0.44121787	0.173204199	-0.633599997	-0.532509744
YPR054W	SMK1	0.018064389	0.034046639	-0.363991231	-0.405688435	-0.157704979	-0.023231659	0.046351358	0.060102738	-0.012134906	-0.103664592	0.052109793	0.035271991	-0.159866333	-0.071989805	-0.060419846	-0.176382691	-0.259683758	0.038520467	0.083914541	-0.328453004	-0.356177062	-0.356097639	-0.013768207	-0.156220317	-0.134679765	-0.181651697	-0.122229062	-0.313346177	-0.217690408	-0.109592222	-0.025240168	0.05165052	-0.294858992	-0.189593092	0.049407724	-0.10624484	-0.017549939	-0.206342116	-0.372804076	-0.140286416	-0.021599332	0.127144605	-0.001036227	-0.301555693	-0.294621855	-0.214929938	-0.41828239	-0.525454938
YDR364C	CDC40	0.004062674	-0.00399313	0.091056615	0.105584219	0.079907127	0.060213439	-0.021911295	0.204303503	-0.058857623	0.012997664	-0.017120659	0.030265443	-0.036280271	0.025369046	-0.085196704	0.04436614	0.074615039	-0.042911518	-0.034575488	-0.129295185	0.161320165	-0.192021966	0.042938448	-0.045693491	-0.017349886	0.036651023	0.037986588	-0.208689347	0.029671969	0.037902273	0.069564693	0.114726819	-0.043400578	-0.011324765	-0.021348931	-0.00416385	-0.082423121	0.019360324	-0.044975914	0.036341559	0.105905987	0.039517447	0.05989515	0.033215061	-0.005404347	0.058025502	0.015312011	0.145377472
YBR077C	SLM4	0.065834217	-0.035735939	0.258434504	0.306425571	0.413019925	0.111351877	-0.045148578	0.054598458	0.006764782	0.071488105	0.099362537	0.086348988	0.114207089	0.10475263	0.092288636	0.096086398	-0.019132368	-0.264126062	-0.284711063	0.216883197	0.416980207	0.108196571	0.109922148	0.048110608	-0.008394894	0.050661892	0.074299909	0.006491926	0.179167062	0.094033338	0.052652381	0.147658363	0.050257891	0.172346696	0.21464707	0.108758613	0.003559063	0.305958837	0.204729199	0.172193065	0.008400832	0.258940965	-0.059779115	0.528251231	0.4956747	0.469094098	0.128372595	0.208592176
YER092W	IES5	0.08350613	-0.048173517	0.407276601	0.555011153	0.389765024	0.072174415	-0.106842853	-0.133900717	0.021337584	0.048459411	-0.228716135	-0.126591519	0.140726313	0.106897689	0.076353863	0.218483612	0.106509127	-0.221441522	-0.303377599	0.356301606	0.897333384	0.223854974	0.030449089	-0.326298863	0.082757078	0.195964858	0.098527357	0.070045792	0.050383281	0.153390303	0.231764168	0.220045105	0.128227398	-0.071051389	0.081298716	0.144973055	-0.090824448	0.122566707	0.211273909	0.192333058	0.186906174	0.13691321	0.015069322	0.465838671	0.373085767	0.020953722	0.047650058	0.139063403
YDR254W	CHL4	-0.033120699	0.001917509	0.154168397	0.096059404	0.148127139	0.017651156	-0.034018505	0.03380708	-0.012769374	0.063599579	-0.048916563	0.009275502	0.151001513	0.088467285	0.027182367	-0.020410683	-0.098732628	0.084758222	0.048389655	-0.071048357	0.317639798	0.040205102	0.174125135	0.132116154	0.084744617	-0.034344986	0.159034938	0.096558727	0.199298576	0.156474277	0.038899679	0.009504835	0.001052783	-0.012955692	0.118891247	0.037761737	-0.061271586	-0.118113019	0.006305206	-0.043042317	0.11569915	-0.062281989	-0.019199619	0.110136032	0.212793425	0.033229161	0.133208394	0.166831106
YER134C	YER134C	-0.045245335	0.04085036	0.184572294	0.135561138	0.230645716	0.055376153	0.035722431	0.048403606	0.054501217	-0.07751897	0.085723773	0.014069583	0.094871119	0.019986512	0.065489598	0.008544257	-0.007527388	0.066275224	-0.004681921	0.222235784	0.106053449	0.214361087	0.092748687	0.002623318	0.221839964	0.160894379	0.135613665	0.358857572	0.244923577	0.132721603	0.088182315	0.240045607	0.113193728	0.03950341	0.025142221	0.116364762	0.040429574	0.00900312	0.080589451	-0.08306177	0.020598207	-0.314646483	-0.065460853	0.024518266	-0.046555948	-0.064659446	-0.077735156	0.057374019
YKL119C	VPH2	0.010708239	-0.063532792	0.31499809	0.216982484	0.136151999	0.091259763	-0.022633608	-0.15070045	-0.015286709	0.079716019	0.152845383	0.119196787	-0.085544161	0.021152774	0.076709583	0.002378485	-0.078613944	-0.02468678	-0.106622256	0.049519252	0.172833115	-0.001376988	-0.047084998	-0.013995443	-0.005069872	-0.000750397	0.098554306	0.143706873	0.319201708	0.121837668	0.133800224	0.186120182	-0.027782319	0.072668359	-0.065075941	0.015797267	0.007166791	0.112446599	0.149012163	-0.312009484	-0.173900232	0.027875926	-0.008558879	0.063378684	-0.020366786	0.106629729	0.108383939	0.214012876
YMR052W	FAR3	-0.048513658	-0.033758558	0.294288427	0.356200159	0.168269753	-0.009517042	0.069138452	-0.056600723	-0.046682604	-0.001791496	0.043092486	-0.097912528	0.046071917	-0.043092854	0.048766285	0.086117961	0.065737732	0.031141078	-0.021551006	0.149337426	0.1862977	0.264776617	-0.007887093	-0.089387059	-0.048995666	0.14262256	0.123719163	0.174176276	0.188071713	-0.082996055	0.016667465	0.129797354	0.076203339	-0.125303745	-0.139687106	0.012640181	-0.058591656	0.067390904	0.269882947	-0.023061601	0.051205024	-0.035543699	0.020626651	0.130377397	0.061555024	0.093722418	0.280635685	0.225077465
YIL134W	FLX1	-0.021627158	0.026304323	-0.174481377	-0.109519057	-0.065026134	0.028767155	0.035877239	-0.003400108	-0.159357116	-0.044202164	-0.085957542	-0.050326128	-0.236185625	-0.081771024	-0.073859356	-0.11298015	-0.169567794	-0.125566557	-0.099735603	-0.186101034	0.052179366	0.345010251	-0.065465383	0.074135467	-0.149126977	-0.26947394	-0.187102601	-0.179555506	-0.258801401	-0.037892275	-0.272706837	-0.098480828	-0.063828319	-0.039219942	-0.067592561	-0.060242336	0.099766485	-0.178141236	-0.305722415	-0.111381806	-0.061199334	0.144046366	-0.001257135	-0.242237672	-0.30509308	-0.377358228	-0.162013173	-0.271365464
YCR015C	YCR015C	0.000187538	-0.050828166	0.132945284	0.399433643	0.233593598	0.10280592	-0.046039008	0.214696795	0.019801529	-0.076526746	-0.130603909	-0.1735048	0.000836521	0.032397114	0.038211402	-0.119939879	-0.008248338	-0.179967314	-0.092906289	-0.091303892	-0.08852163	-0.107526593	0.088114455	0.072983846	-0.063027821	0.053180862	0.067886487	0.046253558	0.148075059	0.106120467	0.024972077	0.125174969	0.046532966	-0.072802886	0.281656712	-0.113097169	0.040808287	-0.052345812	-0.045544587	0.031536352	-0.240699261	0.004436672	0.014055295	0.079797931	-0.166954488	-0.298894584	0.075943306	-0.016736751
YGL098W	USE1	-0.008329595	-0.025711523	0.291579992	0.441026598	0.101354249	-0.05653771	-0.158292517	0.203802556	0.030957522	-0.010942396	-0.000300112	0.043022469	0.053556245	0.109400682	0.021095905	0.281253129	0.150780603	0.006434476	-0.057519276	0.173485667	0.077940248	-0.030715024	0.108544528	0.160842761	0.132629484	0.128029391	0.159551695	0.358216196	0.289728254	0.09986072	-0.143887565	0.001946325	-0.001739496	-0.076094769	0.098123066	0.034624234	0.159887478	0.008156978	0.029148944	-0.067024201	-0.145200014	0.133155778	0.006132827	0.088426583	0.037368163	-0.131831616	0.15697901	0.227285162
YLR105C	SEN2	-0.032615926	-0.011793049	0.205430046	0.272942871	0.096275352	-0.046073265	-0.06882377	0.09870252	0.034891821	-0.021959633	-0.047796171	-0.031006856	0.114380352	0.087693654	0.073971003	0.008888418	-0.035035122	-0.078999437	-0.110839561	-0.148983017	0.205592707	-0.145903796	-0.022950193	0.176016331	0.04005076	0.08180318	-0.004661657	0.07553263	0.187919736	-0.039847154	-0.296805382	-0.180951536	0.019701915	0.128940031	0.157574117	0.126021326	0.186196268	0.083015889	-0.018327055	-0.182764784	-0.111099757	0.068670809	-0.009621607	0.107500412	0.042476248	-0.001156062	0.364572436	0.431505293
YOR278W	HEM4	-0.030287703	0.0067935	0.159667924	0.298775613	0.150052697	0.002104799	0.016881367	0.016895628	0.153844237	-0.028778357	-0.108957291	-0.049613707	0.140255123	0.037325989	0.027253155	-0.050617468	-0.162018016	0.123388089	0.035328303	0.06339249	-0.046575319	0.313152969	0.018762344	-0.050789312	-0.015870051	0.059881307	0.027663648	0.155218154	0.04219605	0.126365006	0.071392	0.052290678	-0.07502602	-0.007601352	-0.098439127	-0.091921881	-0.025839301	0.057886913	0.076258078	0.206855744	0.210102037	-0.032891907	0.010722559	0.072736949	0.062176988	0.007367753	-0.113710523	-0.036471128
YLL067C	YLL067C	0.05874595	0.051051855	0.162442088	0.105865777	0.565509439	-0.03201545	0.117096573	0.512904465	0.320253611	-0.053586531	-0.055417378	-0.093795903	-0.002142549	0.087924428	0.036257148	-0.016357323	-0.091517545	-0.093785129	0.022857802	0.396860927	-0.139107093	-0.057187509	0.274506182	0.10606686	0.164013892	0.152105525	0.037255693	-0.007398323	0.073258124	0.044981569	0.031494007	-0.048747927	0.100883476	0.17733103	-0.010391557	-0.057235543	0.047775678	0.093465529	-0.087736435	0.08959306	-0.111899331	0.005443106	-0.095058933	0.157703444	0.306682199	0.203865185	-0.099723235	0.146941915
YFL066C	YFL066C	0.041565415	0.170271203	0.339171588	0.280089259	0.881218255	-0.200290978	0.232881755	0.892103434	0.563919544	-0.053230219	-0.068087041	-0.123874053	0.236694664	-0.114441253	0.060434818	0.013512284	0.004422289	0.006161558	-0.064887293	0.675201714	-0.081978686	-0.049230013	0.507221222	0.271497399	0.240167767	0.457625806	0.297531873	0.171258077	0.381737441	-0.020919984	-0.045450784	-0.082534634	0.170963377	0.377612442	0.355478674	-0.043898728	0.178491563	0.386888176	-0.302252859	0.11197944	-0.231799573	-0.238129258	-0.129146874	0.348606348	0.703215897	0.261181772	-0.176279977	0.273253292
YJL225C	YJL225C	0.139692143	0.12199676	0.2026622	0.203977898	0.574062765	-0.185759678	0.247976109	1.119097233	0.522146165	-0.094066903	-0.253685504	-0.150085583	0.211697534	-0.004330249	0.035314225	0.05035542	0.101085261	-0.210955232	0.011366821	0.522126079	-0.159901783	0.04380643	0.544594169	0.189982653	0.171552733	0.218396813	0.057443339	-0.116524629	0.184534207	0.009748463	0.05712444	0.061983515	0.21571587	0.172193065	0.182692304	0.099524133	0.105101421	0.436364412	-0.272347867	0.285058886	-0.264299333	-0.147104651	-0.107584096	0.139796898	0.417973995	0.135810643	-0.209634975	0.040373459
YLR467W	YRF1-5	0.011810478	-0.02120252	0.193746522	0.233973935	0.798705876	-0.284166366	0.233421817	0.506805003	0.13974452	0.309828103	0.221518293	0.299971402	0.245593026	0.036468167	0.211086974	-0.026143368	-0.067314401	0.110242963	0.112446599	0.397835821	0.287153125	0.170937747	0.164297149	0.193027347	0.143262789	0.21561648	0.607758761	0.370800376	0.541792333	0.180071458	-0.13993825	0.019744609	0.130087405	0.719928145	0.242718339	0.114167102	0.023894044	0.782098174	0.073724277	-0.073522292	-0.255499601	-0.024456386	-0.204651967	0.507637382	0.652592063	0.32431522	0.159112453	0.454660207
YIL177C	YIL177C	-0.002201789	-0.053391896	0.424115896	0.327146977	0.825280905	-0.084589243	0.41587761	0.719095826	0.129507244	0.289645642	0.093492568	0.253045321	0.133787081	0.070471764	0.153014064	0.056819335	-0.020353617	0.019146789	0.122142583	0.377234817	0.378988743	0.126206383	0.133616135	0.226779774	0.248352677	0.47300756	0.428367525	0.166741148	0.470323414	0.106911078	-0.147045538	0.016738769	0.242791504	0.696038365	0.230448976	0.142034337	0.06073916	0.823358059	0.145833939	-0.102440469	-0.230600625	-0.129839689	-0.178056359	0.493145168	0.52811116	0.349648356	0.254763335	0.44035694
YPL283C	YRF1-7	0.012611578	-0.108709916	0.081775919	-0.014355307	1.016196847	-0.155342788	0.348764956	0.566600859	0.016396476	0.256189436	0.132247806	0.072695792	0.102160908	0.09241043	0.19792828	0.10393399	-0.035145987	0.024050124	0.080193743	0.214734092	0.031889185	0.005759269	0.195561782	0.334682673	0.110149398	0.183810428	0.163138017	0.33566618	0.475406587	0.163163781	-0.012798484	0.063461527	0.08539746	0.858434618	0.288925499	0.242949992	-0.006700987	0.938120127	-0.04047019	-0.114213251	-0.314899474	-0.081222996	-0.20772934	0.284656256	0.433012843	0.161990836	0.613710821	0.507485151
YEL075W-A	YEL075W-A	0.086838104	-0.000757614	0.038070895	0.130996734	0.305421919	0.171885729	0.215430096	0.231899306	0.200429022	-0.085075803	-0.069377705	-0.08050736	-0.055676762	-0.069604784	-0.097329006	-0.003732749	-0.033602022	0.116750672	0.106978059	0.479013205	-0.137127325	-0.428812504	0.071144827	0.052235022	-0.02943344	-0.1358729	-0.066660024	0.132010847	-0.008264299	-0.117277138	-0.007230119	-0.091328487	-0.098590501	0.012068023	-0.04697172	-0.073192894	0.006333934	-0.865024746	-0.376200557	-0.06780576	0.002003954	-0.011378566	-0.287936062	-0.213918924	0.167691916	-0.117064327	-0.295273215	-0.12216939
YLR463C	YLR463C	0.067845196	0.167524934	0.065944485	0.114913352	0.379454613	0.137634665	0.207143202	0.178606302	0.206855744	-0.168552384	-0.101870611	-0.111632749	-0.072050467	-0.10106419	-0.074804157	-0.065447263	-0.118019082	0.181382477	0.150364697	0.509361386	-0.11316739	-0.481434643	0.019146789	0.045401029	-0.012082531	-0.067039318	-0.197345197	0.083860092	-0.009973118	-0.168185979	0.028215507	-0.123613112	-0.053568564	0.004896843	-0.072626881	-0.090257615	-0.007019893	-0.886985004	-0.322292417	-0.0423944	0.019403027	-0.046076246	-0.241679758	-0.135028243	0.156085908	-0.03119407	-0.469999194	-0.29537943
YLR465C	BSC3	0.100076102	0.129111528	-0.019571021	0.110149398	0.367695361	0.079538547	0.170001939	0.359296262	0.200554565	-0.145680323	-0.133278713	-0.168781042	-0.040841173	-0.064686604	-0.064063579	-0.030694393	-0.019402854	0.040934499	0.072832972	0.438739955	-0.126380488	-0.27138111	0.098190457	0.011080518	0.054626241	-0.060535688	-0.125687748	-0.119091973	-0.048401762	-0.053763222	0.037986588	-0.091239348	-0.04948381	-0.094827808	-0.087607659	-0.042343885	-0.008217868	-0.608680964	-0.330976874	-0.046709429	-0.120700441	-0.08648286	-0.209177926	-0.079357602	0.099214397	-0.115889773	-0.349535048	-0.186677262
YGL251C	HFM1	0.010493419	0.102967128	0.47168693	0.640704215	0.296240062	0.34537366	0.183035448	0.079797931	-0.336620778	0.022275478	-0.105519786	0.156435445	-0.01969533	-0.143106714	-0.151571944	0.220206112	0.251652449	0.252439886	0.321939647	0.451066017	0.710692942	0.346656263	0.03040671	0.246201322	0.173357725	-0.151770681	-0.185219914	0.141615897	0.157832772	-0.228645131	-0.03066197	0.143785223	-0.009659369	0.157664657	-0.438637704	0.040766209	0.11644461	0.181484252	0.693899512	-0.453069508	-0.284700513	0.019274913	-0.147847712	-0.026337299	-0.494027793	-0.206045866	-0.104576379	0.18473731
YFR055W	IRC7	0.099389471	-0.057998292	0.214758948	0.165982664	0.158479214	-0.137404993	0.025383221	0.016895628	0.098540835	-0.202992007	0.601221085	0.280908823	-0.034999646	0.125082374	0.657950938	0.542258024	0.455175966	0.149181306	0.171347767	0.149584547	-0.17918466	0.045275208	-0.088972688	0.225139171	0.0459182	0.035581686	-0.143052533	0.163357034	-0.202681497	-0.081960358	-0.03651404	0.265700936	0.023865663	-0.122807018	0.204679117	0.155010864	0.080848649	0.104631878	-0.554499984	0.172820315	0.041495327	0.29779008	0.050160356	-0.488728315	-0.371623933	-0.375685692	0.091814905	-0.026219763
YCR099C	YCR099C	0.089796424	0.1214929	0.217404455	0.058773652	0.065006979	0.061485901	0.181217074	0.218805954	-0.350590557	0.137726471	-0.210335836	-0.06101571	0.247283474	0.118133768	0.050230023	0.195599586	0.317778707	0.103705756	0.191992104	0.079729676	0.023113383	-0.230932429	0.111725777	0.083587825	0.04204192	-0.163146764	-0.06992428	0.190678075	0.108544529	-0.303970575	0.237159848	0.274613529	-0.21111387	0.097772583	0.231739596	0.292086721	0.040513739	0.093479045	-0.028700357	0.232108131	0.204604015	-0.029056547	-0.056528706	-0.136510283	0.152300254	0.09291102	0.11756207	0.150130704
YCR100C	YCR100C	-0.016094701	0.076422274	0.172986686	0.179039627	0.162171364	0.080125511	0.153857216	0.155904636	-0.254471779	0.057734452	-0.109817937	-0.026951587	0.26716423	0.080125511	0.024830276	0.197500587	-0.020987319	0.068560757	0.095289834	0.127804935	0.115259692	-0.242338345	0.086321808	0.124156058	0.106710121	-0.021764824	0.001542858	0.085927673	0.067390904	-0.193669334	0.208492294	0.264788628	-0.150979146	-0.055699255	0.213129506	0.188616142	0.044827737	0.059784424	0.011624445	0.18966645	0.108303636	-0.01321192	-0.016751347	-0.010359589	0.228726357	0.073779114	0.245617345	0.283175051
YDL243C	AAD4	0.062729619	0.084227577	0.077981248	0.086498462	-0.001478077	-0.151416525	0.117761523	0.051399946	-0.048544992	-0.064594567	-0.142796084	-0.05345777	0.039082229	-0.001948954	0.110002361	0.33377865	0.213266403	0.06798283	0.117083259	0.225842521	0.12353377	-0.480999649	0.003918803	0.124791309	0.083655894	-0.062340736	-0.057794053	0.387031615	0.134536386	-0.162991688	-0.100782603	0.08396899	0.003731749	0.08534307	0.206368163	0.117788121	0.039994631	0.057055101	-0.003272857	0.002104799	0.107794978	0.076408595	0.020455975	-0.182969496	-0.17107439	-0.172406957	0.063696206	0.150481686
YAR060C	YAR060C	0.096207872	0.077912912	0.31518361	0.412597269	0.070141986	0.073463798	0.353221655	0.420304537	0.112299792	-0.082154304	-0.102418788	-0.032430004	0.043904394	0.112273097	-0.038959052	0.102241553	0.267895311	0.220045105	0.325524569	0.413821518	-0.003901991	-0.189203203	0.045037504	0.396576017	0.060891304	0.206180587	-0.042205725	0.081925862	0.122977458	-0.115172356	0.202775016	0.067542352	-0.029302401	-0.099621207	0.20598048	0.076504372	0.194616616	0.102886528	0.432959408	0.077010505	-0.188200191	-0.108761258	-0.006082221	0.206743226	0.340129256	-0.021953775	0.217888311	0.438175738
YNR065C	YNR065C	0.022484707	0.083076507	0.313467115	0.316944152	0.008350627	-0.042516861	0.17968145	0.118350893	-0.018633638	-0.092806697	-0.224096343	-0.141964272	0.676550984	0.169237346	0.009781634	0.302551031	0.493087024	0.12591131	0.15442276	0.266827643	0.134455562	-0.058690742	0.008183478	0.228822917	0.235450238	0.017772809	0.04487288	0.317136735	0.104079604	-0.210361034	0.048494101	-0.006959708	-0.092364378	-0.03178196	0.373812735	0.22940588	0.091343902	0.064218767	-0.058803704	0.219646782	0.140800342	0.021211131	-0.052583594	0.125367686	0.455358088	0.151290342	0.090475991	0.150495827
YKL222C	YKL222C	0.015297736	0.166471228	0.236633435	0.340528101	0.046588842	0.029219633	0.074656136	0.001398736	0.109159939	-0.127607763	-0.187631577	-0.058316726	0.05326429	-0.005822911	-0.006608228	0.068079166	0.139299214	-0.018227702	0.001600503	0.459011853	0.157509446	-0.095875874	0.032763839	0.184788078	0.041088749	0.032199606	0.03111284	-0.028662095	-0.034123387	-0.07041955	0.066013396	-0.041097946	-0.016983435	-0.281363517	0.211273909	0.124275193	-0.042740613	0.055153996	-0.055550814	0.130944043	0.04190179	0.047203325	0.037016671	-0.005033678	0.089376114	0.07292898	0.029742634	0.156396627
YOL164W	BDS1	0.004163376	0.029615434	0.207855374	0.209166363	0.022815201	-0.04649635	0.040148977	-0.000200549	-0.092598587	-0.036894366	0.05507068	0.113340452	-0.010487467	0.085261479	-0.105448402	0.418351889	0.249433205	0.05772059	0.045848321	0.003242417	0.215753138	-0.523195267	-0.000539669	-0.031202914	-0.025428105	-0.001394317	0.05219328	0.045680605	0.146498814	-0.013953198	-0.070163563	-0.012076712	-0.112390511	-0.036262516	0.002392888	0.014626666	-0.090478793	-0.013542462	-0.245563969	-0.134949043	-0.083800077	0.110363238	0.057179905	0.155088604	0.124645762	0.155451343	0.187514395	0.350010604
YCR107W	AAD3	0.125082374	0.140058756	0.279162228	0.028979272	-0.188734502	-0.054049268	0.02755042	0.062094074	-0.010472934	0.09291102	-0.056126669	0.042966455	0.001888694	0.150585666	-0.005675168	0.261241943	0.018691139	-0.031971198	0.101192862	0.372216642	0.180504352	-0.162085816	0.062190805	0.22511448	0.044212241	-0.220054507	0.005572454	0.029643701	0.135114536	-0.383149236	-0.093389504	0.012582975	0.036060169	0.0885894	-0.162581474	0.162880301	0.132761076	0.224176139	-0.555226922	0.076244392	0.216696978	-0.213169485	0.082893305	0.10733971	0.242340311	0.211685091	0.381615609	0.308756948
YNR074C	AIF1	0.031465776	-0.056635235	0.016710248	-0.122381382	0.023340527	0.021380229	-0.001268687	0.138997912	0.010006376	0.079907127	-0.365025789	0.009734132	-0.194704235	-0.056749277	-0.027597018	0.176080182	0.045135386	0.558385193	0.621918261	0.129652306	-0.304182529	-0.170918465	-0.066658512	0.099591456	-0.077063866	-0.362369359	-0.196234018	0.252282441	-0.462314308	-0.331782818	-0.157054946	-0.109609343	-0.09634158	0.163769215	-0.506574035	0.154959023	0.141511276	0.178172827	-0.155206218	0.303798288	0.14889507	-0.05968288	-0.005943144	-0.101946473	0.131563157	0.145768747	0.074121766	0.087286308
YNR075W	COS10	0.046742488	0.142583355	-0.124576919	0.148127139	-0.166057453	-0.133856386	-0.019547623	0.177305505	0.035145279	-0.192376345	-0.300821543	-0.287113726	0.184864238	0.087612197	-0.005499925	0.101434931	0.132247806	0.169860885	0.269284546	0.056097925	-0.199826941	-0.179481983	-0.011902144	0.10414876	0.160300657	0.481350601	0.342133701	0.062439512	-0.081193998	-0.228236094	0.259603918	0.082607225	-0.070327148	-0.522067845	-0.628849328	-0.059982132	0.166239813	-0.054924227	0.040148977	0.161410466	-0.086300589	-0.1369766	-0.033368722	0.016367948	0.094182007	-0.070524082	-0.166347235	-0.015229846
YKL219W	COS9	0.013483699	0.032284256	0.08641693	0.138185367	0.169694156	0.11383383	0.133944854	0.059798263	0.067060418	-0.014036233	-0.026892792	-0.035567358	0.071982279	0.047566306	0.020441752	0.020071881	0.008386489	0.071652852	0.095924422	0.033581577	0.09411443	0.138513058	0.022545366	0.072352804	0.018192612	-0.02083216	0.107540578	0.304055393	0.258856565	-0.122896567	0.086185917	0.078978658	-0.059855808	-0.001004465	-0.07503666	0.092978656	0.094695494	0.065062143	-0.213766664	0.154272109	0.100802757	-0.252894521	-0.052321874	0.074491732	0.285745472	0.215653747	0.132168815	0.245094016
YPR198W	SGE1	0.00122577	-0.039357815	-0.053585034	0.025255637	0.051024005	-0.043290563	0.007712195	-0.173499927	-0.067987218	0.151625067	-0.570822179	-0.494157851	0.448795259	0.197827667	0.085519835	0.038239501	0.076983154	0.020157242	0.043092486	-0.177650005	0.089376114	-0.017475463	0.015782997	0.094046853	0.098379128	0.612616718	0.71340549	0.103665479	0.066151202	0.106535926	0.000764426	0.064041264	0.054792922	0.001240185	0.193330199	0.175850317	0.078828409	0.087231994	-0.208032608	0.076203339	0.120803133	-0.022054849	-0.034749866	0.154907197	0.200968817	0.296686471	0.276722938	0.362565279
YDL033C	SLM3	-0.054853793	-0.006460405	-0.084624425	0.085302271	-0.031151319	0.164541736	0.027734412	-0.050200645	0.006477564	-0.01333277	0.011467014	0.015711647	-0.033553291	-0.006909717	-0.05596019	0.025539141	-0.178980485	0.00456611	-0.023621699	0.050341487	0.329112113	0.038590699	-0.027461732	-0.101869062	-0.053038627	-0.244327888	-0.088043101	-0.12768814	-0.067043848	0.033172768	0.177318275	0.155218154	-0.030715024	-0.018392809	-0.061130095	-0.077088214	-0.056873828	-0.084379673	0.000649067	-0.169025943	-0.119099803	0.016039833	0.070403069	-0.141527176	-0.254334122	0.091192052	0.015440477	-0.129729196
YNL230C	ELA1	-0.043983504	0.054001015	0.093627781	0.170425057	-0.000642142	0.042644337	0.004350374	-0.142600179	0.084363662	-0.092129476	-0.037341412	-0.0830037	-0.001254247	-0.055140056	-0.043146368	0.132603154	0.115765728	-0.056398183	-0.051017974	0.017722409	-0.018917477	-0.243922934	-0.013258512	-0.069252066	-0.001005909	0.133892268	0.010779839	-0.012776651	0.101811409	-0.10817489	0.111899339	0.070471764	-0.078530155	-0.181560054	-0.027708784	-0.033965331	-0.113365583	-0.086789258	-0.146010742	-0.072866611	-0.200599313	0.10437692	0.073079847	0.020612428	-0.020239493	0.091598295	0.052721929	0.191499487
YDR236C	FMN1	-0.070860445	-0.043332189	0.254291683	0.188540191	0.163344145	0.059576787	-0.063014254	-0.0812001	0.024234561	-0.051047865	0.127131388	-0.002957669	0.1397838	0.196468562	0.121240906	-0.020564333	-0.018448334	0.090582475	-0.037033498	-0.001833387	-0.201654136	0.198959261	0.109012797	0.020470198	0.055167884	0.154427677	0.268973291	0.420110464	0.290294647	0.202260986	-0.018879471	0.01987268	-0.011095041	-0.127472222	0.043890402	0.048026882	-0.007163424	0.001931917	0.00116811	-0.266558886	-0.160899833	0.216920435	-0.019571021	0.076860055	0.020797307	-0.082244419	-0.112682179	-0.079346932
YCR063W	BUD31	-0.103656843	0.056444801	0.101448379	0.383198321	0.086878859	0.153935015	-0.019595882	-0.195799366	0.083601438	0.05144171	0.012454254	-0.075181037	0.128016189	0.029799161	-0.049698822	-0.099342987	-0.097549729	-0.031353295	-0.023907697	0.507728696	0.720094562	0.079538547	-0.068437964	0.22073856	-0.16402097	-0.278679848	-0.148893431	-0.084622897	0.001903102	-0.110433012	0.146876767	0.174802676	0.058842905	0.050439008	0.089782864	0.065393083	0.229120284	0.169937834	0.118452758	-0.063581035	-0.024299387	0.091557674	0.001470799	-0.02880485	0.144659877	0.388542235	0.156072959	0.00980578
YER139C	RTR1	-0.010842096	-0.032089204	0.065930702	0.055917516	0.030180676	-0.127316207	-0.148923814	0.068203017	0.03703073	-0.038505577	0.007080656	0.012010795	0.043526493	0.098864183	0.07297013	0.478764772	0.010092336	-0.192988068	-0.14079532	0.34726879	0.190892935	-0.184704945	0.059646003	0.168526515	0.160184458	0.249785125	0.206805736	0.118306562	0.310328484	0.11688371	-0.101140022	-0.004569029	0.132458404	0.035553534	0.147606283	0.161810309	0.089145571	0.173050657	0.162068203	-0.006966254	-0.209800154	0.049909521	-0.043088395	0.153065965	-0.049539052	-0.096060902	0.226274237	0.173690334
YGL193C	YGL193C	0.052471541	0.05636156	0.068037882	0.280564427	-0.096438751	-0.177287802	0.079756975	-0.0508999	-0.012519046	0.06922096	0.11398048	0.059604473	0.180491626	0.017537137	0.006233384	0.000778845	0.00371736	0.141040355	0.077215649	0.275757998	0.287673235	-0.32289502	0.117788121	-0.218370035	0.010249918	0.105812147	0.059050646	0.357833475	0.113567159	0.105329432	0.0749164	0.182959199	-0.160736933	-0.149008602	-0.010487467	-0.080963552	-0.28770709	-0.062513985	0.333973229	-0.066842854	-0.133299291	0.150169715	0.019573826	0.054904032	0.054584567	0.051246796	-0.117403902	0.091476433
YEL025C	YEL025C	0.063295841	0.051010076	-0.047538199	-0.076604337	-0.016847681	-0.026985394	0.030463213	0.125902325	0.117349289	-0.076762564	-0.09687224	-0.107490838	0.017052468	0.006089729	0.00631957	-0.027107405	0.033130467	-0.145718634	-0.076286405	0.112513319	0.014755193	-0.524796784	0.139770716	0.076107539	0.021792397	0.160287738	0.133129463	0.216001585	-0.008098897	0.10652253	-0.011090679	-0.059718966	-0.032702994	-0.297308773	0.095829926	-0.079343878	-0.055084597	-0.043152314	-0.183057934	0.095100753	-0.032700043	0.061444428	-0.076398969	0.113687173	0.195649967	-0.097965024	-0.088716455	-0.019294653
YBR163W	EXO5	0.051845379	0.135390401	0.11724288	0.1223149	0.038562603	0.093384393	-0.01579858	-0.027799968	0.034962229	0.011810478	-0.080307536	-0.022925274	0.020911066	0.007870037	-0.049531586	-0.05064287	-0.118579701	0.11517977	0.022431733	0.034356598	-0.071230233	-0.356893748	-0.058387332	-0.103876978	-0.049373329	0.136598274	-0.033890001	-0.154017866	-0.099956691	-0.068888843	-0.033616789	-0.050747473	-0.101652317	-0.182231054	-0.09354189	-0.085213542	-0.109126888	-0.103855282	0.043106485	-0.150368959	-0.095000379	0.045848321	0.019516896	-0.012634016	-0.065332539	0.034384772	-0.194167718	-0.168189213
YDL109C	YDL109C	0.134904325	0.076736942	0.054334503	0.094709009	-0.055095088	-0.044809222	0.004853708	0.084894255	0.0614306	-0.105502717	0.014041008	-0.086836755	-0.048476361	-0.030138908	-0.063210189	0.061859131	0.01534056	-0.061928041	-0.031755861	0.193241864	0.05429282	-0.171348915	0.02583676	-0.093905225	-0.056348678	0.012425648	-0.028470794	0.109788463	0.079292767	-0.052354787	-0.025275405	0.04244823	-0.104300298	-0.198326454	-0.052926376	-0.104435243	-0.064434648	-0.033088222	0.04762214	0.045051489	0.008802386	-0.041308746	0.011853406	-0.035725586	-0.018236468	-0.014533087	-0.117115967	0.002104799
YAL014C	SYN8	0.03972799	0.07117229	0.128834486	0.173754275	0.066881381	-0.012264396	-0.081078008	-0.027799968	0.06868457	-0.039329648	-0.02809268	-0.003350941	0.000822102	-0.052242592	0.066592105	0.096855544	0.004666776	-0.088372841	-0.145951673	-0.131834775	-0.179769561	-0.264574856	0.116045311	0.020882627	-0.035341132	-0.088650487	-0.06791766	0.162068203	-0.00709963	0.088331588	-0.13721934	-0.023787424	-0.030538186	-0.058686316	0.074039534	-0.094439603	0.10012994	-0.015994042	-0.301321	0.045778442	0.05190105	0.074697234	0.018406287	-0.018281762	0.046281502	0.052874923	-0.062993154	0.043064479
YFR020W	YFR020W	-0.020804351	-0.026313791	-0.031322334	-0.018547704	-0.096654706	-0.0412939	-0.039645467	0.07780356	0.068134211	-0.049373329	-0.041602727	-0.049341977	-0.051257133	0.001802243	0.039306875	0.09744899	-0.077908739	0.013512284	-0.001717829	-0.154048353	-0.239733055	-0.33757025	0.088087305	0.059535258	-0.052116942	-0.133995697	-0.037323646	0.154466555	0.154622093	-0.037071984	-0.180034325	-0.066144891	-0.132712364	0.047901284	0.285804629	0.011366821	0.097826511	0.083247416	-0.404637665	0.012668783	-0.058199558	0.283779562	-0.031813379	-0.10688635	0.118931107	0.029954607	-0.012489941	-0.01530129
YFL050C	ALR2	-0.009328262	-0.094068445	-0.115600571	-0.1220375	-0.035771433	-0.043187991	-0.036780406	-0.025699776	-0.036407504	0.182056606	-0.034139633	-0.032474268	0.005241876	-0.000111092	-0.04679735	0.110336512	0.074354723	-0.135357812	-0.028052961	0.137621567	-0.021799976	0.005313747	0.067872725	0.08539746	0.007683495	-0.244334713	-0.072508544	0.542337298	0.205855399	0.038955852	0.00136991	0.009490503	-0.025727678	-0.010516531	0.187413052	0.085261479	0.015083599	0.089864202	0.052429806	-0.188764095	-0.139399454	0.175467119	-0.032652818	0.019901138	-0.044080187	-0.059643786	-0.157397628	-0.14969343
YGR024C	THG1	0.020157242	0.060517825	0.0944658	0.130614623	0.104095072	0.020555537	0.013026259	0.103705756	0.10704504	0.054112185	-0.188067049	-0.034884356	-0.047172945	-0.039643984	-0.083589092	0.051232871	0.041747626	0.11714977	-0.013485668	-0.185123146	0.04521928	-0.31606105	0.019246442	-0.051932976	0.07970237	-0.017357185	-0.096244417	0.032284256	0.100008801	0.131655335	0.018918982	0.10136769	-0.001777052	-0.100462392	0.029078249	0.019388793	-0.023579171	-0.049918346	-0.204577148	-0.13480331	-0.079499364	0.019958055	-0.02860323	-0.124103583	-0.043696474	0.027819322	-0.185774446	0.080002673
YOR148C	SPP2	0.003803696	-0.1548464	0.129559994	0.092681043	0.221815229	-0.004078487	0.016125437	0.165005043	-0.134000436	0.330650181	0.207130715	0.099914573	-0.016694427	0.020882627	0.107286133	0.088738635	-0.01689877	0.100547127	0.027776867	0.05233242	0.52652961	-0.128954396	0.014412428	-0.028091209	0.012654482	0.039994631	0.065889351	0.134234086	0.332106382	0.037438452	0.073559768	0.279875368	0.081380539	0.118572362	0.158220679	0.064951815	-0.03423566	-0.006976401	0.238945797	-0.067031756	-0.085400268	0.08643052	-0.112089537	-0.08573553	-0.076465897	-0.11960128	0.151235387	0.174547046
YDR004W	RAD57	0.002464902	-0.018192638	0.233875796	0.233507708	0.100466393	-0.028785717	-0.046244569	0.029502358	0.030364333	-0.079590835	-0.113501363	-0.075161278	0.032651007	-0.109660707	-0.035245035	-0.132949635	-0.032190993	-0.059980627	-0.007021342	-0.151543111	0.213565037	-0.320664495	-0.098151863	-0.074605122	-0.067359753	0.008945771	-0.022136888	-0.127123967	-0.052986242	0.151910767	-0.033321474	0.116364762	-0.105872177	-0.064825423	-0.074266367	-0.03012123	-0.072510064	0.178886697	0.109200068	-0.075478964	-0.102999717	0.231235787	-0.096815154	0.123030447	0.160726607	0.127818137	0.127184227	0.097732142
YDR131C	YDR131C	-0.079546623	0.071556754	0.235543266	0.30570209	0.004278454	-0.01403769	0.085764557	-0.015999878	0.017679658	-0.034563664	-0.031161636	-0.018714309	0.075190313	-0.026144836	-0.028403107	0.116590992	0.202724874	-0.014983464	-0.002168557	0.194175333	0.122129329	0.190197647	-0.009402319	0.071694031	0.094033338	0.231235787	0.067404673	0.342179239	0.205092177	-0.019183537	0.028342828	-0.004694948	0.017494379	0.047189362	0.217851102	0.054890145	0.011123467	0.01208233	0.380795926	0.147801623	0.075902238	-0.0262418	0.049728338	0.022445938	0.076942123	0.132313609	0.152365163	0.322424293
YEL005C	VAB2	-0.090770669	-0.103320487	0.317859739	0.306588888	0.276913494	0.084771827	0.127210647	0.064593181	-0.069576018	0.072901554	0.009289836	0.042336155	0.048347801	-0.030131541	-0.007746391	0.138381988	0.195133373	-0.034504559	-0.126949087	0.194540978	0.206980735	0.149805635	0.020356404	-0.034188386	0.021351798	0.118386313	0.112339832	0.336409092	0.310619324	0.0928028	0.060130414	0.025765905	0.013226407	0.059992027	0.148270339	0.093654819	-0.139847636	0.04711955	0.394075066	-0.049349442	-0.156300694	0.128728926	0.049825903	0.147319734	-0.006260433	0.115126491	0.150208712	0.384812415
YEL023C	YEL023C	0.007640443	-0.007919007	0.250403792	0.385011286	0.279197902	0.056403179	0.094681986	0.168603525	-0.031814855	0.010092336	0.048905753	0.027861776	0.137346134	0.027819322	0.023170171	0.150962547	0.057041235	-0.049718235	-0.074363582	0.405731022	0.390128374	-0.163662165	0.056874812	0.056208935	0.090352125	0.099349074	0.066702314	0.19606562	0.236168072	0.084295623	-0.011010721	0.15336436	0.031381082	0.068767101	0.419808537	0.1062411	-0.093329482	-0.015317329	0.236743629	0.023681177	-0.12759988	0.232341483	0.070526719	0.04977015	0.097206242	-0.103529729	0.006434476	0.122407682
YGR042W	YGR042W	-0.00353894	-0.039311856	0.057734452	0.165918365	0.237294495	0.080835007	-0.013040126	0.128794894	-0.031357717	0.02322696	0.023567636	-0.026252083	0.059216816	0.041242983	0.044897664	-0.027726432	-0.066738591	0.015626019	-0.002159888	-0.032328196	0.389148265	-0.283960819	-0.056707259	-0.012888731	0.046407241	0.1221691	0.024731008	0.046309445	0.099497199	0.188679427	0.056139555	-0.036079079	0.10818319	0.13552174	0.083587825	0.098540835	-0.13823992	0.314522535	0.255971998	-0.026012626	-0.08830075	0.091855519	0.034074821	0.114020467	-0.034011122	0.027875926	-0.076367021	0.010292892
YML002W	YML002W	-0.031279579	0.096855544	0.058441188	0.003040879	0.043288503	0.062950611	0.090175949	-0.003900545	0.015968494	-0.028077969	-0.052128907	0.057249233	0.044170264	0.081162348	-0.070352897	0.078350239	0.003012086	-0.090916634	-0.12016879	0.346996576	0.219314143	-0.31359002	0.052958369	0.096842051	0.044813752	0.287200391	0.119502269	0.181446075	0.007123724	0.046099864	0.136270151	0.044897664	0.083696738	-0.130033866	0.371491939	0.064275853	-0.056524206	-0.07278619	0.098769881	0.193229243	0.047594223	0.099874184	-0.018034857	0.148582742	0.045289189	-0.035848338	-0.18302682	-0.022097332
YLR227C	ADY4	0.004623634	-0.033436641	0.128728926	0.162403405	0.039152436	0.039545521	0.103490926	0.005802377	-0.053871043	0.014569539	-0.111475334	-0.039893132	-0.109500393	-0.015210892	0.012339826	0.017508632	-0.058403857	0.03975606	0.055001244	0.035469078	0.135902554	-0.111347526	-0.062661633	0.133958012	-0.063774034	-0.106878579	-0.084517345	0.01007801	0.006132827	0.061831485	0.061057262	0.021223856	0.027111577	-0.080850638	0.279946685	0.087530732	0.141341224	0.06671609	-0.121114612	-0.046137318	0.005802377	0.164322883	-0.008306378	-0.088466406	-0.113588758	0.006276478	-0.034374535	0.031451661
YPL216W	YPL216W	-0.004126232	-0.038320374	0.021536581	0.05630606	0.02120964	0.133616135	0.018306576	-0.040200174	-0.085075803	0.041565415	-0.012383712	-0.014400479	-0.000197663	0.054820698	-0.092286341	0.081816807	0.094546877	-0.079898819	-0.077354565	0.019360324	0.283909917	0.115992062	-0.035826154	-0.016507624	0.025439922	0.092072092	0.015497569	-0.000170248	0.068491966	-0.11806605	-0.074451685	-0.059391204	0.012053716	0.11975456	-0.070405915	-0.045830496	-0.027301464	0.011266621	0.006850936	0.005960428	0.055695444	0.091855519	0.065903135	0.072915263	-0.126812041	0.06083598	0.155917585	0.103544638
YBR043C	QDR3	0.184470743	0.006764782	0.192673937	0.342543364	-0.163591072	-0.205644861	-0.164981425	-0.281200439	-0.039372642	0.125770107	0.207405627	0.136151999	0.161500767	0.145899147	-0.018666079	0.206643224	0.140399113	0.005141249	-0.036349803	0.118572362	-0.172538653	-0.518453062	0.014969379	-0.175716043	0.046141781	0.280516923	0.129190683	-0.213408664	-0.235354915	0.045624696	-0.171223834	0.028979272	0.066771187	-0.141762734	0.08336997	-0.077462643	-0.17620337	0.00367419	0.401728749	-0.066332191	-0.046700489	0.425018787	0.080070913	0.025369046	-0.048838958	-0.021801442	0.158091396	0.213801414
YHR150W	PEX28	0.050731536	0.0888336	-0.016618535	-0.056636736	-0.094650641	-0.080862843	-0.01018087	-0.090199254	0.02641765	0.0546818	0.080111861	0.052624561	0.05190105	0.041859746	0.004954354	0.073436379	0.048375703	0.016153969	-0.031639356	0.000533698	-0.054609541	-0.311937839	-0.005705585	-0.060388252	-0.004160956	0.236143574	0.149428472	-0.065563515	0.057249233	0.172717914	-0.048824035	-0.05664574	0.0214513	-0.062429614	0.021323368	-0.098519445	-0.085928448	-0.068894893	0.040625952	-0.062937394	-0.021700382	0.034229804	-0.020909738	0.029177219	0.148062035	0.15245603	0.123414584	0.137660906
YLL060C	GTT2	0.062550038	-0.055816218	0.012468557	-0.083225295	-0.013162418	-0.014640932	-0.019742131	0.00980578	0.029841557	-0.001431864	0.11175248	0.064441428	0.084622182	0.037874166	0.023794709	0.409244269	0.474046588	-0.014872678	0.065406874	0.041747626	0.130126953	0.081912227	0.035877239	0.025454096	0.012110943	0.020527093	0.000173113	0.076408595	0.033694334	-0.015302748	-0.061529014	-0.003818091	-0.056563213	0.128517777	0.014255301	0.062467143	0.007008872	0.018306576	0.141550496	-0.125017375	-0.056800295	0.226372883	0.030392583	-0.000992916	-0.075731337	0.106777109	0.076955795	-0.096124128
YGR168C	YGR168C	0.032608695	-0.046985134	0.138146043	0.155697435	0.188755378	0.057332426	0.075204007	-0.022500254	-0.041341409	-0.043046776	0.052262854	0.08892855	0.185168803	0.159138307	0.044687875	0.08396899	0.101461828	-0.171202704	-0.1339387	0.200140208	0.168256924	0.072901554	-0.045556497	0.050940447	0.133445159	0.289740056	0.019901138	-0.148941413	0.197362185	-0.016431743	-0.076082602	0.015212085	0.085832521	-0.04058741	0.263599336	0.203176096	0.085275076	0.055626038	0.187210321	0.128530964	0.023993369	0.269488037	0.066454343	-0.11747589	-0.120358527	0.026346823	0.148075059	0.235420719
YDR387C	YDR387C	-0.013932804	0.118585654	0.175058261	0.261843681	0.080002673	0.016653204	0.045373071	-0.175199568	0.068258062	-0.007595551	0.152806446	0.097880431	0.299221218	0.085669391	-0.001684608	0.051079705	-0.011420736	0.065310359	0.043484498	0.14126274	-0.04000289	-0.188343197	-0.041803204	0.054959584	0.16214557	0.349874765	0.35603109	0.243352234	0.154635057	0.178147331	-0.079159454	-0.029373072	0.000764426	-0.169358492	0.150364697	0.072778098	-0.095877416	-0.003604022	0.150195703	-0.126536399	-0.153600559	0.322274298	0.015097876	0.147866726	0.098230884	0.108169802	0.183835834	0.214883253
YMR180C	CTL1	-0.041092012	0.034919985	0.157160163	0.289846271	0.167884544	0.034102999	0.230362892	0.168205574	0.03215728	0.084105097	0.150104702	0.161849007	0.454365432	0.305211783	0.037382223	0.253759384	0.129230246	0.093803532	0.055487219	0.157276586	0.171924144	-0.058189046	0.029290318	0.087571464	0.300990552	0.577537596	0.245666027	0.60826993	0.218669593	0.245897204	0.140634716	0.134786084	0.082103044	0.115832299	0.30319041	0.090677314	0.04219605	0.054931808	0.133168936	0.055848122	0.105101422	0.387075752	0.062591478	0.006032263	0.129203871	0.042406201	-0.03999399	0.060780656
YGR154C	GTO1	0.001946325	0.007970473	0.451192647	0.383839726	-0.02943933	-0.007121378	0.191575274	0.08150325	-0.186683834	0.13285318	0.035426844	0.070375592	0.01451241	-0.011128479	-0.141952142	0.399499238	0.397726297	0.11644461	0.016924145	0.020128788	0.344987541	-0.292090058	0.06324061	0.095748924	0.172116235	0.093911678	0.117189683	0.161861897	0.091611832	0.182565182	0.142387301	0.317188293	-0.003155738	0.124103107	0.439484835	0.128583759	-0.075419679	0.094425261	0.02779102	-0.019889859	-0.073100314	0.195095584	0.029148944	-0.39655146	-0.205721393	-0.324292451	0.250694841	0.310177237
YJL106W	IME2	-0.024183482	-0.057634886	0.322620422	0.281086922	0.267116249	0.161939263	0.116963543	-0.007399773	-0.106887899	0.125346929	0.099820338	0.068065405	0.352905393	0.303891778	0.101972729	-0.035398796	-0.02010197	0.031889185	0.072613485	0.196317464	0.392383367	0.135075137	-0.047614243	0.125267565	0.166085526	0.249445334	0.09178783	0.204478815	0.093397915	0.276198864	0.109373927	0.130245596	-0.008558879	0.077147275	0.390348524	0.183734223	0.001989547	0.033144567	0.255996138	-0.095149852	-0.025599912	0.351243854	0.085818931	0.257095128	0.26955983	0.197097927	0.025198931	0.184102535
YBR284W	YBR284W	-0.051118117	-0.032779738	0.045037504	0.138224691	0.064400032	0.122659467	0.118399598	0.021095905	-0.078039698	0.052401982	0.058926005	0.054904032	0.162635431	-0.013482755	-0.026729649	0.604735553	0.219760194	0.072243027	0.016125437	0.081884965	0.203351528	0.143497914	0.031183435	0.123586737	0.138945505	0.17679508	0.227482334	0.0546818	0.029106528	-0.028996196	0.100829668	0.052680202	0.053681348	0.084771827	0.092721626	-0.003696588	0.028257949	0.010636636	0.192244664	0.045247242	-0.002399754	0.021266505	-0.037566472	0.1221691	0.073038705	0.062259894	0.019986512	0.224509567
YFR026C	ULI1	0.030293697	-0.015575434	0.290707499	0.271258324	0.772932887	-0.022676108	-0.025757052	-0.027699959	0.027904227	-0.003909224	0.116165109	0.162686989	0.097125322	0.043652471	0.089050628	0.015212085	0.150013685	-0.093775891	-0.130264387	0.323185593	0.039250717	-0.134701937	0.082361966	0.051344257	0.07951124	0.075258784	0.014740912	-0.002170002	1.292363644	0.149480507	0.090514727	0.072421409	0.030773941	0.165866926	0.436588287	0.072887838	-0.065803587	0.333492428	0.080644019	-0.069950022	-0.104999907	0.227790356	-0.0332698	0.103786319	0.132405743	0.092099167	-0.093023233	0.451013237
YLR457C	NBP1	-0.003901991	0.025539141	0.069867112	0.114393681	0.042910442	-0.038849376	-0.049791407	0.061098751	0.00368858	-0.02633583	-0.047460668	-0.051116619	-0.029158123	-0.080255672	-0.057250556	0.1075138	0.07310728	-0.04222355	-0.046400998	0.060005866	-0.040888663	0.103746042	-0.020317039	0.033454716	-0.091457598	0.029912213	-0.003815198	-0.171110123	0.118173651	-0.100177817	0.042798404	0.154168397	-0.056555714	-0.17482169	0.020740423	0.015497569	-0.056752276	0.10089694	-0.002064531	0.032792043	-0.008300574	0.141929746	0.059922829	0.087136924	0.016125437	0.14565137	-0.119783111	-0.031443235
YHR134W	WSS1	0.100964203	0.018477505	0.002075986	0.076559097	0.213440612	0.022701591	-0.057974264	0.193897873	-0.058820054	-0.064258151	0.061707087	0.071721487	0.080166452	0.035088956	0.020868408	0.053917632	0.10085658	-0.004922207	0.012611578	0.025780076	0.10716559	-0.42930004	-0.004599422	-0.050858054	0.059119888	0.022815201	-0.024990603	-0.144849062	0.048626807	0.136427656	-0.127164945	0.064358644	-0.044352416	0.111819237	-0.069632038	0.035257909	0.008788046	0.043988358	-0.052193228	-0.039083563	-0.043800574	0.00930417	0.016524846	-0.052600153	-0.019736283	0.023851473	0.143027633	0.148491636
YBR237W	PRP5	-0.012676223	0.008558598	-0.065385371	-0.008939165	0.353447497	0.376846016	0.115273014	0.363698155	-0.042235434	0.001816652	0.037143216	-0.003352387	-0.059269439	-0.028640019	0.05568156	0.235947579	0.065530956	0.050731536	0.087856561	-0.0574352	0.012611578	-0.248073593	-0.009374728	-0.031350344	-0.047314562	-0.004483643	-0.062749028	-0.020172192	0.012511465	-0.066842854	0.148621783	0.058080934	-0.02263654	-0.013982332	0.03215728	-0.102483839	-0.045234915	-0.023455992	-0.009521399	-0.009541729	-0.051300485	0.100533672	-0.040042937	-0.047984086	0.042980459	-0.02894026	0.066826284	0.110256322
YOL043C	NTG2	-0.035673827	-0.068941802	0.163472965	0.22722353	0.14309296	-0.013806077	-0.011838141	0.202499226	-0.036068726	0.048124559	0.141472027	0.06245333	0.114327043	0.130614623	0.079552196	0.071927384	0.096477769	-0.149421379	-0.146521658	0.123083442	0.133313626	-0.101438709	-0.048450995	-0.002515366	0.135718718	0.308244348	0.102577508	-0.025201997	0.212170869	0.035539456	-0.078053407	0.058662839	0.009676811	0.085247882	0.108330414	0.052471541	-0.070142359	0.006994515	0.327940226	-0.098468475	-0.058199558	0.253783584	0.008673327	0.007669144	-0.031741112	-0.011359663	0.09523581	0.139548078
YBR228W	SLX1	0.015725916	-0.064234018	0.153532982	0.122699223	0.152481988	-0.013047405	-0.033844218	0.09250515	-0.097961932	0.007812642	0.079142548	0.086851686	-0.101565629	0.004163376	0.060531661	0.052401982	0.05630606	-0.161885664	-0.155956686	-0.131920144	0.072791815	-0.010672037	-0.047642574	-0.06031454	0.018833546	-0.058253635	0.012497163	0.03694636	0.058842905	-0.051726598	-0.078479886	0.087327056	-0.015788371	0.07904695	-0.112418577	0.004551728	-0.115530238	0.088005871	-0.05676128	-0.046199881	0.049993139	0.087680079	-0.013522074	0.044799767	-0.042847615	-0.116898492	0.064869061	0.053361613
YPL064C	CWC27	-0.003359617	0.078992315	-0.006808247	-0.049222551	0.109012797	0.043386504	-0.027297053	0.22999391	-0.122943699	0.049825903	-0.038680431	0.003213628	-0.111277401	0.021039033	0.010364512	-0.007900149	-0.040548831	0.015183534	-0.016128257	-0.110194728	-0.000896192	-0.567985594	-0.0565002	-0.187386766	-0.03558806	0.016168235	0.005773639	-0.084572412	0.114033803	0.142766312	0.048571009	0.202800095	-0.035963703	0.071831301	0.023113383	0.016581895	-0.134318695	-0.021335755	-0.156289443	-0.075810403	-0.102999717	0.075053364	-0.022516374	-0.077709273	-0.173187554	-0.059909943	0.028823722	0.089647293
YKR022C	NTR2	-0.026543012	-0.005734553	0.063102521	0.095735423	0.219177827	0.047259174	-0.056717765	0.165005043	0.016695987	0.043848414	0.133353084	0.095384359	0.116910324	0.147710472	0.1842549	0.081830442	-0.04654105	-0.016520757	-0.063775547	0.062190805	-0.501399875	-0.261159539	0.011152099	-0.055280957	0.075067058	0.112766847	0.150442705	0.028229656	0.125823006	0.130179673	-0.098970555	0.05928605	-0.020955116	0.031592812	0.048515212	0.050160356	-0.039658815	-0.059086062	0.062812492	-0.065995373	-0.073499523	0.293970764	-0.008196105	-0.039632123	-0.109142452	-0.034625731	0.049728338	0.076134913
YPL071C	YPL071C	-0.003242492	-0.014416508	0.0940874	0.110737398	0.121320494	-0.052378725	-0.104978189	-0.005899685	0.003515888	-0.031601015	0.025028793	-0.021672556	0.153312475	0.08839944	0.048947591	0.027493803	0.052944463	-0.082624771	-0.165078476	-0.140855774	0.015954226	-0.113153353	-0.005615786	0.00913215	0.011467014	0.148009956	0.051024005	0.033285554	0.157405958	0.164451629	-0.064745449	0.000187538	0.056722242	-0.01370849	0.033186864	0.074930102	-0.000920733	0.04194383	0.055653799	-0.041864093	-0.147900462	0.114327043	-0.001870945	0.107915469	0.174547046	0.116218351	0.072572328	0.303108543
YDR265W	PEX10	0.012411345	-0.059842274	0.159293339	0.123189412	0.057734452	-0.010548503	-0.006428523	0.15270263	-0.072628394	0.029304456	0.144816473	0.05326429	0.02453245	0.021707129	0.013598036	0.047915243	0.136572033	-0.053233214	0.000721167	0.113873832	0.246152669	-0.095401071	0.05568156	-0.055059116	0.026318491	0.222408906	0.233826727	0.219586745	0.031635154	0.004307222	-0.029920898	-0.01431888	0.001052783	-0.163001373	0.041733611	-0.048100427	-0.141391918	-0.113916583	0.318311065	-0.014429623	-0.068499982	0.170053244	0.026771735	0.026601786	-0.038511503	-0.052066088	0.066702314	0.092572801
YBR008C	FLR1	0.014341009	0.021735553	-0.013139123	-0.017558701	-0.046521679	0.055778723	-0.014460224	-0.012399719	0.004738676	0.008601623	0.019559596	8.66E-05	-0.023260983	-0.019016879	-0.002570285	0.009175156	0.018548721	-0.026729649	-0.041682914	-0.021946451	-0.022346398	-0.058573626	0.001946325	-0.076718442	-0.039282206	0.000721167	-0.026061103	-0.095319383	-0.070180222	0.067638718	0.014169588	-0.005350767	-0.052251566	-0.013417226	-0.069978796	-0.037273314	-0.086933292	-0.020074174	-0.049609229	-0.013937174	-0.014400479	-0.00660243	0.061762374	0.002767319	-0.063523747	-0.020786786	0.057457205	0.097030908
YEL028W	YEL028W	-0.0295748	-0.074305855	0.071666576	0.118319847	-0.054534625	0.115912177	0.02507133	-0.10569986	-0.136989296	0.057013497	0.039994631	0.066537	-0.075714611	0.090731509	0.028017428	0.072819255	0.100143403	-0.088464871	-0.018096214	0.126523599	0.301365227	-0.247683004	-0.052704897	-0.123844177	-0.035988849	-0.033204842	-0.067006066	0.12475162	0.082566351	0.083301887	0.058191791	0.028371122	-0.063609682	-0.115048923	-0.055321433	0.004868087	-0.088771686	0.060434818	-0.08954823	-0.015086968	-0.084599949	0.136322647	0.059313741	-0.030762184	-0.137339935	0.002421694	0.112713479	0.100493312
YER076C	YER076C	0.026304323	-0.028233908	0.322389692	0.337779582	0.035863165	-0.007514336	-0.095712453	-0.12870042	-0.045437384	0.016924145	-0.112335928	-0.104016528	-0.105468571	-0.04152403	-0.004142147	-0.0497033	0.00502624	0.035300147	-0.038541138	0.126510382	0.181802258	-0.222501591	0.035018556	-0.056041177	-0.060251363	-0.161233753	-0.091579035	0.020868408	0.081653222	0.031804513	0.011280936	0.009504835	-0.080615677	-0.029371601	0.058801353	-0.000326086	-0.009980381	0.058219504	0.040822309	-0.085357413	0.014498127	0.143576264	-0.028073557	0.029247908	0.005414361	0.142844707	0.205154762	0.234820113
YER180C	ISC10	-0.016514922	-0.001150286	0.00367419	-0.072328024	0.097556867	-0.060511619	-0.119370893	-0.02900061	-0.098998368	0.115512729	0.076326497	0.030449089	0.016624682	0.084295623	0.130337864	0.037832007	-0.076214917	0.013626619	0.05369525	-0.057983276	0.020498646	-0.593143344	-0.017436037	-0.063549377	0.016695987	0.044799767	0.062550038	-0.132038727	0.012282609	0.26520884	-0.127122402	0.085016675	-0.080833852	0.017636903	-0.055036634	0.01679581	-0.179140553	-0.012019975	-0.058394842	-0.162416771	-0.001899837	0.172564313	0.030420836	0.034427032	0.010765519	-0.000388137	0.006822219	-0.105271474
YJR108W	ABM1	0.062964417	0.083996214	0.127052113	0.304697931	0.243839666	0.179498315	0.204015479	0.101098709	-0.102550447	-0.101152398	-0.015155489	-0.033421874	0.001888694	0.01541193	0.008458204	-0.014224172	0.119356178	-0.024000108	-0.01283924	0.037255693	0.307545096	-0.192137346	0.021266505	-0.066498362	-0.118213236	0.071089894	-0.05476388	-0.071201436	0.080848649	0.050383281	0.11877168	0.003789307	-0.101084307	0.07503967	-0.134684503	0.035539456	-0.056776285	-0.014109075	0.26237303	-0.187373623	-0.16999948	0.063516751	-0.002330391	0.095046721	-0.007905951	-0.064746961	0.030350205	0.257433087
YJR021C	REC107	0.00751128	0.040064789	0.091801368	0.102940261	-0.049192697	-0.164347515	0.024858639	0.177994311	-0.096357003	-0.021896647	0.015126429	-0.027341163	0.02322696	0.051330335	0.021024816	-0.046769038	0.04545695	0.07908792	0.019161025	0.148465604	0.073271833	-0.177747905	0.11757537	-0.118249252	0.035455	0.008013515	0.025397398	-0.1079541	0.144176915	0.050466869	0.088684373	0.028356977	-0.128601044	-0.00771013	0.07981158	-0.033522282	-0.191741824	0.003472712	-0.006679246	-0.149992734	-0.252999365	0.152507946	0.082225703	-0.002268256	0.01773666	0.090623125	-0.270399392	-0.067834489
YLR318W	EST2	0.041046683	0.069647178	-0.084573947	-0.1678067	-0.00736932	0.018762344	0.096072897	-0.005699791	-0.099251799	0.010550708	0.021522367	0.072490014	-0.065906271	-0.091339245	0.012239694	0.028413558	-0.050639883	-0.180956438	-0.113399908	-0.045443341	0.145899147	-0.420045614	-0.083430111	-0.035137117	0.004983109	0.062853932	-0.036773004	-0.184114754	-0.059065018	-0.105297849	0.055806484	0.008658987	-0.030057887	-0.06110451	-0.10722664	-0.066114686	-0.086009607	0.012339826	0.183975533	0.016681725	-0.0156994	0.063116334	0.088725068	0.028639872	-0.029161068	0.098082632	-0.079128973	0.041789673
YOR305W	RRG7	0.048626807	0.007726545	0.07420399	0.127408773	0.105490349	-0.022531027	-0.036657576	0.132300451	-0.126348987	0.084867053	0.137031287	0.186918855	0.004911221	0.018562963	0.090704411	-0.087388456	-0.018235007	-0.021143958	-0.012944047	0.05284711	-0.031026017	-0.514251709	-0.00876933	-0.098681644	0.123798609	0.180720747	0.006032263	-0.214750782	0.044645913	0.14024204	-0.024952438	0.073806524	-0.027508786	0.0486826	0.035567608	0.066206321	-0.185963169	0.084921464	0.209004104	-0.159716457	-0.350399256	0.104215868	0.057845335	-0.041679945	-0.194917262	0.093195058	0.079115234	0.055278964
YDL231C	BRE4	-0.05616717	0.001600503	0.227470011	0.195385397	-0.134339273	0.024262935	0.112286448	0.155399516	-0.140656948	0.134588957	0.066109858	0.086281046	-0.015111752	0.148777947	-0.034826715	0.039868332	-0.077136911	-0.036431178	-0.009792994	0.084826238	-0.006074977	-0.229094863	0.003443927	-0.016977595	0.010292892	-0.006915516	-0.039504599	-0.038662646	-0.163353548	0.264043927	-0.052187245	0.095154777	-0.02803384	0.083941765	0.08993198	-0.107647844	-0.184396699	-0.065859459	0.006980158	-0.115763143	-0.052000277	0.352419555	0.071996003	-0.059234869	-0.167704597	-0.164894089	-0.078009248	-0.119500972
YIR029W	DAL2	0.102174349	-0.123927496	0.074820518	0.060019705	0.044897664	-0.085219659	-0.046740722	-0.164499506	-0.101273112	0.06073916	0.087693654	0.05990899	0.10530261	0.034257982	0.049435608	0.061167892	0.154220253	-0.100507237	-0.214521423	0.124023683	0.01755139	0.088005871	0.058344208	0.246748582	-0.01931951	-0.108361512	0.107808366	0.37650156	0.12514852	0.353774935	-0.154041946	-0.026177157	0.007138079	0.258217394	0.26787135	0.186500564	0.097529896	0.144242197	0.400592566	-0.099528462	0.051497396	0.138486847	-0.036003642	-0.054065742	0.06083598	-0.020701898	0.135390401	0.134220943
YDR082W	STN1	0.008257394	-0.010541237	0.060379475	0.225965887	0.082252957	0.02583676	-1.213929057	0.133103162	-0.108577698	0.004997486	0.131773844	0.112286448	0.018890504	0.058662839	0.085479043	0.11631152	0.198393568	0.026530966	0.079920784	0.163653299	0.042111982	-0.377052784	-0.088308416	-0.056777786	0.005931693	0.155036777	0.089904867	0.037269752	0.186006054	-0.136568964	0.019417262	0.082525477	-0.034421816	-0.001762607	0.050062817	0.010607994	-0.193857446	-0.041580454	0.220540464	-0.01457535	-0.007199671	0.355422288	0.004220916	0.033172768	0.044324171	0.077735208	0.18252705	0.017351842
YIR031C	DAL7	0.034060732	-0.047290713	0.194402292	0.186132863	0.11213962	0.066688538	0.098971948	0.090406328	-0.005398554	0.048054792	0.068037882	0.143066823	0.016482057	0.017594147	-0.032958325	0.210538492	0.059867468	0.167332232	0.137437955	0.179956853	0.496268034	-0.085039079	-0.012746085	0.163524494	0.01311204	0.080916844	0.042826414	0.252645761	0.204403684	0.312177211	0.096720636	0.2308916	0.028540865	-0.000793701	0.183658004	0.095856927	-0.032143787	0.062660553	0.287945032	0.096369818	0.070897616	0.153377324	0.084472515	0.076039113	0.109200068	0.192737043	0.098689042	0.122897968
YJR152W	DAL5	0.031465776	0.016296625	0.132010847	0.080835007	0.004249685	-0.012212017	0.103759468	0.103101447	0.01981576	0.189919427	-0.017996876	0.020413304	-0.007734788	0.004249685	0.041495327	0.065930702	0.04826409	0.212731183	0.182094753	-0.007325819	0.232820377	-0.147163764	0.022559568	0.006491926	-0.005088693	0.096288845	0.051942803	-0.127820551	-0.037665684	0.339319855	0.0223323	0.002205637	0.002896907	-0.043080963	0.068161733	-0.01101799	-0.097585231	0.040976573	0.109841928	0.040906455	0.046295475	0.159616277	-0.015403359	-0.057846613	-0.005375385	0.008214359	-0.028100034	0.156396627
YPR085C	ASA1	-0.001011684	0.082389221	0.044086311	0.163241088	0.081639588	0.030519715	0.091164961	0.002997689	-0.009435718	-0.034955304	0.094384722	0.107299529	0.027437182	0.051121481	0.023113383	0.173306555	0.000822102	-0.036170796	-0.074974351	0.026063478	0.020271054	-0.28387475	-0.025392866	-0.08011689	0.05491792	0.080534875	0.010822797	-0.079843923	0.006147193	0.127369151	-0.001873835	0.075518943	-0.060498077	0.00662118	-0.01097147	-0.030846193	-0.040680896	-0.053327523	0.009261167	0.001730196	0.066399232	0.098028712	0.047049731	-0.079215847	-0.127524227	-0.030440936	-0.04648741	-0.024559105
YER041W	YEN1	-0.022384495	-0.009251306	0.037775788	-0.025977371	-0.031329706	-0.068329044	0.091611832	0.114500292	-0.009713108	-0.01319736	0.077858232	0.016139703	0.054070499	0.050745465	-0.046745192	0.101999618	0.086050004	0.033581577	0.011223677	0.066068523	0.033750709	-0.086199507	0.063972257	0.011381135	-0.003109471	0.162222937	0.172321096	0.167512074	0.141014174	-0.049651038	0.0223323	0.085914083	-0.02726765	-0.092015676	-0.018417649	-0.062997676	-0.03088304	-0.034173612	0.186792105	0.066867605	0.067501046	0.178198323	0.031494007	0.190210283	0.067184359	-0.035274602	-0.006189435	0.098176979
YJL023C	PET130	-0.02170917	-0.087921962	0.052819293	0.162802979	0.174368069	0.03934899	0.056167305	0.069605939	-0.102771968	-0.02745438	0.053250384	-0.003857147	0.075395711	0.131760672	0.060310297	0.057346292	0.061140236	0.009275502	0.014083869	0.015226361	0.115592629	-0.107411578	-0.07340996	0.035609834	0.03250996	0.172653914	0.204541415	-0.011198267	0.129705057	0.00980578	0.050661892	0.062411878	0.075409405	-0.004923654	0.102873087	0.031465776	-0.049249422	0.099631853	0.35624525	-0.001758274	-0.033699483	0.234734297	-0.014869763	-0.019040268	-0.047322016	-0.032137886	0.247076824	0.247088984
YPL258C	THI21	0.01921797	-0.004839694	0.138906196	0.235690296	0.065682597	-0.05026637	-0.013778402	0.022005539	0.036313426	0.042602316	-0.031370986	-0.021294758	0.161384672	0.142335013	0.037817951	0.132892653	0.139574274	0.080139153	0.089674406	0.336888909	0.179268986	-0.181826785	0.037157279	0.034680571	0.115725778	0.224447832	0.054542892	0.346043468	0.177637205	0.038576651	-0.001894059	0.059978187	-0.064137489	-0.047553111	0.073587187	0.000403898	-0.092577055	0.029078249	0.112166323	-0.140399322	-0.201100096	-0.016396722	-0.09188959	-0.001039115	-0.037138596	-0.191929683	0.079961725	0.173856586
YIL164C	NIT1	-0.105965339	0.036679152	0.162880302	0.104390338	0.010163967	-0.087495752	-0.036845524	0.269296527	-0.130337015	0.018691139	0.156448394	0.124010444	-0.027583782	0.134523243	0.012053716	0.967692435	0.768866062	0.017023953	-0.040786263	0.100345276	0.278829277	-0.051228728	0.121864192	0.190526366	0.067969069	-0.025235765	0.067831427	0.197827667	0.126285687	0.10365206	-0.006548807	0.259374946	0.071103632	0.126906797	0.184394553	0.084567755	-0.006374906	0.00353028	-0.06455534	0.007798293	-0.011800322	0.136558905	0.052735839	-0.070383199	0.170963377	-0.086279146	0.208267525	0.079361044
YIL165C	YIL165C	-0.039678093	0.048054792	0.237808436	0.274339199	0.033919819	0.065268993	0.015654562	0.164001003	-0.160980493	0.044464067	0.120750047	0.133274168	-0.035948914	0.125796557	0.030336078	0.941699803	0.798241317	0.028583296	-0.010012342	0.112259753	0.34556669	-0.019595882	0.067115508	0.12264622	0.056319933	-0.091365375	0.084662996	0.312897474	0.131879181	0.115459457	0.018904744	0.145703539	0.045401029	0.145038292	0.200617343	0.091002434	0.026488474	-0.041237488	-0.193456516	0.026955826	0.078500532	0.128636539	0.019403027	-0.008445684	0.162893191	-0.027574958	0.273026437	0.158259466
YPL236C	ENV7	0.030477339	0.016025567	0.109574519	0.099914573	0.041130815	0.009863096	0.085778147	0.018505992	-0.128875509	0.044394121	0.028031576	0.048319899	-0.030392312	0.006420114	0.033962093	0.068340622	0.136558905	-0.09540569	-0.105241977	0.032947164	-0.003669107	0.186500564	0.054584567	-0.138646454	0.009619488	0.148231283	0.015197809	0.086865269	-0.038104087	0.034553807	0.06248096	0.109614641	-0.088012435	-0.117090933	-0.048316725	-0.072191514	-0.135733411	-0.066891216	0.265940905	-0.086220942	-0.10270071	0.255355686	-0.016948398	0.107888691	0.009877425	0.236119077	0.097354591	0.161358863
YNL329C	PEX6	-0.035231732	-0.044182826	0.210850149	0.206730723	0.213253945	0.065613672	0.023610216	-0.08169926	-0.029334793	0.005572454	0.066550776	0.090772152	0.096383311	0.091544136	0.057942349	0.074217692	0.025439922	0.031705722	0.081816807	0.21096234	0.126536816	-0.098221362	-0.019440873	0.019004414	-0.006105402	0.02923377	0.098850712	0.147710472	0.009160821	0.110857643	-0.000691216	0.00265212	-0.005933004	-0.071015015	0.035877239	0.029742634	-0.085522734	-0.002677239	0.187565073	-0.086135179	0.007798293	0.012010795	-0.061071396	-0.025617534	-0.037970774	0.01318352	0.110443428	0.093533136
YML084W	YML084W	0.083220176	-0.008444233	-0.076467417	-0.023868093	0.080357499	0.026360989	0.139469504	0.08810088	0.088738635	-0.052493922	-0.040922802	0.01248286	0.069317214	-0.015330452	0.003559063	0.050898667	0.091720141	0.165815488	0.196846217	0.256757081	-0.009472023	-0.064740926	0.080289267	0.077830896	-0.013337138	-0.130185425	-0.034581397	0.07799492	0.082920544	-0.05675678	0.051079705	0.105114833	0.213987991	-0.045409098	0.284395695	0.130153313	0.048250139	0.13326101	-0.259048283	0.038562603	-0.070299886	0.181967586	0.003573454	0.056860942	0.055848122	0.009332838	-0.135700136	0.056000784
YMR316C-A	YMR316C-A	0.002392888	-0.00902917	0.108076111	0.139508784	0.014198159	-0.048222743	0.09732762	0.10389372	-0.004175425	0.024872819	0.048640754	0.003040879	0.034201626	0.026190991	-0.035718191	0.033708431	-0.003008268	0.043302502	0.021152774	0.115259692	0.148270339	0.019602291	0.013011961	0.01564029	-0.009149671	0.129652306	0.062011156	0.134825498	-0.006180742	0.069729656	0.039657813	-0.002396864	0.002162421	-0.080022335	0.038295697	-0.048101917	-0.025636625	0.032524064	0.095883921	0.031748064	-0.004499562	0.049407724	0.007841339	-0.024424104	0.157302469	0.073559768	-0.077062339	0.077516466
YGR015C	YGR015C	0.000115411	0.066040955	0.153896108	0.259411097	0.045107421	0.014883708	-0.010586289	-0.026500398	0.03308817	0.024886999	-0.002291376	-0.018667541	0.026885025	-0.069654748	-0.017492985	-0.089806147	-0.021420678	-0.05854658	-0.090292938	0.101999618	0.029671969	-0.073965654	0.07832291	-0.090008825	-0.06075085	-0.077692524	0.045261223	0.256527633	0.012969069	0.109815203	0.042224076	0.012525767	-0.07667128	-0.122792892	-0.046290752	-0.058092915	-0.079110689	0.033722524	0.168487996	-0.115091108	-0.049400199	0.07468354	-0.010365401	0.083519749	0.108169802	0.070210695	0.104833134	0.163369909
YDR459C	PFA5	0.035356458	0.097368076	0.073491223	0.105248958	0.046519	0.013154929	0.036693219	0.03950341	0.025142221	0.019801529	0.070952557	0.041088749	0.001931917	0.015055045	0.000533698	-0.01306633	-0.101788551	-0.019513989	-0.063760467	-0.067559302	0.141171172	-0.136023507	-0.019541772	-0.02085558	-0.072508544	0.012554372	-0.07209596	-0.062557675	-0.087552473	-0.07992474	0.026969986	0.111885987	-0.141660854	-0.016517838	-0.120603189	-0.124687024	-0.060087413	-0.030885989	-0.044900008	-0.011715961	-0.028700357	0.083941765	0.04253228	-0.000369377	0.069564693	0.140215859	-0.047386125	-0.080969661
YLR097C	HRT3	-0.050491959	-0.084258839	0.016895628	0.043288503	0.30113107	0.090650223	-0.075846896	0.183797732	-0.095055856	0.126787886	0.154479519	0.057789896	0.093438484	0.214870825	0.19883357	0.067858957	-0.013548288	0.019260678	0.042560294	0.085356668	-0.275641352	-0.176697373	0.040906455	0.061375298	0.053041808	0.191840544	0.236657932	0.086743012	0.24393712	0.229969308	-0.115830362	0.040106885	0.054737363	0.058662839	0.101394594	0.1728843	-0.008077134	0.048012927	0.205417544	0.060573161	0.04530317	0.160649166	-0.045681577	0.077215649	-0.032548048	-0.155771837	0.187375039	0.168616355
YMR064W	AEP1	-0.044164974	-0.044751186	-0.078074731	-0.013478387	0.020014968	-0.032484598	-0.092497066	-0.105099224	-0.02574824	0.065448232	0.097475961	-0.057478741	0.062729619	0.276699126	0.136099488	0.033962093	-0.043039344	0.000389475	-0.021827806	0.046099864	-0.011070326	-0.123925917	0.055903636	-0.058755439	-0.010252064	0.077844568	0.212345213	0.11408712	-0.008734494	-0.149552584	-0.016240597	0.024929538	0.030463213	0.032340687	-0.018480483	-0.020769224	-0.122825868	-0.022242373	0.343714804	-0.030454198	-0.035900105	0.137254313	-0.005644753	0.034412947	-0.034848887	-0.198405907	0.018263839	-0.17707248
YKR069W	MET1	-0.04726686	-0.11230474	-0.069771335	-0.139798373	0.064027466	-0.000564204	0.005788008	0.072297916	-0.013249775	-0.006843037	0.010550708	-0.000242393	0.116617613	0.142204285	0.016039833	0.438697398	0.526249111	-0.010403182	-0.012789751	-0.085605398	0.046309445	-0.010474388	0.052916646	-0.092938602	0.032030296	-0.018480483	-0.005946041	0.101972729	0.05167836	-0.094650641	-0.005468065	0.10530261	-0.064712256	0.07100749	0.080439366	0.066206321	-0.051744543	0.055042908	-0.07763315	0.016339419	0.051706199	0.153052986	-0.047623191	0.395227373	0.377368122	0.165095121	0.427091211	0.192699179
YDL115C	IWR1	-0.03589271	-0.075483523	0.112273097	0.187729746	-0.394503772	-0.559806824	0.089687966	0.318496168	-0.012174188	0.04380643	0.073504932	0.103061162	0.049156763	0.078049593	0.032848451	0.24155955	0.04391839	-0.04602709	-0.107520372	0.215193987	0.394788504	0.239043593	0.047650058	0.130219236	0.081653222	0.18685548	0.250670582	-0.003632949	0.241522938	0.163369909	0.084608577	0.141916663	0.086294636	0.050606173	0.084241189	0.136414528	0.015668834	0.051692277	0.073175848	0.112059534	0.03549723	0.051399946	0.064248256	0.19423838	0.21031405	0.113046996	0.15375346	0.267439902
YOR059C	YOR059C	-0.013236671	-0.003888972	0.181586027	0.154168397	0.156072959	0.263467163	0.051942803	0.148999155	0.019972283	0.023510862	0.166882515	0.17659086	0.044170264	0.001254599	0.004824951	0.423631936	0.162893191	0.099928036	0.078309245	0.253783584	0.450992137	0.138526157	0.083192945	0.062950611	0.074395828	0.340539485	0.153312475	-0.089073971	0.103235766	0.036665089	0.204341084	0.167602003	0.095964916	-0.015652729	0.266684622	0.109480917	-0.020571649	0.057803754	0.100614414	0.11440701	0.089104883	0.191272065	0.047398791	0.093735941	0.040219132	0.23046127	0.250039876	0.270038486
YNR068C	YNR068C	-0.015088426	0.043666467	0.097354591	0.044086311	-0.01362693	-0.046693034	0.019346088	0.032298364	-0.091071837	0.059147581	-0.008201908	0.08490786	0.128029391	0.015725916	-0.037422843	1.014169574	1.222483158	0.150533676	0.131431446	0.542941451	0.595322251	-0.155845776	0.055376153	0.079620458	0.21595189	0.210588366	0.115459457	0.431729913	0.250585705	0.110416703	0.130957216	0.207255676	-0.00029434	-0.177684277	0.304838091	0.195662558	-0.103018314	-0.054399788	0.320519328	0.170642957	0.004695536	0.393624872	0.059867468	0.170232743	0.496779323	0.309735	0.281027556	0.645065248
YNR069C	BSC5	0.023695368	0.050146423	0.014626666	0.037185397	-0.101773068	-0.030448303	-0.010956933	0.168398142	-0.016010091	-0.061592247	-0.026249144	-0.075690284	0.017622652	0.073381536	-0.016010091	0.591162384	0.902143061	-0.057804566	-0.027683781	0.376490444	0.194225773	-0.167446956	0.117442377	0.046588842	0.075573705	0.095100753	0.194679648	0.109574519	0.117867887	0.140791744	0.107178994	0.153078944	-0.062608898	-0.247462049	0.167730436	-0.034476485	-0.042263661	-0.155172497	0.11524637	0.155023813	-0.055000663	0.118625507	0.012439951	0.038590699	0.214472994	0.099039301	0.030420836	0.316296369
YPL034W	YPL034W	0.038056847	-0.122414358	-0.005124888	0.059036799	0.323669821	0.247113302	0.049240422	0.135902554	-0.081859581	-0.008648861	0.048012927	-0.017146938	-0.026146306	0.045736514	0.122579962	0.066454343	0.053750847	-0.061530519	-0.065679774	-0.148666307	0.242352516	-0.215224668	-0.07357695	0.005759269	-0.049928803	0.183213353	0.017850662	-0.04473184	0.162055314	-0.004712316	0.068643294	0.074943796	0.017722409	0.219413266	0.180020526	0.169142529	-0.114945799	0.179740325	-0.017455019	0.034779157	0.107098617	0.157625854	0.024192002	0.003228023	-0.028760698	0.033017669	0.338156253	0.395205408
YJL126W	NIT2	0.024248747	-0.003834003	0.233605877	0.175748125	0.205742821	0.028003277	0.061886773	0.0928028	-0.029907642	-0.079397231	-0.000158705	-0.04142455	-0.144919246	0.009433173	0.113713831	0.023666985	0.02820136	-0.132181004	-0.055606291	-0.008194654	-0.089327194	0.009705473	-0.059867837	0.141197339	-0.078815058	-0.017825972	0.009820109	0.091137879	0.191941589	-0.031547926	-0.022419661	0.01311204	0.039082229	0.086525634	0.218347207	0.239178047	0.049226478	0.199700609	0.092735156	-0.005844639	-0.032599695	0.197173446	0.075053364	0.09804219	-0.043412473	0.00680786	0.258313894	0.220342338
YOL133W	HRT1	0.026176821	-0.074157007	0.234820113	0.216262385	0.129691854	-0.006106851	-0.114539653	0.10810288	0.010307216	0.008142632	-0.037591644	-0.045900494	-0.216275156	-0.143178403	0.042322148	0.143510968	0.056555785	0.002119204	-0.06804318	-0.151325196	0.139456406	0.044771794	0.077926576	0.149272367	-0.104173139	-0.225349128	-0.135592356	-0.098522536	0.116737358	-0.083942279	0.087272733	0.149714604	0.012797484	0.191752136	0.259471357	0.121095002	0.059410658	0.02612015	-0.393825024	0.136453912	-0.043900218	0.134234086	-0.069910645	0.031197554	-0.06965626	0.063061088	0.054973468	0.064551793
YCR020C	PET18	-0.088652022	-0.003254059	0.425040305	0.611644566	0.195309803	0.034750991	-0.054576579	-0.197300524	0.029219633	0.094776556	0.234440014	0.279506952	0.036327492	0.099335603	0.124778077	0.249251157	-0.005475305	0.720576167	0.732182324	0.090785697	0.438984752	-0.040893119	-0.076073475	0.073573478	0.046574876	0.089104883	-0.056618731	0.267883331	0.198707864	0.053236481	0.206768245	0.268087	0.032820247	0.103074588	0.260555655	0.020484421	0.021437086	0.051873215	0.014212445	0.043442503	-0.029299457	0.456984818	0.041663531	0.068354383	-0.023303501	0.003501497	0.136677027	0.258627474
YBR298C	MAL31	-0.056408685	-0.105094559	0.145716578	-0.193935007	0.144085541	0.007554336	0.038913723	0.100493312	-0.150343344	0.007712195	-0.071296923	-0.114469372	0.036904175	0.062218443	0.06743221	-0.022081219	-0.128402337	0.060407147	0.07191366	0.00265212	-0.243632525	-0.01100636	0.023056591	0.056139555	-0.011531257	-0.275534809	-0.091980308	0.056208935	-0.031820752	-0.1440119	0.049254362	0.120073199	-0.188422114	0.081653222	0.0587321	0.046016023	0.022900403	-0.057372149	1.801522851	-0.166969061	-0.055300448	0.212419927	-0.055831216	0.085111879	0.327480435	0.230584234	0.369996846	0.137726471
YGR289C	MAL11	-0.05144849	-0.071863942	0.263899773	0.147775576	0.111365229	0.049630769	0.15836288	0.149493516	-0.04864198	0.003487104	-0.03135182	-0.065888152	-0.006377805	0.01431244	0.0067935	0.053736947	-0.036212217	0.165674016	0.152105525	0.137162477	-0.085472211	0.103114881	0.050954372	0.094884627	0.060794484	-0.071630433	-0.030396732	0.044002354	-0.029296512	0.034300245	0.170194283	0.102362514	-0.065382354	5.77E-05	0.14365463	0.00028851	0.035046715	-0.02290622	1.158673048	-0.050220065	-0.014900374	0.081066877	-0.025735023	0.084282011	0.236743629	0.11537955	0.020655096	0.17504549
YPR196W	YPR196W	0.041411217	0.023510862	0.160636276	0.390568644	0.250088424	0.110363238	0.034863655	-0.00679955	-0.019037344	-0.093194045	0.009963393	0.008501231	0.050620101	0.094303645	0.015269186	0.146967977	0.073765405	-0.011246247	0.023737945	0.04937984	0.198557004	-0.278273881	-0.042804513	0.027776867	0.027946679	0.098783351	-0.068725415	0.118691951	0.147528127	0.035581686	0.073847651	0.079661414	-0.115827233	-0.104235172	0.025624182	0.071144827	0.006592458	-0.014260598	0.168680534	0.013283587	-0.009700036	0.003904416	-0.006135827	0.104336657	0.084921464	0.00506937	0.243035331	0.290672123
YLR123C	YLR123C	-0.006179293	-0.068326019	0.06982588	0.207680494	0.061555024	0.07023818	0.101017997	-0.053600006	-0.048066121	-0.072408423	0.190678075	0.140660882	-0.129280984	-0.062566712	-0.069454908	0.044226233	0.281834722	0.079770625	0.045317151	0.159848735	0.523070097	-0.004557451	-0.028591456	-0.006587937	-0.006734324	0.016681725	-0.061837684	0.021920286	-0.059308525	0.096639685	0.060393311	-0.049913868	0.012468557	0.075943306	0.00941884	-0.104126617	-0.01241718	-0.00413636	0.401881635	-0.133109435	-0.077899605	-0.073165581	0.030971643	-0.005333391	-0.061562136	-0.006273474	0.151235387	0.187590405
YLR125W	YLR125W	0.004882465	-0.068034105	0.050285757	0.249141902	0.03040671	0.056458674	0.047203325	0.068505727	-0.002735055	-0.191133931	0.109280311	0.122407682	-0.073244505	0.026247658	-0.113351531	0.083247416	0.310119063	0.111218318	0.088290878	0.114620224	0.31249091	0.02434805	-0.056216668	0.050174288	-0.036605783	0.083601438	0.007970473	0.036046099	-0.007163424	-0.018489251	0.072380245	-0.005830153	-0.01299063	0.039194558	-0.0505323	-0.028769528	0.019431494	0.008486889	0.169899344	-0.027638193	-0.067600124	-0.032646917	0.065958261	0.026630113	0.029643701	0.084009819	0.145625293	0.075915933
YMR320W	YMR320W	-0.06044843	0.04723125	0.177267239	0.263791621	-0.088337563	0.033919819	0.173383325	0.136204511	0.291426748	-0.027677899	-0.147032753	-0.100242771	-0.027358806	0.037340049	0.077461779	0.050299689	0.048236188	-0.044944659	-0.000665236	0.051302489	0.113447137	-0.313487828	-0.054533128	-0.065895699	0.001701377	0.074423231	-0.02269223	0.038871594	0.006506288	0.098325223	0.089104883	-0.005549164	-0.002074644	-0.225694925	0.001845469	0.00426407	-0.0407269	-0.076385275	0.144516304	0.04744067	0.099793412	0.134943754	0.046407241	0.167923078	0.296886116	0.291733205	-0.037399154	0.025850931
YNL063W	MTQ1	0.000908612	-0.021283044	0.05284711	0.015668834	0.050620101	0.053584047	0.043624476	-0.011000545	-0.024534158	0.072325364	0.095964916	0.158634335	0.055903636	0.066743635	0.047650058	0.285698116	0.118466049	0.169578716	-0.059758063	0.067707546	0.182679594	0.175901383	0.065075934	0.011237992	0.094033338	0.063848041	0.037593074	0.287224054	0.010407482	0.202348754	0.09056893	0.041733611	-0.015991125	0.021664495	0.098446511	0.057665143	0.002637719	0.134707227	0.01339794	0.095424876	-0.055600293	0.187755078	-0.010829014	0.094357699	0.211273909	0.266204864	0.015169258	0.207917824
YJL044C	GYP6	0.00311286	0.015583204	0.071927384	0.10081622	0.077078894	0.015040767	0.071748942	0.269104987	0.201608777	0.001052783	-0.023639297	-0.09291552	-0.102964081	0.011137783	-0.055044129	0.005802377	-0.010773779	0.003084069	-0.046281815	-0.092973992	-0.109964289	-0.620084107	0.032199606	0.076983154	0.01171031	-0.131384343	-0.089861423	-0.155456871	-0.018024633	0.135324717	0.087856561	0.085302271	-0.03473952	-0.110646389	0.005040617	-0.050624941	0.050480802	0.095033213	-0.128230467	0.226705805	0.201897293	-0.016335437	0.061803844	0.136782005	0.159525856	0.018805066	0.088575833	0.126285687
YKL184W	SPE1	0.009791452	0.01770816	0.038351893	0.154907197	-0.027997063	-0.049909387	-0.102587618	0.083097607	0.137201846	0.010622315	0.108705103	0.051525239	0.050369348	0.103396922	0.012253999	0.303915143	0.126193166	0.015597476	-0.074521564	0.029247908	0.114367023	-0.860090494	0.119621783	0.221307933	0.07938835	0.10502094	0.153286517	0.013640911	-0.074065886	0.11347381	0.104390338	-0.079575583	0.014812312	-0.191481501	0.119834229	0.003400749	-0.02912868	-0.04413671	0.196758106	0.154388785	0.003299995	0.238872439	0.008859742	-0.057951737	0.135193363	-0.009601275	0.250367403	0.384768218
YOL068C	HST1	-0.019373611	0.063640989	0.064938024	0.099362537	-0.032257382	-0.009149671	0.134864911	0.247405008	0.023823092	-0.02039605	0.045079455	0.033158667	0.033877544	-0.03908949	0.048961539	0.075162925	0.031183435	0.038773287	0.04582037	0.036960423	0.054070499	-0.447841346	0.094384722	-0.089733988	-0.134439036	-0.064169161	-0.11300043	-0.189272285	0.102134027	-0.150913477	0.09315449	0.157186031	-0.078370206	-0.068171732	-0.022267278	-0.093595773	-0.16819571	-0.085685007	-0.12033657	-0.030600078	-0.012300772	0.01745162	0.045568783	-0.052604642	-0.031841401	0.006262113	-0.111062363	-0.071870007
YLR224W	YLR224W	0.011037568	0.048752338	0.010436129	-0.110591881	0.046309445	-0.035035122	0.169232339	0.105704889	0.080944128	-0.033534095	-0.150170431	-0.05443874	0.092207439	-0.067152672	-0.098975189	-0.011779959	0.033877544	0.083002269	0.082457349	-0.215919882	-0.130458623	-0.510337889	0.004364757	-0.022489997	-0.038846411	0.230571941	-0.040124521	-0.146660596	-0.110045247	0.017522885	0.079238147	0.12155921	-0.041813601	-0.016930884	0.113820501	-0.105072841	-0.087593861	-0.08172369	0.297085732	-0.050012439	-0.052100487	0.126113847	0.029573033	0.116098553	0.026049308	0.110122658	0.054195557	0.058371916
YDR160W	SSY1	-0.054817826	0.1062143	-0.094525866	0.053834241	-0.105141111	-0.076590642	-0.000398239	-0.246999711	0.004925599	0.095222309	-0.054630518	-0.099806719	0.293770701	0.015754458	-0.02633583	0.075806424	-0.036392711	0.138696536	0.062646732	-0.060666587	-0.184968963	-0.501522422	-0.000914959	-0.150979146	0.007812642	0.180198789	0.142975375	0.147528127	0.095330343	0.052054133	-0.148733497	-0.13627559	-0.233126715	-0.128459111	-0.11144571	-0.138733804	-0.221515536	-0.134339273	0.258458614	-0.080987968	-0.211399481	0.126563236	-0.02187907	0.033243258	0.039433222	0.027592881	-0.021508537	-0.013484211
YLR381W	CTF3	-0.015409191	0.014169588	0.105919398	0.078664482	0.005284999	-0.008080036	-0.023060136	-0.256100774	-0.109186024	0.038871594	0.056777723	0.006736063	0.057817616	0.003242417	0.062688179	-0.015391693	-0.018750848	0.001124864	0.047998972	-0.077503748	-0.005068424	-0.239859119	0.013612328	0.073340394	-0.035320435	-0.013644407	0.049798027	0.015811536	0.066371672	0.014755193	-0.03422384	0.028668158	-0.027799968	0.184559599	0.217689827	0.080466658	-0.031758811	0.226964697	0.116457917	-0.058283679	0.023596022	0.087218411	-0.029994546	0.108022563	0.098150022	0.207180694	0.000375052	0.037832007
YKL050C	YKL050C	0.02602097	0.050480802	0.041621484	0.101475269	-0.11379794	0.006233384	0.084445305	-0.00210065	0.069702163	-0.039219942	0.011223677	-0.035759602	0.058759801	0.025298167	-0.027424973	0.057706729	0.110750757	-0.041868549	-0.042800058	0.090230159	0.346372604	-0.236727804	-0.006203924	-0.092663199	0.036594763	0.063530549	0.07070531	0.056971893	0.063999861	-0.10991291	0.060669996	0.028484285	-0.096269093	-0.123669691	0.045191318	-0.113782331	-0.080682807	-0.09204182	0.303377479	0.001629325	0.045401029	-0.029305344	-0.033497177	0.002839313	0.081025966	0.100574039	-0.122948408	0.062784865
YJR039W	YJR039W	-0.026750224	0.056819335	0.208654597	0.007295984	-0.080025382	0.084785432	0.226409882	0.032298364	-0.016446335	0.089457475	-0.139334306	-0.083107613	0.19470486	-0.016949859	-0.088280812	0.029799161	0.04005076	0.082184814	-0.051590528	-0.020862898	0.19470486	0.177382067	0.010378836	0.067735076	0.107272737	0.292981952	0.29490006	0.081871338	0.013940994	-0.003309006	0.041887775	-0.023866627	-0.017523654	-0.070981674	0.215106994	0.060324132	0.018035894	0.051260717	0.259495467	-0.045352522	-0.005300086	0.116404682	-0.008199006	0.223595545	0.263695478	0.285070717	0.015383382	0.134404957
YKL188C	PXA2	0.030604461	-0.052552275	0.10136769	0.067542352	0.042980459	-0.002778419	0.077311374	0.164902106	-0.100756302	0.012697384	0.058912154	-0.001043446	0.121134788	0.03307407	-0.074726671	0.232341483	0.133892268	-0.06903109	-0.066486277	-0.000839893	0.191701606	-0.034804545	0.0364119	0.051817548	0.069935836	0.223397836	0.228320003	0.00887408	0.141759753	0.021607645	0.023482475	0.101878628	0.038969893	0.120139569	0.210750431	0.109307058	0.026998306	0.031691611	0.806703508	-0.034644943	-0.039999921	0.08744926	0.041004617	0.173101842	0.129230246	0.058510456	0.163576022	0.219115853
YOR072W	YOR072W	-0.006493736	0.048808128	0.058413479	0.156551957	0.02641765	0.096315838	0.034215715	0.017195035	-0.022466552	0.039812196	-0.032083303	-0.010522344	0.043204498	0.093871124	-0.003848468	0.167923078	0.061209373	-0.06909012	-0.077228233	0.091936737	0.252996892	0.027861776	0.057401747	0.017608399	0.027281467	0.023170171	-0.009059657	-0.029180204	-0.012210562	-0.001215261	0.064400032	0.041859746	0.047608186	-0.027086822	0.184318379	-0.038687836	-0.015610435	0.127791733	0.316053033	-0.012005427	-0.030800505	-0.024887854	-0.005093037	0.112219714	0.035201594	0.063323461	0.008501231	0.061375298
YKR103W	NFT1	0.073216982	0.151495174	0.0073534	0.13112849	-0.14080964	0.032735631	0.112166323	0.170796767	0.092451029	-0.086821437	-0.110213421	-0.092170998	-0.095800325	-0.035913415	-0.058092915	0.121731602	0.10606686	-0.117410161	-0.046579789	0.117163077	-0.09549509	-0.163751051	0.015711647	-0.010173605	-0.066584483	0.092017956	-0.0573106	0.021721341	-0.044187289	-0.034758732	0.095100753	0.036468167	-0.159147665	-0.463171244	-0.069577537	-0.095182218	-0.087258175	-0.174054846	0.14038603	0.137411714	-0.093300238	0.016310889	0.029855689	-0.024218693	0.001744606	-0.06060189	-0.340263546	-0.020977072
YKR104W	YKR104W	0.044855706	0.093289733	0.101999618	0.069138452	-0.032621831	0.093479045	0.160636276	0.143902749	0.014141015	-0.040143806	-0.014409222	0.025992632	-0.032406393	-0.044303324	-0.017145477	0.042111982	0.127474815	-0.074280038	-0.039694402	0.09208563	0.074025825	-0.04408465	-0.047630645	-0.010535424	-0.00150696	0.104256138	-0.092910901	0.03936303	-0.077914834	-0.061343841	0.180033267	0.087951578	-0.187069744	-0.338711917	-0.106241733	-0.124864772	-0.127872571	-0.096714877	0.352170944	0.038197353	-0.04890015	0.087299891	0.002119204	-0.011913781	-0.013624018	0.068725832	-0.324771196	0.08090321
YOR363C	PIP2	0.033962093	0.030039387	-0.160486996	-0.115652151	-0.011321856	0.040331371	0.08473102	0.099699169	-0.058451932	-0.065477461	0.127804935	0.055251196	0.03559576	0.015269186	-0.007080783	0.085003071	0.146590054	-0.082834087	-0.095824994	-0.126262382	-0.143538505	-0.266470373	0.039938498	0.008845403	0.038562603	0.069812134	0.104014531	-0.025354689	-0.141024396	0.014198159	0.12750122	0.052123707	0.019203734	-0.192910567	0.09809611	-0.092535518	-0.061524495	-0.189000905	0.231936157	0.1479709	0.064800091	0.02142287	0.041621484	-0.110948622	-0.024682377	-0.112024047	-0.135901436	-0.127825275
YOR381W	FRE3	-0.10797897	-0.005977912	0.061389122	-0.045836452	-0.055966187	-0.08474835	-0.130757123	-0.088199526	-0.326117992	-0.023876894	0.169232339	0.259037405	-0.167707846	-0.138487637	-0.084082961	0.185206875	0.03432842	0.084445305	0.061624143	0.087476417	0.206330657	-0.39606157	0.042490255	-0.025751177	0.209116444	0.064234458	0.021778185	0.099645317	0.051720116	0.132550523	0.031197554	-0.061778955	0.128108606	-0.084584653	0.206893235	0.006060997	0.057679005	-0.010549956	-0.04336787	-0.078787632	-0.052899439	0.114420332	-0.101167873	-0.14761436	-0.291194767	-0.305390775	-0.013178433	0.120789863
YNL008C	ASI3	-0.056048676	0.038857549	0.165571123	0.286396235	0.017636903	0.003199233	0.103316352	-0.070399858	0.096275352	0.074299909	-0.03421941	0.065448232	0.171936959	0.073491223	0.026148487	0.122381173	0.040920477	0.10337007	0.127620071	0.092031486	0.027125735	-0.363280267	0.053834241	0.069358461	0.116577677	0.180173323	0.167948753	0.196556687	0.015240636	0.183785036	0.191625804	0.089362554	0.015112152	-0.024468124	0.074519135	-0.07948412	-0.092223287	0.111779183	-0.046806291	0.155943483	-0.087500349	0.160313562	-0.088398911	0.14653793	0.074436933	0.013926706	0.107861921	0.275579244
YDR383C	NKP1	-0.034092363	0.024050124	0.190147057	0.291143805	0.265652925	0.085207082	-0.032456562	0.245094016	-0.038496684	0.055806484	0.129177496	0.096922994	0.022247065	0.089809977	0.013926706	-0.048351038	-0.017294399	0.043400504	-0.053424831	0.203476816	0.065117307	0.177700967	0.114033803	-0.206298843	-0.0218571	0.00269532	0.187983066	-0.023042543	0.226446867	0.21759057	0.128451794	0.135758117	-0.039790798	-0.014397565	-0.125097603	-0.161504805	-0.257146984	-0.035203643	-0.130753964	-0.225667924	-0.204600424	0.070210695	-0.082788244	0.246395931	0.094871119	0.166561216	0.074587636	0.125994876
YFR046C	CNN1	0.015283461	0.035849094	0.269009203	0.223929107	0.100385651	-0.02323899	-0.024939228	0.164001003	-0.076289445	0.018278085	0.01485515	0.109895408	-0.038427047	-0.056122173	0.001485211	0.031663384	0.0928028	-0.061821122	-0.060687654	-0.03312365	0.104578212	-0.185735077	-0.044385146	-0.098116346	0.083778419	0.089104883	0.08539746	-0.077584431	0.160365194	-0.043968633	-0.070280194	-0.027824972	0.069110945	0.09825784	-0.033807293	0.025595836	-0.125004783	0.174789891	0.134786084	-0.098187387	-0.041299839	0.165339574	-0.054332372	0.03680573	0.094871119	0.033764802	-0.004793374	0.087544307
YEL006W	YEA6	0.018904744	0.038801376	0.059479881	0.09326268	0.033031769	-0.130261228	-0.119979069	-0.017500289	-0.068447039	-0.039513495	0.045009539	-0.04252366	0.019915368	0.076217026	0.037115097	0.120962337	0.059950508	-0.025467752	-0.122993968	0.084173143	0.227531627	-0.538343608	0.065489598	-0.113526329	-0.036151566	0.11197944	0.109173313	0.138997912	0.131220698	-0.00150696	-0.180617929	-0.059120633	-0.049261361	-0.178970695	0.1025372	-0.011009267	-0.107296571	-0.152371824	0.019459963	0.086321808	0.026403485	0.204754233	0.090243712	0.019018652	0.109922148	0.080998689	0.001009533	0.019716145
YKR004C	ECM9	0.035792802	0.031621043	0.107607529	0.163988143	-0.41315937	-0.508863151	-0.164260209	-0.396000803	0.020356404	0.034610149	0.042798404	0.02120964	-0.027736727	0.11761526	0.196858794	-0.155055225	-0.079438388	-0.280651808	-0.284454495	-0.001060771	-0.122698642	-0.20826593	-0.088810049	0.046183702	-0.021978676	0.03403255	0.08120326	0.151741937	0.208617136	-0.094143897	-0.046411425	-0.022651196	-0.104261532	-0.038431492	0.064565592	0.005270625	0.024362236	-0.119616948	0.248243347	-0.103472382	-0.054799844	0.082361966	0.007152435	0.156267166	0.079907127	0.101085261	0.171065882	0.198016316
YKL019W	RAM2	-0.015415024	0.112820208	0.031917408	-0.042259205	-0.014397565	-0.02887697	0.014283871	0.003299995	-0.001462191	-0.044496734	0.074656136	0.030025257	0.085995637	0.082252957	0.005299373	0.048082698	-0.026506275	-0.115824111	-0.20504272	0.038323797	-0.089531347	-0.09884695	0.041733611	-0.043088395	0.042924445	0.017978903	0.01987268	0.312990367	0.440697104	-0.014632187	0.057360154	0.093871124	-0.134389937	0.017622652	-0.158450291	-0.03421941	-0.013080889	-0.098896392	0.161345974	0.004522965	0.044506032	-0.051116619	-0.084133431	-0.084160954	-0.040559217	0.092856914	0.055875879	0.210164398
YDR257C	RKM4	-0.030778397	-0.010760698	0.122738972	0.065820441	0.184013635	0.191726863	0.167923078	0.418697298	-0.089806147	-0.021738462	-0.062550142	-0.053856067	-0.089566655	0.066564552	-0.00511041	0.151118457	0.061098751	-0.040787745	-0.031960871	-0.11949157	0.167383626	-0.265467703	0.053875934	0.132958442	-0.024431439	-0.039446775	0.016924145	-0.23392731	-0.071298443	0.235776067	0.282404214	0.328870922	0.007224211	-0.027349984	0.08672943	0.048403606	0.037550908	-0.02560138	0.013526577	0.067693777	0.025893442	0.298763871	0.079415664	-0.080702633	-0.146312475	-0.250920594	-0.060526662	-0.174351126
YDR318W	MCM21	0.066123642	-0.054519642	0.090582475	0.180491626	0.206118062	-0.037681974	-0.035969622	0.187894404	-0.02384316	0.072092079	-0.021266937	-0.021574436	0.034300245	-0.008225123	0.053875934	-0.05005426	-0.11847163	-0.14773263	-0.080479905	-0.012127632	0.265676916	-0.063852452	0.035961673	-0.130638659	-0.079043634	-0.143353671	-0.153417632	-0.241927132	-0.018650003	-0.132823095	0.176846132	0.34924072	-0.104816832	-0.026800195	0.03250996	0.078172587	-0.136438921	-0.117217682	0.057956211	0.009519167	-0.032999653	-0.053272136	0.043162495	-0.058037344	-0.14055039	0.037297871	-0.035512645	-0.074096255
YIL028W	YIL028W	0.020982161	-0.079020776	0.002968895	-0.003129712	-0.031845827	-0.042715348	-0.09442728	0.02830039	-0.007662267	0.101515621	-0.544337928	-0.32697916	0.045512866	0.04016301	-0.003926584	0.000302934	0.058579724	-0.133766159	-0.058690824	0.130575091	0.056028537	-0.118178792	0.008658987	0.032495856	0.002162421	-0.139610827	-0.03387228	0.277508736	0.144946963	-0.086539544	0.011080518	0.085071079	-0.05600968	-0.1095393	0.076504372	0.036468167	0.094817087	-0.123751432	0.083941765	0.028894428	-0.017300241	0.184508815	0.046993874	-0.037511684	-0.006437218	-0.057585336	-0.081520639	-0.064828441
YLR317W	YLR317W	-0.068040155	-0.032415248	0.145325303	0.089864202	0.058995251	0.051191103	-0.020546772	-0.0988006	0.01696692	0.044464067	0.055320617	0.037480623	-0.020482384	0.057776034	-0.02296192	-0.03158037	-0.045650307	-0.036293585	-0.065225363	0.058468897	-0.002710483	-0.050303716	0.01468379	-0.06723731	-0.003067543	-0.099448085	0.037691463	0.032030296	-0.028569384	-0.022577921	0.180988014	0.188907266	-0.063709199	0.040513739	0.017095238	-0.055077102	-0.097220972	-0.034551844	0.249081209	-0.201551274	-0.023800625	0.073120989	-0.003274302	0.148244306	-0.034906529	0.176680207	-0.063719749	-0.025884833
YPL148C	PPT2	-0.108233988	-0.069271743	0.015440477	0.132892653	-0.076986253	-0.097227149	0.028314536	-0.08609996	-0.151642457	-0.010837735	0.034525637	-0.012604909	0.077625841	0.12777853	0.010364512	0.058219504	0.06743221	0.091530591	0.079961725	0.02904997	-0.129527167	-0.085813612	-0.054401286	-0.016221629	0.03680573	0.202624589	-0.006418379	0.128781706	-0.024314057	-0.020668238	0.041775659	0.160855666	0.056319933	-0.167011187	-0.020501407	0.00266652	-0.008640153	0.063406296	0.402842224	-0.081190944	-0.177400366	0.19084239	0.08755789	-0.046423346	-0.087851427	-0.04759486	0.224410787	0.32517916
YGR212W	SLI1	0.087747961	0.027621187	-0.034441024	0.149883658	0.083764806	0.051205024	0.033877544	-0.005899685	-0.07774125	-0.010618262	-0.098363444	-0.11339055	-0.057833098	-0.049397215	-0.009695679	0.048054792	0.049742278	-0.03389591	0.039868332	0.072393969	0.143876627	-0.38051939	-0.061185788	0.030590339	-0.040066671	-0.0135512	-0.098221362	-0.0609826	0.003228023	0.018505992	-0.049080744	0.01773666	-0.035205118	-0.026005281	-0.017475463	-0.008333948	0.007683495	-0.049659997	0.170181453	-0.122913852	-0.248500288	-0.151547909	0.042602316	0.036243081	-0.020221936	-0.059331071	0.029092388	0.02467428
YJL215C	YJL215C	0.000980699	-0.001363991	0.130575091	0.242547631	0.0413271	0.027479649	-0.026365215	0.084499732	0.064400032	-0.032617401	0.014883708	0.005831115	0.055334501	0.038464278	0.006592458	0.01431244	0.061001945	-0.099783532	-0.043106232	0.252621532	0.159693763	-0.091528311	0.015083599	-0.013159506	0.064248256	0.152027622	0.057221502	-0.020142933	0.034187537	0.020327954	0.108544529	0.038674973	-0.065625414	-0.159735784	-0.093532659	-0.057708461	-0.037954479	-0.067300797	0.142727107	0.012683083	-0.039599501	-0.016402559	-0.032911092	0.06223226	0.045317151	-0.045925811	0.061872952	0.222272873
YNL187W	SWT21	0.009691142	0.039461296	0.046113838	0.173562422	0.054820698	0.0214513	0.119130381	0.215094566	0.05426503	-0.124045409	0.066040955	0.020626651	-0.021249369	-0.005437654	-0.033390868	0.035131197	0.08296141	-0.082195543	0.005356868	0.215777978	0.137018174	-0.184895158	0.040597901	0.053945426	0.012125249	0.108397327	-0.029864928	0.039054144	0.247745276	-0.055075604	-0.03705126	0.078063257	0.011295251	0.046379302	-0.103751414	-0.016390884	-0.025917148	0.047887329	0.252137065	-0.026879564	-0.174600229	-0.159202442	0.018477505	0.116258279	0.048040837	-0.024867306	0.111391939	0.196040437
YML098W	TAF13	0.045345109	0.167730436	-0.021529039	0.162699878	0.18298462	0.091219135	-0.109817937	0.404499888	0.047859415	-0.062316634	-0.020577503	0.010880072	0.129243448	0.127646491	0.087136924	0.022033958	0.007654794	-0.149746239	-0.162405476	0.028102322	0.50694716	-0.16728656	0.099025831	-0.091809638	-0.015546268	-0.184157372	-0.079944566	-0.122910708	0.122871473	0.148127139	-0.057002895	0.229194135	-0.011566159	0.089308307	-0.113958739	-0.058390334	0.043260504	-0.019908875	-0.326134265	0.046239588	0.140700147	-0.089333333	-0.095225371	-0.075849935	0.051121481	-0.194075286	-0.089939728	-0.035812844
YPL233W	NSL1	0.051956721	0.033708431	-0.194735616	-0.052642051	0.017565643	-0.012110173	-0.053634442	0.138395101	0.03845023	-0.058357287	0.216759056	0.08663433	0.10818319	0.022673188	0.004292838	0.014326724	-0.016440498	-0.090415813	-0.016784918	0.244704425	0.031423427	-0.207187951	0.026984146	-0.147329927	0.001903102	0.319398284	0.292934835	-0.188925251	0.023269547	0.0010672	-0.042651448	0.051594842	-0.004603764	-0.019998105	-0.124760948	-0.125531927	-0.076312266	-0.118372969	-0.111455068	-0.098381981	-0.070999861	-0.068858571	0.036876049	-0.148533583	-0.028691527	0.133168936	-0.083449982	-0.097650066
YOR319W	HSH49	0.122288391	0.125941992	-0.120949872	0.296933085	0.048445459	-0.034126341	-0.151783496	-0.104900613	-0.057143979	-0.098338731	-0.000284239	4.33E-05	-0.135590777	-0.090947367	-0.063677534	-0.037505761	0.009504835	-0.074340791	-0.001989405	-0.059228852	0.081407808	-0.19297652	-0.084127314	-0.062857524	-0.148909435	-0.063921817	-0.069280826	-0.179663345	-0.047650032	0.025950124	-0.0840692	0.003328782	0.026828382	0.041018639	0.069399714	0.098459981	0.019161025	0.043162495	-0.168672383	-0.082881451	-0.013699751	0.109333813	0.054209452	-0.049528599	-0.066292919	-0.050529312	0.032058515	-0.089311846
YDR275W	BSC2	0.012811784	0.012797484	0.027210683	-0.111093521	0.027607035	-0.187786028	0.001816652	0.023894044	0.155969381	0.135167092	-0.171636507	-0.148285732	0.036032028	0.030519715	0.089850649	-0.071404546	-0.067187428	-0.111455068	-0.162910923	-0.165730521	0.451150417	-0.377624363	0.061292339	-0.129792333	0.052207194	0.130680516	0.065737732	0.148830012	0.12684074	0.272059023	-0.03512086	0.212332755	0.104336657	-0.055131063	-0.064870693	-0.15462637	0.058177937	-0.00456324	0.099914573	-0.338525832	-0.188300461	0.064110264	-0.002934539	0.105248958	-0.018300755	0.051525239	-0.426150471	-0.476239353
YLL018C-A	COX19	-0.053658403	0.011552888	-0.124657139	-0.126643494	-0.063003704	-0.019486204	0.160081163	0.143301979	0.103262633	-0.161198258	-0.115497418	-0.175808936	0.016310889	-0.046740722	0.074299909	-0.042531092	-0.051298991	-0.197553635	-0.146574363	0.18551138	-0.079136595	-0.323044807	0.025411572	-0.001548843	-0.130387545	-0.118548371	-0.03844779	0.183962837	0.051024005	0.03111284	0.194099665	0.25508976	0.007023229	-0.05281264	-0.142014235	-0.143489108	0.094479315	-0.079946086	0.260748327	-0.138594046	-0.133000255	-0.037533894	0.035764653	-0.097796731	-0.285226077	-0.289811373	-0.329069048	-0.414170206
YOL067C	RTG1	0.048180375	0.138984799	-0.130791873	0.062107895	-0.12416333	-0.002551497	0.050313622	0.489902526	0.176118478	-0.236654714	-0.136327922	-0.255639076	-0.03755907	-0.035596933	-0.116340093	0.069317214	0.093465529	-0.154005021	-0.08789283	0.069083445	-0.051402144	-0.307583511	0.186703384	0.010292892	-0.006348823	0.059147581	-0.06781029	-0.158719227	-0.041886371	-0.178603247	0.152287275	0.106616333	-0.082123764	-0.240987375	-0.076958857	-0.100439191	-0.002739392	-0.196872175	-0.241553545	0.187603086	-0.11030063	-0.028697412	0.121652037	-0.032756124	0.004638015	-0.130232796	-0.170210496	-0.045589257
YPR168W	NUT2	-0.007518687	0.066619657	-0.085124776	0.134076327	0.036932297	0.01422673	-0.096937045	0.301095933	0.043470498	-0.122959413	0.003242417	-0.095434979	0.053041808	0.088711508	0.066275224	0.236608952	0.292428404	-0.272258997	-0.21787329	0.247550845	-0.029904695	-0.162352189	0.066922694	0.064510405	0.05856587	0.181357026	0.081189625	-0.218208909	0.028399413	0.089525267	0.197601229	0.241449714	-0.062048525	-0.225215897	-0.046056882	-0.031459454	-0.017544098	-0.130474404	-0.060340114	0.223793224	-0.089199811	0.056569654	0.054195557	-0.037809335	0.004968732	-0.220338523	0.074806824	0.014540974
YLL038C	ENT4	-0.012658758	0.158039674	-0.134065345	-0.031424068	-0.1374764	-0.167071104	-0.05623617	0.177305505	0.226878405	-0.127964005	-0.158485726	-0.275987178	0.060296461	-0.005217553	-0.045385275	-0.066962242	-0.103966907	-0.136849701	-0.023241922	0.126933217	-0.182735309	-0.44481799	0.099968418	-0.03294209	-0.090793721	-0.080836907	-0.145541489	-0.118562467	0.02051287	-0.083524883	0.078609832	0.110416703	-0.114731781	-0.286451966	-0.199924707	-0.113165833	-0.089764692	-0.232480794	-0.130441234	0.075984366	-0.191199809	-0.080345668	0.036032028	-0.070183255	-0.103828922	-0.155623987	-0.369169623	-0.409561813
YMR117C	SPC24	0.069839627	0.103289492	-0.148437634	0.013726655	0.00206158	-0.02994152	-0.175173506	0.301798344	0.031494007	-0.154688999	-0.083326168	-0.14150013	-0.035722628	0.098028712	0.05436229	-0.115492731	-0.242882848	-0.254452854	-0.050290272	0.100385651	-0.352624714	-0.332432985	0.226656497	-0.059661828	-0.146425843	-0.057945728	-0.161811426	-0.464976251	-0.078073204	-0.108674139	0.067074195	0.153403267	0.043778438	-0.187109172	-0.128787175	-0.043601304	-0.119828567	-0.195566401	-0.295051932	0.045428991	-0.204899699	0.042896438	-0.02176629	-0.063526765	-0.152556226	-0.153929576	-0.306626797	-0.503267705
YPL022W	RAD1	-0.011608335	0.011381135	-0.001915728	-0.026400479	-0.010618262	0.015426204	0.049212534	0.240094468	-0.059613712	0.057831474	0.065393083	0.103168607	0.008429519	0.055376153	0.066330336	0.014940823	0.070499241	-0.119930469	-0.024038248	-0.013303649	-0.242942616	-0.192442283	0.07051298	-0.007612955	0.114606902	0.171629578	0.103450641	-0.096256755	-0.059785128	0.079483926	0.049296193	0.040443599	0.0364541	-0.240383938	-0.026619427	-0.118545242	-0.047442775	0.000447166	0.219896466	0.234145656	0.12750122	0.174265787	0.001917509	0.068945915	0.031465776	-0.126114368	-0.052975766	-0.062352788
YDR206W	EBS1	0.008773707	0.028187212	-0.152779147	-0.063351884	-0.04365335	0.032284256	0.013555161	-0.003900545	0.106535926	-0.001274463	0.006190289	0.014155302	0.019431494	0.036243081	-0.005763522	0.11766845	-0.073548101	-0.02585105	0.026601786	-0.039439362	-0.495908469	-0.803319931	0.010421805	-0.038246296	-0.032255907	-0.041685883	-0.0518911	0.026842544	0.0296013	-0.218380094	0.103558071	0.077639513	-0.019571021	-0.108415939	0.021849237	-0.005317463	-0.11486613	-0.103464633	0.07038933	-0.027854387	0.010106663	-0.130337015	0.004537347	-0.090718441	-0.095973015	-0.062084671	0.006276478	-0.000183234
YML099C	ARG81	0.040106885	0.06248096	-0.230213031	-0.088372841	-0.053689849	-0.023917966	0.091489971	0.083206557	0.027890077	-0.059834752	-0.007069184	0.011824788	0.03015242	0.049811963	-0.020262903	0.040906455	0.008931433	-0.199624792	-0.106589638	0.001124864	0.213390827	-0.261467338	-0.004897597	-0.010286936	-0.145830363	-0.09106569	-0.108518601	0.015212085	-0.046184983	0.030321952	0.063751422	0.068175495	-0.052188739	-0.057830095	0.011567199	-0.092218675	-0.032673482	0.001701377	-0.193131551	0.016867109	0.023993369	0.013226407	-0.01053397	-0.120120183	-0.124605231	-0.221710667	0.020498646	-0.057136476
YBL020W	RFT1	-0.018382579	0.082375593	0.03881542	-0.058857623	0.075587392	0.046896119	7.21E-05	-0.327199936	0.086308226	0.075135536	0.035469078	0.04707766	-0.024576714	-0.099270344	-0.005727311	-0.081029177	-0.09992113	0.198129505	0.207343146	-0.176637039	-0.224423483	-0.502644122	-0.184196711	-0.268225908	-0.154133439	-0.301329881	-0.182239234	0.000894194	0.077284023	-0.11865332	-0.179924816	-0.036663495	-0.150553107	0.033778895	-0.179109514	-0.017989572	-0.183046475	-0.022769907	-0.031643782	-0.232533336	0.110697322	-0.046427812	-0.074509412	0.019047126	-0.106574103	0.11306034	0.241876781	-0.045896024
YIL003W	CFD1	0.055278964	0.03683386	0.215206415	0.105838962	-0.16222626	-0.029159594	-0.03668569	-0.169900477	-0.033579867	0.012211084	-0.079534426	0.027380561	-0.121781603	-0.143052533	-0.097872384	0.027253155	-0.026228577	-0.056524206	-0.049882505	-0.118781768	0.159357935	-0.357244819	-0.169019446	-0.154624775	-0.11144416	-0.197064012	-0.186687112	-0.129151598	-0.045857303	-0.164889246	-0.204374343	-0.177154034	-0.071377262	0.117814712	-0.068029568	0.054723471	0.041299064	0.008472547	-0.240019277	-0.103165522	0.166098386	-0.033444021	0.057997786	-0.016018841	0.055792604	0.176552564	0.146590054	0.053681348
YDR045C	RPC11	0.05810865	-0.0626541	-0.041478001	-0.009643393	0.103235766	0.02830039	0.071886204	0.214895695	-0.164394394	0.126616105	-0.082727134	-0.046177536	-0.344849706	-0.080897942	0.018847786	-0.026340239	0.047901284	0.05810865	0.16393663	-0.250232339	-0.046299689	-0.308712423	-0.178462833	0.054667912	-0.119200081	-0.259820193	-0.411456376	-0.523724079	-0.132422939	-0.000808136	0.162493646	0.127078533	0.018548721	0.08120326	0.04373645	0.171347767	0.14071323	0.200165331	-0.202988684	0.038295697	0.03549723	-0.054904748	0.024716826	0.012883279	-0.053065568	0.049965266	0.151793897	0.095006205
YDR527W	RBA50	0.074861616	-0.029875237	-0.12039303	-0.198455572	-0.089474551	-0.160678893	-0.026557706	0.090501182	-0.104351483	-0.096804351	-0.354859114	-0.267821133	-0.144421652	-0.83576721	-0.018607622	-0.038994625	-0.017087081	-0.245288625	-0.167306006	-0.022390354	-0.200388774	-0.811361074	-0.238621101	-0.149266169	-0.192897365	-0.191071346	-0.314056248	-0.522973478	-0.159179896	-0.023699425	-0.071930662	0.028074024	-0.176955044	0.183289587	-0.128613666	0.006894011	0.006219019	-0.06696526	-0.323077291	-0.242780417	0.055195656	0.05326429	0.074656136	-0.105678119	-0.093905225	-0.006096709	0.18745105	-0.008457293
YOL125W	TRM13	0.020882627	0.083737582	-0.212321803	-0.178069413	-0.036327612	0.090474077	0.120152839	0.048403606	0.061679438	0.002220041	-0.095569082	-0.019024188	-0.22264804	-0.207832634	-0.13735421	-0.149520591	-0.257369399	0.05049473	0.078486875	-0.261021227	-0.165779069	-0.792711854	-0.191176757	-0.216719374	-0.120582797	-0.303463042	-0.363473266	-0.334307075	-0.0701878	-0.182123005	-0.057821084	0.011094835	-0.060347635	0.175390467	-0.226130232	0.041831717	-0.132084563	-0.048260037	-0.272760868	-0.212861791	-0.018999336	-0.041959148	0.042588308	-0.289430469	-0.118643917	-0.045532674	0.101044901	-0.072878756
YOL130W	ALR1	0.008027862	0.016168235	-0.226609573	-0.179416627	-0.183703393	-0.175963759	-0.10317637	-0.162599236	-0.019461345	0.055376153	-0.016659399	-0.019122135	-0.157833725	-0.028413408	0.018491749	0.006649902	-0.041763104	0.01451241	0.079497583	-0.059550565	-0.218067944	-0.57766366	-0.081045955	-0.160448283	-0.114339739	-0.173654497	-0.142302394	-0.102169447	-0.256447107	-0.11946179	-0.099457361	-0.09582191	-0.101472758	-0.149607003	-0.057514772	-0.074324086	-0.098528713	-0.043317325	0.260940969	-0.00818885	0.023894044	0.164606094	0.021579221	-0.292379797	-0.397811115	-0.166496187	-0.030234667	-0.031378359
YDR013W	PSF1	0.074272506	-0.088225596	0.190172344	0.199688047	0.033327848	0.004451054	0.031663384	-0.065900229	-0.137652561	0.097826511	0.01248286	0.040205102	-0.059215326	-0.040225394	0.081557788	-0.090319045	-0.097237952	0.123666197	-0.00052235	-0.079029918	-0.106066257	-0.093340255	-0.061607305	-0.269713938	-0.05676578	-0.079932362	-0.213211283	-0.481456786	-0.283089846	0.051622681	-0.000523793	0.095195293	-0.06660261	0.082675345	-0.138891056	-0.040238746	-0.175957233	0.161552355	-0.190392926	-0.205809578	-0.049800366	0.276544303	-0.002659895	-0.048803143	-0.122673512	0.151677012	-0.154062808	-0.132932246
YDR147W	EKI1	0.025680874	0.002997689	0.14884302	0.16980958	-0.110721171	-0.111657687	-0.076835603	0.034004368	0.341610104	0.196682587	0.000245237	-0.006780707	-0.07651154	0.113593832	0.108945914	-0.056783788	-0.11130701	0.081298716	0.122977458	0.031366963	-0.052200705	0.182120189	-0.061851237	-0.060304012	-0.002684466	0.018505992	-0.000777822	-0.264259487	-0.091008835	0.175173268	0.058552019	-0.070305943	-0.028467851	-0.02752055	-0.147954807	-0.046365239	0.015968494	-0.131555021	-0.22439988	-0.087178476	0.024504082	0.101999618	0.026644275	0.064579383	-0.01818241	0.021366013	0.004177761	-0.026911899
YCL011C	GBP2	0.045275208	0.095694922	0.063447721	0.047552347	-0.08263088	-0.191774786	-0.03317089	0.21969825	0.09956453	-0.029641069	0.05774831	0.060158089	-0.023313764	0.030957522	0.012454254	0.058358062	0.066674761	0.002090393	0.071144827	0.07119976	-0.131953344	-0.409465998	0.005514968	0.021437086	0.022076581	-0.211695164	-0.178488955	-0.3035236	-0.13048704	-0.115856938	0.065200046	-0.028463434	-0.111294538	0.020598207	0.436449707	-0.049043428	-0.080772817	0.026445979	-0.177432984	0.164348647	0.018505992	0.129916027	0.008271738	-0.106241733	-0.010330527	-0.019110439	-0.087333277	0.005170001
YML023C	NSE5	-0.014231457	0.004350374	-0.146912962	-0.141504899	-0.096002311	-0.058119953	-0.043506142	-0.10840039	-0.031107092	-0.047590386	-0.095484301	-0.038489278	-0.180163443	-0.027870566	-0.026617957	-0.105848894	-0.216813266	-0.124765672	-0.139285043	-0.126717523	-0.231301591	-0.601146221	-0.059284471	-0.154586226	-0.145279795	-0.322178781	-0.235409245	-0.137777954	-0.174829841	-0.007070635	-0.054411773	-0.038459644	-0.108443938	-0.137874782	-0.139447123	-0.12392278	-0.227648094	-0.080412783	-0.241251677	-0.015931318	-0.053499691	0.212121055	0.040331371	-0.239879564	-0.246297926	-0.086819902	-0.156337678	-0.155773446
YPR169W	JIP5	-0.025175571	-0.00605904	-0.092532441	0.018862026	-0.02617275	-0.02289889	0.068670809	0.179995045	0.020711981	0.015112152	-0.016945479	-0.006195231	-0.01991619	0.04461794	0.005989163	0.028993413	-0.03238574	-0.068611942	-0.037039418	-0.131471261	-0.210133895	-0.483422011	-0.094488896	-0.0976547	-0.082594216	-0.152642831	-0.28812629	-0.286907792	-0.267866284	0.031635154	0.170425057	0.109280311	-0.049029995	-0.008481964	-0.234747037	-0.101762228	-0.06174282	-0.123429231	-0.357331693	0.048487309	0.012697384	-0.066635847	0.037733626	-0.251834214	-0.252004266	-0.074717551	0.117495582	0.015040767
YCR020W-B	HTL1	0.065062143	-0.02276258	0.254231215	0.40043956	0.094249584	0.010908709	-0.078521013	0.164696187	-0.045325726	-0.027113285	0.013083447	-0.038179632	-0.182440594	0.070224442	0.11065723	-0.138914883	0.086253867	-0.004053893	-0.02837221	-0.23864834	0.065682597	-0.129053786	-0.047483034	0.015326286	-0.0525418	-0.069569968	-0.168698326	-0.317899585	-0.1096358	0.22097376	0.116205037	0.236596704	0.024064312	-0.134752616	-0.076447643	0.014755193	-0.041622031	0.038857549	-0.398613453	0.185029224	0.032397114	0.462722451	0.053292096	-0.154528424	-0.262147129	-0.261168182	-0.280777991	-0.375242144
YLR363C	NMD4	0.068285584	0.014383861	0.187134296	0.427498907	-0.045654774	-0.047911003	-0.000217863	0.01799315	0.083723962	-0.109698072	-0.189519063	-0.130217016	-0.099615023	0.094871119	-0.012424456	-0.054086711	-0.064080171	0.086552806	-0.008873841	0.090596028	0.051177178	-0.052833591	-0.006930012	0.199914157	-0.034588788	-0.145764917	-0.120146841	0.026686763	-0.162340894	-0.020817524	0.198054045	0.27247712	-0.043189477	-0.276691347	-0.003190438	-0.099030823	0.04649106	-0.14992711	-0.574807107	0.223682031	-0.029299457	0.433247924	0.110764123	0.000245237	-0.116599709	-0.222868592	-0.392193914	-0.481482983
YOR304C-A	YOR304C-A	0.018548721	-0.051438022	0.048459411	0.111098103	0.17842783	-0.063267469	0.012296914	0.07420399	-0.081032224	0.089565948	0.146355435	0.040541794	-0.128432304	0.13974452	0.239899024	-0.147782177	-0.07056196	0.000230813	-0.149738237	-0.069215737	0.322182	-0.167409688	0.048124559	-0.055162538	-0.084258839	-0.056768782	-0.08344692	-0.097639263	0.038899679	0.329869866	0.38711986	0.297919184	-0.013421594	0.072050907	-0.140485197	-0.099995345	-0.064698674	0.09587042	-0.065054812	-0.032983419	-0.102999717	0.111966088	-0.023225795	0.083737582	-0.166598201	-0.239937484	-0.282528222	-0.300693572
YLR016C	PML1	-0.026707605	-0.008200457	-0.007733338	0.058094792	0.085682988	0.086810932	-0.022188164	-0.084500514	0.098244362	0.070636623	0.044072319	0.036257148	0.032792043	0.046868186	-0.077468731	-0.026097827	-0.024676505	0.075683229	0.014997935	0.042097971	-0.126967996	-0.155914888	-0.101858221	-0.041191466	-0.074281558	-0.157455549	-0.042731695	-0.088061504	0.167280838	0.098500408	0.035455	0.175313816	-0.138648033	-0.112839743	-0.211805433	-0.010250611	-0.084935024	-0.00537104	-0.083492786	0.023681177	-0.06779971	0.067308292	-0.045220029	-0.142399535	-0.102412589	-0.075246394	0.135836899	0.029629568
YDR336W	YDR336W	0.013955282	-0.043515064	0.041032661	0.031070484	-0.005003276	-0.065845869	0.063917056	0.198003739	-0.100252047	-0.016806811	0.032665111	0.04005076	-0.052607633	0.072490014	0.035286069	-0.004405497	0.054167766	-0.09334179	-0.000744623	-0.292966515	-0.124660283	-0.255532324	-0.083560042	-0.100988373	-0.094487354	-0.051949427	-0.092713967	-0.016729454	0.012525767	-0.218729258	-0.141636983	0.083165705	-0.135622472	-0.104295649	-0.056044176	-0.086334281	-0.086853608	0.021678707	0.070801467	-0.015870051	-0.024600195	0.092017956	-0.012829051	-0.022904754	-0.025059596	0.07420399	0.157095477	0.139469504
YIL139C	REV7	0.034314334	-0.03009766	0.164400145	0.058177937	0.235518754	-0.110373817	-0.050158817	-0.043100286	-0.199674502	-0.024327263	-0.180907369	-0.185858145	-0.009143863	0.101905517	0.054251138	0.091395184	0.076518051	-0.076149516	-0.09256167	-0.071495503	-0.10389249	-0.385203481	-0.020049306	0.077119917	-0.087065071	0.049156763	0.094195522	0.030449089	0.212780982	-0.162227869	-0.174533472	0.065213837	-0.094430365	-0.080595843	-0.106875472	0.114340372	-0.004364979	-0.19291386	-0.118629821	-0.069692604	-0.097699463	0.076477006	-0.091380745	0.039040104	0.076175965	-0.121211886	-0.029586582	0.044855706
YGL243W	TAD1	-0.01895402	-0.022402078	0.116763972	0.155917585	0.179447353	0.03694636	0.053000089	0.172999471	-0.012140725	0.049965266	0.0647863	0.112072878	0.015212085	0.110670589	0.029092388	0.02307079	-0.060728282	-0.071274191	-0.115005173	-0.023637831	-0.05621817	-0.268446565	-0.043072045	-0.013862884	0.018221103	-0.065883622	-0.10870681	0.059825946	0.216523156	-0.002800101	0.004393523	0.051887132	-0.071178697	0.122805223	-0.07827577	0.021181207	-0.012957148	0.069124699	-0.142133623	-0.134263277	-0.079299673	0.034567893	-0.011353846	-0.062473305	-0.128116936	-0.111053012	0.026488474	-0.021318182
YNL286W	CUS2	0.017622652	-0.001849277	0.068904646	0.041439254	0.054931808	0.003573454	-0.003126821	0.171104327	0.066481896	-0.029655796	0.133287326	0.125809774	-0.075649232	0.007008872	0.012511465	0.059715215	0.008429519	-0.164861739	-0.175116494	0.031748064	0.087747961	-0.258273304	0.025780076	-0.098159589	-0.014366964	-0.080858268	-0.143109903	0.023624407	0.262613565	0.03403255	-0.080615677	0.00600353	-0.056665245	-0.011455636	-0.127558902	-0.112072393	-0.014620528	-0.049967632	-0.008680792	-0.049701806	0.008902756	-0.053903989	-0.003806519	-0.093888283	-0.17406787	0.020427527	-0.031048128	0.050090685
YER038C	KRE29	0.11772164	0.01339794	0.066275224	0.327549398	0.039924465	0.028880289	0.049728338	0.044002354	-0.055015653	-0.146028295	-0.040646765	-0.088290013	-0.155832917	-0.02311291	-0.070380166	0.102523759	0.085084677	-0.202996984	-0.087314881	0.073134705	0.179804027	-0.281412602	-0.096003853	0.00270972	-0.139251694	-0.065734126	-0.147649527	-0.058668286	-0.042590525	0.026927507	0.059507567	0.026431816	-0.027797027	-0.164960399	-0.053285606	0.003415142	-0.014582636	-0.051201824	0.006233384	0.065089725	-0.030800505	0.076572776	0.015840076	-0.027338222	-0.055913694	-0.131964415	0.050884739	-0.108067602
YPL244C	HUT1	-0.01969533	-0.031836975	0.0239508	0.048612855	0.176692963	0.123705924	0.012311218	-0.11210046	-0.059376173	-0.018242313	-0.026950115	0.006937085	-0.236248508	-0.011074687	-0.059249897	-0.042759933	-0.027276471	-0.166541517	-0.229617477	-0.306608945	-0.11791575	-0.066601098	-0.029593945	-0.11974705	-0.15317215	-0.233866245	-0.336598903	0.01834931	0.148335427	-0.079853073	-0.021612512	0.013655202	-0.177235588	-0.037933744	-0.138830692	-0.160480544	-0.08419919	-0.222435936	-0.133592054	-0.074324086	-0.106299192	-0.076144956	-0.028398693	-0.072100513	-0.044330101	0.123732403	0.009676811	0.00371736
YER186C	YER186C	-0.010616809	-0.029049188	0.250658453	0.173127428	0.214547604	0.067969069	0.357416868	0.54749918	-0.070104495	0.087055437	-0.080481425	0.028257949	0.01502649	0.09253221	-0.072909102	0.050661892	0.027338093	0.06107109	-0.035997722	0.01860569	0.006420114	-0.149733439	0.11975456	-0.112782016	-0.037033498	-0.163941771	-0.185808912	0.057332426	0.033680242	-0.121428452	0.213502824	0.070691578	-0.187922433	-0.051529225	-0.150993556	-0.051553149	0.01545475	-0.055801224	0.074464336	0.082634471	0.048305947	0.021820817	-0.046515718	-0.093032464	0.032975364	-0.096639283	-0.229864463	-0.118636087
YPR199C	ARR1	0.060434818	-0.101641484	0.051191103	0.009175156	0.152378157	-0.00254138	-0.05303264	0.160894379	-0.052912906	0.009605157	-0.01256416	-0.015146742	-0.007813115	0.083873712	0.063627191	-0.058128964	-0.030000439	-0.078038178	0.005328121	-0.241997078	-0.179949328	-0.027504375	-0.04649784	-0.065925904	-0.10112454	-0.186693683	-0.097586773	0.108022563	-0.000313099	0.014969379	0.017793663	0.186132863	-0.124199502	-0.031326756	-0.121949583	0.027861776	8.66E-05	-0.023923833	-0.081859581	0.098217413	0.083805643	0.064689741	-0.081616819	-0.046244569	-0.04002662	-0.158300564	-0.012089805	-0.133535087
YPL047W	SGF11	0.07597068	0.089172691	0.226545513	0.207967788	-0.031301692	-0.078016862	-0.024333132	-0.062399484	0.07863716	-0.026231514	-0.026950115	-0.012251301	-0.117202029	-0.005072767	0.037368163	0.086946771	-0.031990372	0.168064326	0.035975743	-0.138902172	0.260676086	-0.457012981	-0.015320245	-0.041048963	-0.069370136	0.007740895	-0.06657239	-0.003446383	-0.043830317	0.084050655	-0.156295881	0.032552276	0.022133412	0.030477339	0.041495327	0.013426527	0.014055295	0.012268304	-0.589958549	-0.039534256	0.045498889	0.185143426	0.020669317	-0.336209089	-0.288309515	-0.148573563	-0.073274858	-0.19972752
YNR004W	SWM2	0.101865187	-0.070942275	0.243023142	0.289338738	0.299303293	0.093073338	0.009175156	-0.057199519	-0.030096186	-0.057903677	-0.077672735	-0.036080558	-0.077876762	0.094803579	0.05711057	-0.08626689	-0.048004966	0.044743821	0.077475451	-0.008352812	0.326387793	-0.521216571	-0.138641685	0.119847506	-0.140990987	-0.010198305	-0.171560139	-0.290172994	-0.005769316	0.076736942	-0.029477615	0.092193902	0.027677801	0.117601961	0.090501182	0.223039433	0.197085351	0.067845196	-0.412467927	-0.137411341	-0.072499439	0.218272805	0.116830498	-0.228716135	-0.154355004	-0.196802735	-0.055757735	-0.09158057
YML075C	HMG1	-0.025413422	-0.003207789	-0.151376456	-0.352329969	-0.185416773	0.083560593	0.175824776	0.058399625	0.316099376	-0.005036573	-0.098567329	-0.144638523	0.004638015	0.103987686	-0.058931261	-0.212066114	-0.210845023	0.246918783	0.211311296	-0.122494452	-0.313500375	-0.473602623	-0.061596766	0.138211578	-0.13559711	0.050620101	0.25230664	-0.330604911	-0.330893397	0.132260963	0.047580265	-0.031289898	0.013040556	0.146824628	0.137267426	0.184204117	0.12461929	0.174700424	0.05690255	-0.20052968	-0.216000319	0.1592675	0.036777604	-0.399796873	-0.705283403	-0.695874512	-0.059024438	-0.199169248
YOL002C	IZH2	0.112673447	0.056749985	-0.451427251	-0.49605903	-0.067572907	0.032326575	0.095897421	0.076203339	-0.279670745	-0.066314064	0.012068023	-0.017712047	-0.011848323	0.064551793	0.086281046	-0.111219741	-0.03008293	-0.206588492	-0.22537443	-0.277972966	-0.405235529	-0.414931715	-0.223658457	-0.154695436	-0.184536055	-0.140369117	-0.20892778	-0.012107263	-0.281782627	-0.095877416	0.037058853	0.120391756	-0.010635703	0.082266584	-0.067613728	0.141511276	0.080493942	-0.201786876	-0.458201706	0.038520467	0.319097638	-0.128582135	-0.001225368	-0.356093943	-0.417696416	-0.560378969	-0.09300784	-0.282205373
YPL095C	EEB1	0.147280648	0.057318561	0.086226687	-0.237054244	0.148009956	0.201270014	0.3788445	0.144699037	-0.346453816	-0.031074662	0.497413099	0.266852498	0.030011127	-0.002830457	0.006391387	0.182145625	0.351006329	-0.12352667	-0.240917474	-0.452082336	-0.338430971	-0.258696109	-0.191715464	-0.21139279	0.158841103	0.211597875	0.106107071	0.204566449	-0.025181442	0.266768545	-0.003265627	0.131352425	-0.045732208	0.174061194	0.590367258	0.290955126	-0.103717297	-0.159972712	-0.338202983	-0.140800089	0.079005972	0.153195709	-0.007939315	-0.33105126	-0.135251656	-0.159374833	-0.37997669	-0.434166938
YKL149C	DBR1	0.010865754	-0.012871264	-0.069520004	-0.196513385	0.059036799	0.025709217	0.029445818	-0.003599683	-0.081833623	0.072407685	-0.074188903	0.010522064	0.010965981	0.051692277	-0.004686263	-0.072497927	-0.081792399	-0.052775227	-0.103478581	0.01198218	-0.064307928	-0.22813639	-0.049095672	-0.11623688	0.018320819	2.89E-05	-0.045635417	-0.066561818	0.10265813	0.095789425	0.046463121	0.057734452	-0.165173918	0.069179706	-0.172024936	0.034821406	-0.162184283	-0.074925721	0.317836583	0.02437642	0.094195522	-0.116885982	0.007740895	-0.143721789	-0.062708341	-0.067074075	0.11790777	0.079210833
YBR057C	MUM2	0.085995637	-0.036829244	0.099416405	-0.00774059	-0.022586714	-0.031009803	0.141393557	0.342497855	-0.045720294	0.038913723	0.02490118	-0.001989405	-0.063270487	0.004206531	0.048710495	-0.031319384	0.063447721	0.093681857	0.066619657	-0.005937349	-0.021240585	-0.022844657	0.137411714	0.018491749	-0.00180883	-0.075139999	-0.11807701	-0.11791575	0.016610419	-0.100825921	0.119794399	0.116165109	-0.079920165	0.040008664	-0.199015215	-0.087963365	0.005457479	-0.032328196	0.13813293	-0.058079395	0.061499726	0.092112698	-0.061133105	0.098527357	0.160674989	0.392152518	0.05772059	0.152689651
YDL065C	PEX19	-0.011073233	-0.081697732	0.581312656	0.595923722	0.127395555	0.029544763	-0.108314849	0.176195085	-0.217656866	0.070966288	0.112273097	0.071337074	-0.0329598	-0.022377169	0.047538389	0.160326466	-0.004822324	0.011037568	0.030773941	0.031225789	0.164966434	-0.126363158	-0.027417621	0.042882431	0.131326064	0.064289652	0.088345163	-0.251178145	0.12543951	-0.02823538	-0.034107137	0.005241876	0.010106663	0.153273553	0.138342664	0.109935522	0.00437914	0.148426548	0.065503381	0.070842676	-0.095000379	0.012382738	0.036341559	0.015112152	0.107312918	0.159487113	0.324165434	0.434646905
YDR068W	DOS2	-0.002876715	-0.124633543	0.331074566	0.363014042	0.153130844	-0.013806077	-0.092455529	0.335094452	-0.150465041	0.035032634	0.043064479	0.022190239	-0.108101808	0.013912418	0.10504777	0.080575809	0.116071932	-0.12270806	-0.165075257	0.239520252	0.164554596	0.026927507	0.047636099	-0.087974094	0.005831115	-0.136814803	0.053959321	-0.292508781	0.156797856	0.127355933	-0.015555018	-0.030062307	-0.021527575	0.006692983	-0.14024508	-0.039025754	-0.094177783	0.000649067	0.056555785	-0.128520623	-0.083800077	0.027507957	-0.000183234	0.014398145	0.133800224	0.050689749	0.031945631	0.155153379
YJL049W	YJL049W	-0.010330527	-0.001248471	0.232304633	0.28696391	0.035609834	0.001341083	0.001874286	0.171104327	0.012368434	0.066688538	-0.015797121	0.001269013	0.051135402	0.001586092	0.016054101	-0.073025949	-0.036993533	0.042280115	0.071117364	-0.047855824	-0.111896209	0.353311986	0.014369577	-0.148141846	0.036130521	0.216237545	0.023794709	-0.206941485	-0.045761991	0.033003569	-0.087468162	-0.080902517	-0.03627583	-0.0179662	-0.044553276	-0.049197175	-0.144576326	-0.127431244	-0.079976588	0.073175848	-0.188099921	-0.039390434	0.076435961	-0.03338201	-0.080608048	-0.060791481	-0.07805036	-0.035339653
YLR261C	VPS63	-0.033644844	0.008099594	0.042392194	0.002839313	0.074943796	0.029120665	-0.170894101	0.250694841	-0.117806159	-0.02599206	0.111271739	0.017252058	-0.080173314	0.086770184	0.058690544	-0.056420688	-0.142162293	-0.031108567	-0.034621298	0.180644378	0.125426278	0.018021647	-0.021290364	0.116471224	0.047273137	0.117455684	-3.636682272	-0.09435951	0.140673965	0.056070171	-0.065602772	-0.0878269	0.036341559	0.041355141	0.094182007	0.096828565	0.05959063	0.061513551	-0.045858793	0.108638197	0.028993413	0.073189557	0.035356458	0.12485747	0.087313473	-0.045806669	0.09144935	-0.006964804
YEL015W	EDC3	-0.014148411	0.025014617	0.042840417	0.047273137	0.032368898	-0.045890067	0.014141015	0.135206506	0.098028712	0.015140705	0.064855263	-0.013140579	0.203877702	0.155347705	0.146941915	0.00206158	-0.074462317	0.06930346	0.11648453	0.253795683	-0.401930213	0.131431445	0.155023813	-0.046284791	-0.000362162	0.061928235	0.075669535	0.073052421	-0.0200771	0.137936264	0.224879965	0.148530677	-0.063026309	0.059438348	0.043638475	-0.077074513	0.021636071	-0.059567105	0.011395448	0.093276203	-0.105600514	0.016867109	-0.027627898	0.007252921	-0.015935693	-0.043824367	-0.092254043	-0.167270362
YIR011C	STS1	-0.066918418	0.019701915	0.090582475	0.200692669	-0.010151812	-0.015218182	0.099631853	0.093600743	0.026828382	0.089050628	-0.076639332	-0.026415173	0.131721169	0.009361506	-0.101999119	-0.069807678	-0.105515137	0.040654007	0.108383939	0.003386356	-0.069050767	-0.088027768	-0.04473035	0.082797945	-0.016692966	0.000778845	0.067294523	-0.051959895	0.033948004	0.254340082	0.210650697	0.237061933	-0.090386629	0.113927148	0.024830276	-0.05462902	-0.142461628	0.106723517	0.236547723	0.12247394	-0.019000798	-0.120129593	-0.011881779	0.034469292	-0.006750268	0.063682407	0.168924391	0.011953565
YKL045W	PRI2	-0.059833251	-0.046821196	0.476661652	0.509837687	-0.027917635	0.0067935	-0.003220802	0.186804786	-0.032860912	0.120006822	0.126074195	0.122367918	0.009361506	-0.029598363	0.101192862	-0.006372008	-0.120367937	-0.043180559	-0.117214553	0.186221629	0.059161428	0.329594374	0.027592881	0.015183534	-0.074144855	-0.013016833	0.067280754	-0.204146624	0.017722409	0.080439366	0.211984053	0.233176351	0.086077191	0.157405958	0.095006205	0.048766285	-0.053159866	0.530080736	0.352023989	-0.082221508	-0.049400199	0.028088175	-0.017609814	0.356921285	0.203489348	0.388828754	0.031479891	0.118505917
YKR077W	MSA2	0.010808478	-0.04649337	-0.024139469	-0.074178271	0.268110961	0.213216618	0.178529814	0.153104886	0.002162421	0.163228199	0.086525634	-0.090191573	0.277627736	0.061859131	0.099039301	-0.138387591	-0.101656958	0.078773767	0.048389655	0.289090812	-0.193032607	1.06437242	0.142400369	0.025085509	0.039124355	0.16424565	0.106884293	0.284253508	0.110937797	-0.037299961	0.271389812	0.307964712	0.053903732	-0.004647184	0.176361069	0.091219135	-0.012741719	1.048975468	0.761089504	0.188793361	0.031606928	0.037241638	0.021948704	0.379643142	0.314058423	0.438122481	0.10371919	0.1549979
YMR255W	GFD1	0.045191318	0.038801376	0.073340394	-0.010228816	0.005170001	0.057540383	0.0057449	0.061499726	-0.048935968	0.06394466	0.035159357	0.083723962	-0.026297629	0.061762374	-0.05612367	0.147085235	0.146055594	0.128372595	0.065200046	0.203714863	0.413918972	0.072380245	-0.056246672	-0.01527067	0.04190179	0.231653586	0.157819837	0.096261851	-0.092326328	0.168526515	0.260495424	0.241986573	0.130759582	0.047859415	-0.058004301	0.065048352	-0.055877704	-0.039750759	0.363989621	-0.05369883	0.031296376	0.066357896	0.091611832	0.028243802	0.073463798	0.079074264	-0.016335437	-0.000875982
YBR082C	UBC4	0.104269557	-0.034241568	0.186386466	0.08297503	0.114127107	0.007956125	0.043666467	0.185600177	-0.010597916	-0.116019532	0.04908704	0.065958261	0.030717449	-0.184172124	-0.062137384	0.184711933	0.078500532	0.17842783	0.148921087	-5.298085213	0.360611498	-0.271738142	0.085166283	0.026290158	0.04816642	0.207593039	0.094722517	0.10820996	0.367046714	0.444645882	0.161823198	0.228233799	-0.025711523	0.018833546	0.280457526	0.199889034	0.060628496	0.229747877	0.047998972	0.273062259	0.131694824	-0.157787055	0.089037068	0.244156405	0.228098318	0.181967586	0.137385473	0.312363118
YDR050C	TPI1	-0.114750519	-0.042025987	0.255246908	0.166535497	-0.087577	-0.008001695	-0.04236171	-0.082299396	-0.217630014	0.127897367	0.088209458	0.049895585	-0.198816508	-0.052229129	0.136427656	0.213515267	-0.053426329	-0.025986185	-0.082557552	-0.132035553	-0.173690304	-0.05100153	-0.007713031	-0.215906486	-0.003586666	-0.005330495	0.045079455	0.322574288	0.587662637	0.049324077	-0.036617622	0.093019232	-0.013497318	0.023013996	-0.101381443	0.109654747	-0.129323587	-0.104551569	-0.032550998	0.241413117	0.056403179	0.180135131	0.035159357	-0.037341412	0.03680573	0.066013396	-0.843994379	-1.374766946
YER153C	PET122	-0.060487546	0.11423374	0.047733806	0.156474277	0.124447249	0.040275253	0.032467645	-0.141000524	-0.098250702	0.040106885	-0.02001127	0.04146729	-0.040924285	-0.089600421	0.037888218	0.130522385	0.026743414	-0.093335636	-0.128025487	-0.052528337	-0.200350657	0.050118554	-0.000675339	-0.033681761	-0.026463661	-0.049559955	0.010335864	0.247988254	0.311479867	0.107728042	0.021962915	-0.00662562	0.017480126	0.08396899	0.173140228	0.193153545	-0.053343989	0.102375947	0.038422134	0.07799492	-0.10880015	0.275102437	0.051288567	-0.16997838	-0.214829475	-0.220123395	-0.489005685	-0.941603124
YBR196C	PGI1	-0.017617118	-0.070743769	0.039966565	0.150104702	-0.064953692	-0.093424909	-0.071927629	-0.243999809	-0.004278157	0.011638756	0.009676811	-0.085458435	0.230522767	0.065820441	-0.045577344	0.261266023	0.193254486	-0.003186101	-0.042077973	0.308314264	0.148036003	0.130878165	-0.01044823	0.231813312	0.180249721	0.098325223	0.116205037	0.771429241	0.52404362	0.151923746	-0.145230323	-0.138535276	0.032072622	-0.053052098	0.099699169	0.244241655	-0.017649246	0.180224255	0.059646003	-0.042430054	-0.235599488	-0.058594663	0.084962264	0.019958055	0.020271054	-0.08302509	-0.215102419	-0.240467444
YGR192C	TDH3	-0.101189539	0.158401653	0.096976951	0.197638974	0.007181146	0.126483947	-0.046256486	-0.094499677	-0.063820779	0.08150325	0.01344082	0.186462522	0.030364333	0.038913723	-0.000479054	0.447864801	0.229218736	0.058261074	0.051998466	0.241388693	0.348323077	0.154440627	0.068354383	0.184470743	-0.072869651	0.461392343	0.387031615	0.553016365	0.860811889	0.118186943	0.225879535	0.129573181	0.255379856	0.374466419	0.47444123	-0.090936609	-0.312328309	0.058247216	-0.060466483	0.177662715	-0.19009994	0.177088603	-0.080083333	0.078678146	-0.09049876	-0.610966325	-0.135937899	-0.437064528
YLR044C	PDC1	-0.058240116	0.143380359	0.311433375	0.273503959	-0.123930641	0.013526577	0.061568849	-0.240600407	0.007726545	0.1077682	0.132550523	0.120564282	0.036017958	-0.127152324	-0.246469066	0.14657703	0.213241503	-0.088009365	-0.001876724	0.407461524	0.312665164	0.038801376	-0.071465187	0.117375888	-0.050282802	0.333698511	0.348764956	0.24149853	0.326870948	0.044464067	-0.035543699	0.061886773	0.153403267	0.138172254	0.124036923	0.048487309	-0.160890162	0.05636156	-0.157178819	0.166149825	0.029106528	0.137975603	-0.034630165	-0.0241204	0.185968012	-0.026019972	-0.239629149	-0.772128344
YAL038W	CDC19	-0.046330974	0.078828409	-0.431779116	-0.528739691	0.278805524	0.182005733	0.052095879	0.164104015	0.085791744	0.145025238	0.138211578	0.255259007	0.086688668	-0.030800505	-0.045842409	0.167165205	-0.01982989	0.148764938	0.082443729	-0.088184185	0.227445364	0.010307216	0.06971591	0.142531067	0.305678725	0.472446173	0.481081903	0.803921342	0.626485884	-0.019575408	0.053458933	0.082130305	0.209266186	0.015055045	0.207917824	0.117495582	0.124923617	-0.065367259	-0.052531328	0.013812395	0.031494007	0.317605078	0.006448839	-0.194341034	-0.081932873	-0.359825194	-0.845803082	-0.390838891
YHR174W	ENO2	-0.050873	0.110737398	0.192232043	-0.088783965	-1.080771327	-0.070705891	0.039320912	0.022801001	0.104014531	0.055251196	0.147410914	0.244692251	-0.074219279	-0.243226051	-0.174248561	0.131615818	-0.020852651	-0.085694186	-0.122119144	0.388332844	0.221431673	0.112566702	0.106629729	-0.178673476	-0.058674295	-0.000660906	0.328974277	0.948750317	0.458119482	0.096140385	-0.115800656	0.110764123	0.319918454	0.176399365	0.343180388	0.255524904	-0.035338175	0.107058443	-0.137690648	-0.174735382	0.025794247	0.429396361	-0.176733255	-0.20380263	-0.40209797	-0.582425594	-0.56289798	-0.937532842
YKL060C	FBA1	-0.176247373	0.089701526	0.156228319	-0.26816681	0.053903732	-0.083543226	0.020399079	-0.258100748	0.118798248	0.035440922	-0.138422519	-0.004624026	0.147983924	-0.215874642	-0.269331336	0.231039122	-0.09958411	-0.041601241	0.169104025	0.230412081	0.366677523	0.22073856	-0.006467651	-0.109075539	-0.091506787	0.329709172	0.507373512	0.638361216	0.434796333	0.048710495	-0.012478299	-0.008901422	-0.067095235	0.069399714	0.386270165	0.01191064	-0.151733816	-0.0262418	-0.366122454	0.106375121	-0.135600284	0.393987238	-0.182912171	0.320577115	0.075724296	0.102039941	-1.162990093	-0.736645818
YLR110C	CCW12	-0.084985517	-0.096321531	0.224225536	-0.160040408	0.403409541	0.070760258	0.31990692	0.003501497	0.082443729	0.133787081	0.0238089	0.067831427	0.613248766	0.15811725	-0.018964253	-0.074995622	0.157664657	0.003731749	0.029163081	0.335220248	0.014969379	0.348900914	-0.016871035	0.038674973	0.274637371	0.485014558	0.578117549	0.312246948	0.220367104	0.210201815	0.2683146	0.287673235	-0.016112208	0.027946679	0.068560757	-0.096839838	-0.070898332	-0.182190135	-0.244438976	0.476340205	0.302196205	0.009547831	-0.09273243	0.197550908	0.110122658	0.186665356	-0.707241833	-0.094587483
YGR175C	ERG1	-0.045601167	0.109480917	-0.008963843	-0.133126825	0.257191688	0.187691748	0.187463716	0.032693319	0.764414072	0.054876253	0.094641455	-0.034457278	0.282024592	0.199172914	0.065834217	-0.029829578	0.051525239	0.010880072	0.009834439	0.010378836	0.131826505	0.582199514	-0.086836755	-0.017726652	0.051274642	0.080889568	0.176539794	0.016881367	0.224904642	0.001773424	0.094938666	0.118333139	0.149779633	0.022914601	0.017850662	-0.046439733	0.137752697	-0.057654403	0.078049593	-0.046892729	-0.047099903	0.043582484	-0.061760888	0.525798261	0.242840275	0.449661732	-0.085172221	-0.084531114
YHR007C	ERG11	0.05021609	0.046951979	0.096099898	-0.078702308	-0.001680275	-0.057522278	-0.097855397	-0.29899928	0.911200702	0.044058327	-0.000378036	0.034511551	0.07927911	0.011051885	0.057692867	-0.000533896	-0.025629284	0.020683538	0.066054739	-0.223149791	-0.112733662	0.201759309	-0.111481562	-0.039857537	-0.091452986	0.244217306	0.241217837	-0.229154035	-0.10863059	-0.086652905	-0.159958214	-0.090698466	0.040064789	-0.080943719	0.260603815	0.085655794	0.074669838	-0.026324077	-0.114027441	0.029148944	0.11589887	0.091164961	-0.069762252	0.262240708	0.409439832	0.537266254	-0.347184062	-0.438940793
YLR056W	ERG3	0.067914017	0.155788079	0.171411812	0.101233207	-0.34893775	-0.197560251	-0.319220156	-0.444900453	-0.07572221	-0.040628958	0.263022393	0.182399914	-0.095132902	-0.018620774	0.032086734	-0.109475479	-0.084612191	-0.266770631	-0.328000158	0.016567633	-0.12693806	0.164914966	-0.125439078	-0.026061103	-0.083556987	0.441610962	0.101529062	-0.255554706	-0.252915144	-0.014893086	-0.331702918	-0.366650641	0.204941988	-0.079273768	0.086389758	0.055695444	-0.040614121	-0.157758087	-0.264436215	-0.109049082	-0.062500425	-0.038021136	-0.080757566	0.104537949	-0.233555794	-0.156162441	-0.445870906	-0.377354473
YGL178W	MPT5	-0.023831425	-0.011509443	-0.234388873	-0.083130538	-0.28174755	-0.202857494	0.109347187	-0.215000272	-0.060010705	-0.22984077	-0.065593712	-0.133929208	0.337345719	0.040120918	-0.138614684	0.056736112	0.22666882	0.0029401	0.068698324	-0.024397692	-0.118174091	0.194604009	-0.030380525	0.341245711	0.054890145	0.576744616	0.485921383	0.352622956	-0.1315566	-0.149184585	-0.012200377	-0.088813111	0.130153313	-0.178524882	0.332942754	0.108223341	0.301763207	0.086960353	-0.191773131	-0.01788732	-0.042700488	0.059341431	0.127633274	-0.042315658	-0.102643393	-0.088783965	0.112339832	0.011309565
YGL215W	CLG1	0.010479097	0.069317214	0.060490157	0.036074243	0.033370137	0.129573181	0.219239786	0.063102521	-0.065619379	0.026700925	0.188983202	0.239703536	0.147423923	-0.029353932	-0.122023366	0.268003136	0.20425342	0.063033469	0.050369348	-0.136933774	0.08534307	-0.888602734	-0.108979069	0.026615949	0.053611849	0.167820334	0.03660883	0.468374789	0.17897591	0.058898307	-0.011637422	-0.117363207	0.093181536	-0.081067324	0.165828347	0.139587373	-0.267524123	-0.075886428	0.363630861	-0.184391782	-0.172499627	-0.050840124	0.021664495	-0.000419885	0.216920435	0.330868125	0.420972794	0.476495743
YBL107C	YBL107C	-0.013597803	-0.039645467	0.159189984	0.211772293	0.154388785	0.125492409	-0.028023543	0.06580665	-0.029689668	0.053083524	0.084962264	0.144607663	-0.05723254	0.057526521	0.03307407	0.073929891	0.011123467	-0.126697049	-0.138999075	-0.010220099	0.493770301	0.356583297	-0.001751051	0.005141249	-0.040976234	-0.032016926	0.052527186	-0.125975832	0.169950649	0.067927778	-0.141321898	0.089308307	0.100318357	0.220490933	-0.09976498	0.048863914	-0.018997874	0.211273909	0.0160113	0.085492641	0.058205649	-0.022528095	0.026304323	0.061167892	-0.035151903	-0.049777966	0.240790576	0.274386913
YBR137W	YBR137W	0.022801001	0.038913723	0.22628656	0.149181306	0.447515726	0.176335543	0.290188462	0.271700561	-0.099698499	-0.11979565	0.035694283	0.1095879	0.040275253	-0.134576812	0.076819018	-0.010798489	0.137451053	0.118505917	0.02780517	0.299197763	0.360229403	-0.412644625	-0.035293821	0.250209719	0.15453136	0.313547701	0.210077107	0.636450648	0.58498174	0.164400145	0.162197143	0.260278642	0.027267311	0.101246662	0.273623288	0.122990713	0.006104095	0.039840266	0.745512724	0.075820118	-0.081500798	-0.0888438	0.073669448	-0.024827676	0.015169258	0.040275253	-0.137441486	0.055723205
YER071C	TDA2	0.046993874	-0.029348044	0.311038017	0.403933018	0.1728587	0.023865663	-0.021403108	-0.058800519	-0.038007803	-0.019907411	0.07876011	0.144790366	-0.057279076	-0.051665291	0.009877425	0.110002361	0.044911649	0.062701993	0.022261271	0.237172097	0.520306587	0.420326084	-0.005139367	0.040569849	0.104444019	0.108972669	0.014026721	0.208205089	0.291320652	-0.032185093	0.104417183	0.104350083	-0.112130083	0.004005128	0.183835834	0.167499244	0.084173143	0.013126336	0.279649586	-0.041115761	0.043596484	0.070251919	-0.005069872	0.049519252	-0.051442508	-0.080682807	-0.025743835	0.186196268
YFR047C	BNA6	-0.105946697	-0.133777246	0.203038245	0.129111528	0.161049217	0.022048164	0.001499623	-0.040499866	-0.079295106	-0.072837785	0.128451794	0.063558161	0.10136769	0.164142653	0.123494036	0.129058763	0.120763317	-0.340623409	-0.330539584	0.211847037	0.253408432	0.17638661	-0.043494251	0.060559329	0.194830909	0.454302251	0.446944326	1.046253562	0.888460755	-0.03966178	-0.115522422	0.144477159	0.130772755	0.186208949	0.019801529	0.235494256	0.08196675	0.144868672	0.566883326	0.12171834	0.104806297	-0.352127403	0.000302934	0.546422839	0.390788734	0.192118406	0.541812182	0.614851177
YIL014C-A	YIL014C-A	-0.058681808	-0.167276844	0.237649366	0.139927834	0.40758118	0.040106885	0.171488687	-0.03789968	-0.465725213	0.016296625	0.068849631	0.030477339	0.050536525	0.097570345	0.073737986	0.176284477	0.147163406	0.336523354	0.385121763	0.325789362	1.181999445	0.056888681	-0.218690649	0.013240702	-0.051521748	0.574149966	0.302781105	0.24143751	0.536977947	0.027748562	-0.109640472	0.257505506	0.382412732	-0.014387364	-0.288714796	0.074039534	-0.105179913	-0.140326172	0.828745306	-0.142248258	-0.043599818	-0.848489225	-0.101477399	0.375556618	0.525788248	0.073559768	0.798705876	0.817942441
YDL247W-A	YDL247W-A	0.014912266	0.106415331	0.073408954	0.114833407	-0.008640153	0.010436129	0.099645317	0.097502925	0.189299554	-0.154494688	-0.14036116	-0.147694275	0.179969579	-0.058289688	-0.057927705	0.153857216	0.143811345	-0.126720682	-0.161879212	0.317940742	-0.250431418	-0.169332534	0.116697438	0.283803284	0.10911981	0.311189205	0.212195784	0.143994138	-0.006877826	0.017266313	0.238799095	0.074272506	0.04253228	-0.255335987	-0.079427719	0.04204192	0.1077682	0.280932576	-0.438776523	0.451319277	0.04509344	-0.205022767	0.079402007	0.009490503	0.248316228	-0.047129717	-0.191211343	0.058953702
YBR302C	COS2	-0.076668233	-0.034868099	0.411968499	0.370409817	0.55882597	0.231088281	0.049700461	0.035398692	0.009906081	-0.009718917	0.168372467	0.078691803	0.426039279	0.219128236	0.135744989	0.229231045	0.11209958	0.132603154	-0.036166359	0.195385397	0.086892441	0.439463556	-0.030567659	0.360701382	0.198883846	0.612522364	0.671882093	0.626906335	0.606480122	0.259242356	0.18919833	0.122381173	0.144842565	0.130416945	-0.117848434	0.140608534	0.212531984	0.546254873	-0.105957568	0.100008801	-0.050799772	-0.272919476	-0.104781151	0.466068476	0.718999386	0.327606887	0.443627864	0.47168693
YFL062W	COS4	-0.112909943	0.018206857	0.450443238	0.467143804	0.459116817	0.186132863	0.161836103	0.020598207	0.113993809	-0.004221726	0.274434626	0.094790064	0.632761419	0.296874374	0.21269384	0.217119023	0.084363662	0.171386197	-0.058744919	0.284111351	0.169565886	0.894588828	0.109895408	0.484375328	0.285792798	0.786404014	0.885418177	0.807148814	0.693587303	0.443680912	0.158673093	0.007956125	0.146655217	0.147345781	-0.001905615	0.131773844	0.327250481	0.587432206	-0.17447485	0.18771708	-0.060800508	-0.268881083	-0.094458088	0.682420492	0.720873833	0.387263268	0.411480486	0.567068338
YJR161C	COS5	-0.077421546	0.095910922	0.326169163	0.461015075	0.292404831	0.028625727	-0.078717545	0.010006376	0.065655023	-0.050223053	-0.003810858	-0.090119392	0.285662621	0.172397897	0.09253221	0.183238775	0.229095653	-0.091980308	-0.246135354	0.315287978	0.152728587	0.250585705	0.229637146	0.32154718	0.2409859	0.518454552	0.479923815	0.513116777	0.436407059	0.31864655	0.057304695	0.110724039	0.16214557	0.080289267	-0.185541451	0.157302469	0.205542654	0.252415657	-0.111048341	0.14675948	-0.101599693	-0.409138382	0.007941778	0.330994308	0.244509593	0.070100762	0.333996117	0.432991475
YGR295C	COS6	-0.02778526	-0.00810325	0.350814045	0.318704397	0.436001897	0.267128259	0.178912193	0.157793984	-0.055216502	0.023510862	-0.054371323	-0.118491992	0.389181316	0.105007522	0.123017199	0.170681417	0.145494863	0.341348201	0.263022393	-0.178193465	0.047705892	-0.119342677	0.054084394	0.246724263	0.17207782	0.696937501	0.643523753	0.201546043	0.172935486	0.111338519	0.400964111	0.226545513	0.018691139	-0.037122313	0.07927911	0.151677012	0.08594127	0.291391373	-0.099950507	0.122540198	0.002796117	0.040429574	0.031098722	0.287318617	0.699977994	0.386855066	0.182082042	0.310095757
YIR028W	DAL4	0.031790402	-0.117868781	-0.066472679	-0.117651187	0.057595834	-0.111428566	-0.064027384	-0.088400446	0.004810572	-0.061711196	0.006635541	0.001456387	0.232918575	0.188919917	-0.045535654	0.057318561	0.0988103	-0.141713381	-0.130531266	-0.041573029	0.096666671	0.187932402	-0.006614025	0.172269881	0.187121615	0.214522734	0.169270828	0.260700166	0.097705178	-0.165186867	-0.132005513	-0.103952952	0.070581675	0.139063403	0.083438054	0.115033239	0.170501962	0.419258416	0.0804803	0.05401491	0.087096177	-0.155185342	-0.063639842	0.26104933	0.223422557	0.050508663	0.463528305	0.628251016
YJR025C	BNA1	-0.204319477	-0.283316344	-0.489277035	-0.709960222	0.131088957	-0.238289222	-0.032261807	-0.140000254	-0.016463846	0.020669317	0.445038021	0.379687488	0.472144604	0.341188759	0.090596028	0.527810991	0.510131478	-0.757313371	-0.832364619	0.829744041	0.545958519	-0.266959816	0.110229589	0.617646396	0.785768151	1.072263598	0.782425344	1.53946662	1.264842749	0.529960811	-0.296977282	0.506317556	0.208592176	0.513015688	1.045652628	0.463863075	0.457226545	0.646402299	-0.587860167	-0.119176582	-0.004800611	-0.365639061	-0.050366461	0.813869417	0.998924792	-0.058243118	1.758478046	1.756532311
YPR140W	TAZ1	-0.07265874	-0.018391347	-0.203664735	-0.248363182	-0.042568237	-0.09705431	-0.085960604	-0.210799947	-0.006979301	-0.020751661	-0.061497398	-0.045836452	0.089403234	0.115392871	-0.1157647	-0.003972877	0.044058327	-0.071451545	-0.097738065	0.127408773	0.247319937	0.211548045	-0.007386722	0.204040527	0.087028272	0.100291453	0.213751644	0.234722033	0.149766624	0.156202436	-0.134116024	-0.103115939	0.082184814	0.144946963	0.014969379	0.130930871	0.098352179	0.217962742	0.180529803	-0.02290622	-0.139799967	-0.289384633	-0.028098565	0.380773783	0.220726177	0.007382107	0.210126996	0.101031452
YAR035W	YAT1	-0.132925913	-0.164371774	-0.019572483	0.002320871	-0.100709893	-0.03056471	-0.035388444	0.000504855	0.030110033	0.033990279	-0.006398092	-0.019759683	-0.01774418	-0.084301665	0.138762057	-0.092741661	-0.101112157	0.226126224	0.077653185	-0.015056353	0.244424343	0.03909627	-0.052806653	-0.003514354	0.211273909	0.048501261	-0.10002473	-0.083341457	0.046574876	0.155490205	-0.024887854	-0.089904413	0.067308292	-0.047611263	-0.200715363	0.083914541	-0.025870144	0.330615759	0.828493476	-0.009932443	0.042602316	-0.024603128	0.077188298	0.077311374	0.178019807	-0.038231485	-0.289107859	-0.310908407
YFR018C	YFR018C	0.065324143	-0.031649679	0.534011781	0.568528354	0.276961118	0.108731858	-0.089244314	-0.035900105	0.157858625	0.056666758	0.144777313	0.153247595	0.102147467	-0.080696531	-0.055691756	0.132208303	0.008400832	0.027776867	-0.018246695	0.333515316	0.555138826	0.132208303	0.083220176	0.163138017	0.17377986	0.069358461	0.058219504	0.107406668	0.39359194	-0.199068219	-0.328400463	-0.290663481	0.12365295	0.319363594	0.319930017	0.240729526	0.203301415	0.369751245	0.323589116	-0.113799497	0.041803688	0.119249918	-0.050196163	0.059327587	0.097502925	0.031860963	0.46695596	0.585376024
YEL066W	HPA3	0.059742898	-0.087359332	0.325455487	0.259085625	0.235518754	-0.037844881	-0.02131379	-0.125199884	-0.00896094	0.537783086	-0.188256085	0.041355141	-0.040074088	-0.091695867	-0.038419638	0.111792527	-0.018329978	0.473069936	0.535684705	0.234035268	0.542990983	0.275924832	-0.176535949	-0.06902504	-0.020947795	-0.044379197	-0.205536723	0.120935798	0.612456322	-0.009486545	-0.237198785	0.035229754	0.189501986	0.14071323	-0.004839694	0.309874654	0.107674479	0.725392163	0.888741314	0.051511317	0.314905286	-0.045760501	0.038773287	0.547765672	0.642479777	0.632780075	0.623342514	0.751223743
YHL044W	YHL044W	-0.053472742	-0.013977962	0.219041482	0.167345077	0.062563851	0.004911221	0.199775979	0.209503263	0.126272485	-0.004327355	-0.442685008	-0.231838554	0.070251919	-0.06557861	-0.118067622	0.221753374	0.092708096	1.19295156	0.770702183	-0.065430664	0.329491049	0.292051375	0.023879852	0.281775385	0.017038209	-0.042798571	-0.052351795	0.566912532	0.297261864	0.036243081	0.125399828	-0.022173513	0.101502173	0.309094667	0.047859415	0.248413384	0.192724422	0.167537764	-0.625101864	0.377068222	0.262505323	-0.186816841	0.016367948	0.516882539	0.797079384	0.47928232	0.250136942	0.357619554
YMR009W	ADI1	-0.054960199	-0.223698884	0.145781785	0.022090789	0.09804219	0.097462475	0.031282261	0.00600353	0.043834422	0.040611926	-0.275026739	-0.148383275	-0.072554059	-0.015288167	-0.135259569	0.473069936	0.345089763	0.161965057	0.105208717	-0.024845287	0.253759384	0.201157063	-0.011217168	-0.106727891	0.131312907	-0.04727133	0.169681326	-0.062859029	0.089064188	-0.186232343	-0.014095963	0.114860058	-0.069426149	0.000490433	-0.0066691	0.100062639	-0.029972451	0.209802687	0.081298716	0.052235022	0.176999286	-0.098541074	0.175543755	0.229317203	0.134983167	0.188780695	0.672850728	0.916125
YEL057C	YEL057C	0.057498794	-0.064188771	0.159461275	0.333011478	0.03909627	-0.064600602	0.053166956	-0.025400206	-0.229392499	0.021380229	0.214037746	0.162274495	0.159241661	0.067239441	-0.018297832	0.274398834	0.208654597	1.000540853	0.87050283	0.661931992	0.903809547	0.469688058	-0.015728571	0.150286704	0.301950485	0.417207122	0.298904598	0.401728749	0.346781045	-0.051006015	-0.242324695	0.023865663	-0.001153174	0.124248721	0.259109736	0.153014064	0.044631924	0.077707864	1.437424779	-0.051925495	0.088602968	0.212780982	-0.00737077	0.251264632	0.359093815	0.144973055	1.062543154	1.438814521
YER045C	ACA1	-0.12713185	0.014283871	0.254279584	0.175671503	0.223360762	-0.01602176	-0.042229492	-0.395499736	0.005601197	-0.05601868	-0.165929586	-0.086986922	0.307545096	0.218582794	0.084037043	0.413864821	0.549117148	0.538915575	0.646217942	-0.141885296	0.496339619	0.417552799	-0.063253902	0.066013396	0.137923166	0.234464526	0.186462522	0.493647337	0.278270274	0.248267651	-0.239329383	-0.134833396	0.156875491	0.102752179	0.297214896	0.222124472	0.132247806	0.226977021	0.138853774	-0.043677144	0.143798277	0.080466658	0.057332426	0.474316627	0.599679589	0.582488537	0.53914392	0.46173808
YDR541C	YDR541C	0.003933191	-0.145455316	0.317605078	0.340197623	0.116564378	-0.040443484	0.135508597	-0.107099213	-0.141589254	0.025085509	0.094992697	0.116391368	0.065834217	-0.055183522	-0.125889242	0.14126274	0.291862845	-0.002110763	0.074984886	0.174189076	-0.289529234	0.156538993	-0.123564392	0.084213972	0.280077368	0.042924445	-0.098987557	0.432478428	0.52652961	-0.375296414	-0.203540131	-0.087114111	-0.06642887	0.247611597	0.257783055	0.246104017	0.105919398	0.315589428	-0.013823556	0.134168357	0.219103456	-0.227112696	-0.012519046	0.196795866	0.071968555	0.320854336	0.602475882	0.733154714
YKL218C	SRY1	-0.017047664	-0.044083163	0.329823971	0.254448921	0.150104702	-0.071809351	-0.095652327	-0.025300363	-0.152182639	0.246906638	0.158543855	0.276127368	0.156603724	0.078363903	-0.153521925	0.842222571	1.028342843	0.006692983	0.035863165	0.408266217	0.607957542	0.545573056	0.030547963	0.301107645	0.344419479	0.7337448	0.725313604	0.379609883	0.341211557	-0.160312861	-0.320621252	0.230080023	0.288606614	0.362015337	0.517184973	0.438622892	0.321108401	0.334408104	0.500883639	-0.290109456	-0.198700607	-0.092103332	0.104444019	0.238322184	0.386877149	0.014383861	0.659677982	0.676240325
YOL159C	YOL159C	-0.008566136	-0.136098012	0.065158673	-0.06599839	0.137975603	0.083206557	-0.027061833	-0.409899116	-0.12919578	-0.054739904	-0.145006984	-0.05674177	0.685617268	0.320276707	0.025978463	0.277365893	0.312827796	0.276889682	0.160533011	0.031084603	0.205655247	-0.036613181	-0.04839132	0.138879985	0.272560746	0.195750743	0.124606058	0.683965862	0.377912223	-0.082585052	-0.017596671	0.090297922	-0.016923584	0.124209009	0.255585343	0.367650628	0.234685257	0.113420472	0.0029401	0.049881648	0.040499713	-0.178898826	-0.007180822	0.061333816	0.345475853	0.307067066	0.211448357	0.386921287
YAR030C	YAR030C	0.027097419	-0.05008712	0.115446143	0.095451884	-0.061792508	-0.018921861	0.163962379	0.137398601	0.084676601	0.025482444	-0.038144082	-0.0061706	-0.063856974	0.037213515	0.024943719	0.084173143	0.017494379	0.131075785	0.167203754	0.33710593	0.240644053	0.040794261	0.030067645	0.174495906	0.04748255	0.014926544	-0.009872885	0.186880827	0.05568156	-0.130651295	0.114140444	-0.023907697	0.090392776	0.186944202	0.179663912	0.084526941	0.13112849	0.147554174	-0.049131494	0.110002361	0.102295309	0.097759105	-0.038502611	0.112566702	0.325501561	0.134759799	0.70944947	0.868512929
YFR012W-A	YFR012W-A	-0.02227607	-0.163012683	0.016710248	0.037817951	0.09599191	-0.031679172	0.123109929	0.006894011	0.027522111	-0.047797661	-0.050009452	-0.024608999	0.14421609	0.093776494	-0.089060158	0.003818085	0.029558897	-0.146199122	-0.156389132	0.448911518	0.509878218	0.161036313	0.029134804	0.053681348	0.023425696	0.218421608	0.178848475	0.234648466	0.176833376	-0.032034624	-0.076683447	0.014269586	-0.004084275	0.233593598	0.085873306	0.036144592	0.08338359	0.37270698	0.126655757	0.122447439	0.09960492	0.042168029	-0.009649202	0.131681666	0.24487488	-0.019282958	0.482899904	0.646982849
YNL128W	TEP1	-0.015438355	-0.002548607	0.009519167	0.195813716	0.050132487	-0.041870035	0.015212085	-0.093900606	-0.019056348	-0.007900149	0.06430345	0.057665143	0.049672585	0.111779183	0.076819018	0.156590775	0.118957683	-0.040347043	-0.021912759	0.236008823	0.314035207	-0.072203644	-0.059227351	0.035370536	0.085193478	0.382523388	0.036102384	0.201771855	0.203752443	0.0528332	-0.116643511	0.012397042	0.052666292	0.146603093	-0.131972313	0.005773639	-0.009303577	0.176322773	0.221456423	-0.145204812	-0.060499582	-0.035598408	-0.018470254	0.131365597	0.153403267	0.071790121	0.385563582	0.550043643
YBR076W	ECM8	0.023255352	0.02443316	0.161591053	0.288890064	0.13776581	-0.041154355	0.091665991	-0.044300348	-0.018441029	-0.067829952	0.135206506	0.063461527	0.105731711	0.012969069	0.079620458	0.030886916	0.076955795	0.121956989	0.165056527	0.10430982	0.169322148	0.031522237	-0.008405052	0.055806484	0.154609129	0.501984298	0.173536837	0.225324288	0.204078093	-0.062232278	-0.01830514	0.086620741	0.065324143	0.116271593	0.411545575	0.053862039	0.034046639	0.197211191	0.223311335	0.093614258	0.052304592	0.048431508	-0.011907962	0.092829853	0.257626206	0.087164089	0.518696249	0.829151392
YJR078W	BNA2	-0.080894887	-0.116268151	-0.066194735	0.017095238	0.074464336	-0.204668596	-0.131703585	-0.189800426	-0.112034969	-0.140798494	0.303354084	0.173434496	0.76208514	0.303926826	0.094898142	0.639843404	1.261368275	-0.464820951	-0.464259565	0.495255113	0.518232942	0.346066177	-0.168635085	0.798042238	0.731522143	2.00444746	1.298065901	1.183454752	1.183067203	-0.241957843	-0.350631028	-0.315122038	0.249044791	0.999574363	1.59498322	0.888686776	0.626373708	0.790321648	1.654188037	0.078486875	0.171104327	0.48546806	-0.05715749	0.900667846	1.458670735	0.640435815	2.099109888	2.562125206
YLR004C	THI73	0.012768885	-0.014248941	0.434006333	0.633096337	0.107540578	0.054890145	0.04668662	0.033497006	0.077024184	-0.032649867	-0.226177484	-0.183324933	-0.088814646	-0.026448969	-0.054859787	0.517255545	0.32188192	-0.071330272	-0.01755432	0.100574039	0.146629155	-0.016196826	-0.097372226	0.092829853	-0.109187573	0.070348106	-0.151751444	-0.012613641	0.050090685	-0.08461678	-0.031935796	-0.004317226	0.07244885	0.317929179	0.733996332	0.084853448	0.040191073	0.125280783	-0.01092786	-0.033597589	-0.005499925	0.292758197	-0.066883661	0.028003277	0.313594163	0.226471543	0.932832241	1.119303107
YHR054C	YHR054C	0.005788008	-0.143122643	0.324649334	0.476578713	0.326077074	-0.044276547	0.156823725	-0.388000488	-0.231980875	-0.007201121	0.108544528	0.218123987	0.341257095	0.234758809	-0.073481306	0.129217058	0.379088581	0.365468592	0.788276434	0.787908852	0.296251833	0.593745768	-0.348116636	0.167088121	0.034849573	0.789996266	-0.220130131	0.626055896	0.773371875	-0.124820732	-0.411266416	-0.149086997	0.004753056	0.134444386	0.491216898	0.911737561	0.088521563	0.195398003	1.538677216	-0.336817533	-0.423299849	0.101313896	0.02490118	0.436908037	0.061361469	-0.258540779	0.756066799	0.721670151
YGL258W-A	YGL258W-A	0.067693777	0.001081616	0.639074683	0.959332466	0.079251803	0.02820136	0.056028537	0.109601267	0.029558897	0.045540825	-0.195845634	-0.140539259	0.303447604	0.184216812	0.05351454	0.147215515	0.286597312	0.148973137	0.269344389	0.782635033	0.004709916	0.613258183	0.022971399	0.406101227	0.532735884	0.260182262	0.170566067	0.675445616	0.400854856	0.024291307	-0.004049552	-0.035157815	0.490888417	0.292923063	0.517386556	0.193582535	0.204128191	0.428592652	0.65697223	0.353470087	0.165995523	0.173600793	0.084744617	0.340562284	0.58282572	0.285780966	0.491729975	0.975776911
YDL024C	DIA3	-0.037723441	0.030124161	0.35418132	0.68491745	0.261651158	0.05363965	0.089538828	0.030194804	0.007669144	-0.003498446	-0.027045663	0.025326518	0.088507995	-0.004288286	-0.062108766	0.18913506	0.408440143	0.035722431	0.078363903	0.438963473	0.725645185	0.046323419	-0.037668645	0.14825733	0.105329432	0.563685298	0.275519639	0.462356001	0.819937885	0.126417875	-0.02128158	0.043526493	0.200353697	0.07968872	0.229415655	0.109373927	0.100789309	0.188869298	0.305059969	0.017252058	0.000302934	0.016496319	-0.046879318	0.189451397	0.267284095	0.085533433	0.563841462	0.874631763
YHR176W	FMO1	0.002292063	-0.090028793	-0.041754194	-0.132010266	0.047468591	-0.047348853	-0.030586815	-0.00889997	-0.071430318	0.015554659	0.153338417	0.236388534	0.189653799	0.139914736	0.088738635	0.321616441	0.252185524	0.396608889	0.356098741	0.36208269	0.271784216	0.226557851	0.109721608	0.220342338	0.247307777	0.32431522	0.268482298	0.344487667	0.462429315	0.229698658	-0.163191989	-0.07507769	0.284419358	0.238627911	0.306378901	0.234072074	0.194187939	0.281359971	0.390634656	0.018206857	0.066605881	-0.158363357	-0.028904935	0.201019019	0.152481988	0.08749	0.259844929	0.344419479
YLR070C	XYL2	-0.083216123	0.010923027	0.202260986	0.148595765	-0.048601694	0.033313747	-0.082236782	-0.123699561	-0.014842068	-0.007415724	0.091503516	0.055042908	0.124209009	0.157483563	-0.041715585	0.219760194	0.135245904	0.072805531	0.025978463	0.126193166	0.438739955	0.284857601	-0.007177922	0.246006697	0.228886396	0.360442936	0.274899751	0.283518821	0.362722367	-0.040271383	-0.232311308	-0.107285693	0.20965299	0.216684565	0.359858483	0.066481896	0.153468132	0.237465814	0.569257736	0.056319933	0.046295475	-0.018514095	-0.026978046	0.400964111	0.328882396	0.255005151	0.486323088	0.636942387
YKR106W	GEX2	0.095929205	0.167639941	0.357565016	0.583072782	-0.06381464	0.071150981	0.145201057	0.090849213	0.118220799	0.204749197	-0.443319231	-0.27347216	0.093072616	0.063695654	0.126629189	0.194808424	0.175117314	0.046186067	-0.028740279	0.572298527	0.34830755	0.253594846	0.004578786	0.216325998	0.226501733	0.185366362	0.221204937	0.220639184	0.282838017	0.027924782	0.072874792	0.089157298	0.209569186	0.121439531	0.174717903	0.102647759	0.088667072	0.158310637	0.276850402	0.434973002	0.206399724	0.116584025	0.10694699	0.247318238	0.406950474	0.246723115	0.552378416	0.649394155
YOL162W	YOL162W	0.044673886	-0.054235	0.204453766	0.187197655	-0.001505516	0.057651281	0.008974446	0.08180318	-0.080467701	0.021522367	-0.02580552	0.034905903	0.036046099	0.205630228	-0.036860324	1.57393682	0.540017366	-0.01184105	0.021948704	0.198494151	0.316261619	0.203351528	-0.012337149	0.258145005	0.334957212	0.211336225	0.298458904	0.143785223	0.101945847	0.070100762	-0.00278131	-0.14069353	0.226779774	0.195561782	0.18298462	0.048194326	0.162686989	0.129230246	0.064234458	0.067721315	0.142099693	0.12418253	0.030547963	0.219301745	0.358294994	0.173639163	0.360521615	0.645922959
YKL221W	MCH2	-0.105304062	-0.034668583	0.670006394	0.741833687	0.020029197	-0.008011851	-0.032736938	-0.07469932	0.022573771	-0.021855636	0.029007552	0.053875934	-0.059541546	-0.017455019	-0.019445259	0.167524934	0.063861847	0.585981667	0.536450803	0.234697506	0.151456207	0.173460081	0.006535012	0.230018511	-0.004181213	0.399772674	0.333297789	0.118000843	0.322458923	0.146590054	-0.138208166	-0.093715847	0.10606686	0.284620732	0.113447137	0.083546981	0.115992062	0.086036414	0.254533589	-0.075398393	-0.016100539	0.249518156	-0.015862759	0.454418093	0.160274833	-0.041910134	0.046812322	-0.049095672
YBL029W	YBL029W	0.052666292	0.048612855	-0.554572046	-0.748531759	-0.132239506	-0.231282964	0.178899452	0.090799242	-0.311549246	-0.24658373	-0.461473763	-0.294255614	-0.001869501	-0.162799478	0.083955377	0.209490806	0.070196956	0.655214429	0.742963374	-0.398472726	-0.431191534	-0.335757494	0.154038742	0.189324871	-0.158891544	-0.564486623	-0.193918511	0.062964417	-0.078783058	-0.16247651	-0.058041848	-0.105526	-0.228553847	0.103705756	0.573044837	0.269607723	0.297743142	0.013383646	0.058870606	-0.104335971	0.015697375	-0.037128232	-0.064262681	-0.139037207	-0.180006534	0.283495128	-0.451464742	-0.374248862
YGL162W	SUT1	0.024801916	0.074738331	-0.288214386	-0.375245899	-0.140701473	0.002508108	0.31088683	-0.005100275	-0.158199131	0.0888336	-0.261539966	-0.246866167	-0.314696699	-0.216419295	-0.131306916	-0.035438716	0.1212807	0.175837547	0.165185183	-0.374413401	0.141537428	0.141249657	-0.161293447	0.180033267	-0.004868645	-0.356817991	-0.389655232	-0.354803771	-0.230495676	-0.111465983	0.136060104	0.103020862	-0.047709677	0.204904437	0.095762424	0.218855545	0.168860227	-0.013833752	0.231002241	-0.240474269	-0.10479977	-0.226764873	0.11283356	-0.160412818	0.005385614	0.35579437	0.410189122	0.400253743
YHR049W	FSH1	0.055195656	0.091990881	0.074272506	-0.161062747	0.561428785	0.389665932	0.318230063	0.380995363	-0.258834213	0.062550038	-0.09446425	0.016111169	-0.298626602	-0.24055779	0.043022469	0.148660824	-0.110319316	0.814378142	0.738447905	-0.089308776	0.032538172	-0.507084429	0.063447721	0.069743402	-0.274641007	-0.365676254	-0.520523131	0.096896015	0.087680079	-0.169037297	0.385375798	0.500118792	-0.049224041	-0.037042379	0.074491732	0.053055715	0.050021008	-0.076049142	-0.196784541	-0.114552148	-0.202299669	0.156668425	-0.06026189	-1.009233952	-0.26173541	0.223360762	-0.347786129	-0.396469802
YJL218W	YJL218W	0.089023501	-0.130384386	0.409244269	0.290294647	0.812851429	0.302453578	0.394382417	0.555904508	-0.08291354	-0.074810237	-0.769373953	-0.573438942	-0.524464726	-0.344391733	0.144359678	0.084717415	-0.007804411	1.375545502	1.531219244	0.103222333	-0.441683382	-0.150452226	-0.007306968	0.315519869	-0.225433454	-0.754239082	-0.289444566	-0.096401736	0.104846552	-0.041801717	0.381637782	0.361824483	0.01198218	0.208367437	0.51597482	0.311072916	0.128821284	0.68547374	-0.099078722	-0.130005449	-0.156000078	0.354677826	0.014083869	-0.025862802	0.224978715	-0.156953603	0.435020447	0.51312685
YLR118C	YLR118C	0.010493419	-0.024093993	0.160662085	0.194314033	0.236106828	0.141995117	0.082566351	0.157198966	0.006032263	0.007324692	-0.01143964	0.035046715	-0.052875493	-0.032909617	0.002421694	0.155593827	0.012282609	0.135245904	0.075984366	0.186601967	0.176948234	-0.12174236	0.109561153	0.182209194	0.002551313	-0.096191987	-0.019455496	0.25071907	0.281241268	0.030886916	0.115566	0.134483814	0.047998972	0.10660293	0.259471357	0.166214109	0.176744029	0.229157195	0.118838109	-0.086103022	-0.223400742	0.070087016	-0.033910681	-0.021780936	0.011123467	-0.027205901	0.063475333	0.032947164
YOR029W	YOR029W	-0.054197554	-0.038435936	0.083043128	0.077393413	-0.007768149	0.005960428	-0.015821917	0.026006803	0.055390038	-0.067146622	-0.222282782	-0.156855494	-0.074026398	-0.031857625	-0.104084753	-0.065178573	-0.158366576	0.068574511	-0.028990308	-0.035562921	-0.138428882	0.036440033	0.107299529	0.049658645	-0.040249132	-0.152565852	-0.038474459	0.138106704	-0.1284118	0.069770895	0.13737236	0.022729995	-0.030700289	-0.197340235	-0.017333822	-0.139634654	0.042812411	-0.083342984	-0.141014844	0.100022256	-0.034999646	0.280148655	0.009734132	0.032933064	-0.039526843	0.001269013	-0.126704931	-0.163515121
YLR154C	RNH203	0.055140112	-0.103907987	0.138473734	-0.055092093	0.371447355	0.146055594	0.046002045	0.00600353	0.211485744	0.039377067	-0.192457125	-0.092174076	-0.282719493	-0.170268938	0.061001945	0.035680208	-0.100864597	-0.121324867	-0.096104085	-0.103661492	-0.299556732	0.233200893	-0.052045144	0.079620458	-0.074864939	-0.339002043	-0.409918279	-0.183960691	0.083220176	0.387274295	-0.085394152	-0.298763245	0.101515621	0.247878924	0.092207439	0.245057493	0.278817385	0.355467379	-0.395575643	-0.050929792	0.034300245	-0.228888571	-0.183121815	0.275936753	0.317443013	0.456206858	0.119887337	0.246785045
YDL032W	YDL032W	-0.052474473	-0.127328813	-0.235533238	-0.373403877	-0.319627017	-0.101147763	-0.141609937	-0.138800517	0.1906275	0.072284199	-0.243798211	-0.24634926	-0.153452933	-0.180681706	-0.098015979	-0.083954506	-0.228369609	0.356864989	0.426232547	-0.225285038	-0.191086158	-0.143334553	-0.028604701	-0.090666205	-0.227278203	-0.22833243	0.05234633	0.1354298	0.11299365	-0.078152403	-0.177157298	-0.093363345	0.005184376	-0.042244349	0.025539141	-0.004134913	0.041831717	-0.063262947	-0.237202182	-0.284180403	-0.081700787	0.212619141	0.063930854	0.130601451	0.076148599	0.252597332	-0.369930089	-0.462318271
YPR192W	AQY1	0.023312137	-0.074115999	-0.173981607	-0.338784903	-0.041745286	-0.219617665	-0.082470477	-0.04449971	-0.134895176	0.016810071	-0.153452933	-0.109003961	-0.206347123	-0.168623745	-0.021417752	-0.126731694	-0.139161125	-0.040783294	-0.054050766	-0.307722777	-0.388519764	-0.143197522	0.021081688	-0.11333748	-0.212056086	-0.474241793	-0.279029906	0.143785223	0.068271823	-0.110426784	-0.189366058	0.008286082	-0.122927994	-0.0490897	0.013798105	0.139770716	0.126338571	-0.148445636	0.004436672	-0.118152171	0.007898734	-0.061214387	-0.062608898	-0.125922307	-0.242450997	0.009820109	-0.45484215	-0.568888426
YJR094C	IME1	0.142047405	-0.153393567	0.022261271	-0.043385711	0.168141365	-0.111425452	-0.040752128	-0.286900729	-0.190694228	0.001888694	0.093222111	-0.059843775	0.202286065	-0.073535956	0.053987116	-0.038369264	0.223064154	-0.106785372	0.061292339	0.158207744	0.142491862	0.309897929	0.187146962	0.312909096	-0.173896968	-0.330071598	-0.140796915	0.509057343	0.04935196	-0.054581072	-0.353955328	-0.227109313	-0.015280877	-0.042398855	0.320057154	0.57143414	0.130390584	-0.081906915	-0.146970466	0.116391368	0.346599549	-0.206979781	-0.074237511	0.512408972	0.088385873	0.624147713	-0.204605415	-0.318331242
YER097W	YER097W	0.070883878	0.10578534	-0.019821113	0.087747961	0.056319933	-0.091872677	0.066385448	0.255899489	0.077037863	-0.090852104	-0.080486007	-0.210227355	0.11589887	0.001730196	-0.027104463	-0.03366404	0.04776172	0.075382024	0.176909939	0.143576264	-0.038594481	0.085193478	0.128214195	0.113300443	0.076586455	0.213403285	0.094222553	-0.002479236	0.134956896	-0.025569074	0.014812312	0.059756741	0.188730076	-0.127919853	0.193304956	0.116471224	0.044687875	-0.0132192	0.315009683	0.089050628	-0.068400145	0.082470976	-0.027470553	0.102053382	0.121572472	-0.045485031	-0.083492786	-0.057974264
YGR288W	MAL13	-0.009305029	-0.004927997	0.006491926	0.029431682	0.049993139	-0.028934373	0.061914414	0.028102322	0.195045173	-0.04492531	0.113113701	0.044673886	0.047496509	0.102752179	-0.001972069	0.292180985	0.23212041	0.299994826	0.238102034	0.020342181	0.05363965	-0.013468193	0.100399107	-0.023010293	0.058177937	0.297977865	0.224657729	0.125241116	0.073093563	0.078391232	0.113487147	0.018491749	0.006032263	-0.276207298	0.084812641	0.049268305	0.026885025	-0.102940843	0.32411933	0.113100357	0.085900493	0.011452701	0.080261976	0.094736025	0.17733103	0.104189031	-0.002816002	0.068519481
YFR054C	YFR054C	0.029643701	-0.116080508	0.119515553	0.196506336	0.067501046	-0.032421149	-0.04262916	-0.031999223	0.024248747	-0.033612356	-0.021403108	-0.087822296	-0.14182958	0.025893442	0.081748649	-0.049927309	0.147436962	0.058274928	0.179460093	0.237649366	0.231346384	-0.050823685	0.023695368	-0.024344871	-0.069625981	-0.102991968	-0.198440671	0.004767435	0.032495856	0.114660204	-0.054850794	-0.063103177	-0.046395037	-0.036172275	-0.125801086	-0.047799151	0.053111337	0.081939489	0.300264329	-0.024378616	-0.022500254	0.011195046	-0.059930999	0.037171338	-0.073873021	-0.050215583	0.254182816	0.229489476
YFL053W	DAK2	0.015212085	-0.0104802	-0.117463373	-0.095576793	0.12036521	-0.074867979	-0.004084275	0.029205495	0.107192382	-0.085925385	0.05763742	0.032256041	-0.231272787	-0.044865776	0.010536386	0.078869388	0.049324077	0.874017894	1.075210929	0.134549528	0.010006376	-0.162662208	0.048431508	0.193796977	0.011180731	0.069935836	0.05106578	2.005166292	0.471946985	0.049811963	0.012611578	-0.00987579	0.068010353	-0.013947371	0.027139893	-0.057055425	0.144098595	0.037157279	2.101596355	0.096221365	-0.033799909	0.048305947	0.003559063	0.037536852	-0.066579945	-0.103534378	-0.157011524	-0.141983986
YEL069C	HXT13	-0.063522235	0.037972532	0.124831013	0.269200742	-0.013960481	0.020199923	0.051803626	0.028597441	0.220144197	-0.067708984	-0.051321413	-0.195928261	0.017594147	0.009117814	0.081162348	-0.06261643	-0.061206859	0.156098858	0.218235597	0.018491749	-0.064476885	0.674469709	-0.035993285	0.285638958	0.276580036	-0.069913678	0.030802187	0.032679215	-0.037120834	0.082198441	0.03816925	0.054487325	0.159667924	0.025142221	0.163691938	0.047929198	0.200466692	0.015140705	1.970886827	0.036186803	-0.079799704	-0.032341477	0.049059153	0.005241876	-0.175978437	-0.21750924	-0.068466701	-0.222664878
YAL065C	YAL065C	-0.005599855	0.056222811	0.008558598	-0.078208752	-0.036084998	0.004091447	0.040878408	-0.032599695	-0.092586279	0.029643701	-0.034896184	0.00269532	-0.044145636	-0.001498295	-0.007061935	-0.006382152	0.014169588	0.105624452	0.022644784	0.036271218	-0.040063702	-0.016258106	-0.015044691	-0.013259968	-0.059228852	-0.049209114	-0.039922796	-0.045068197	-0.011387291	0.021024816	0.016367948	-0.035823196	-0.022925274	0.009232498	-0.024557637	-0.024537092	-0.066945612	0.004983109	-0.03808631	-0.053724285	0.002306467	-0.048591249	0.007999167	-0.021020986	0.027352249	0.015240636	-0.033033606	0.048431508
YCL069W	VBA3	0.046798356	0.018890504	-0.151224256	-0.029075686	0.01318352	-0.017755862	0.014155302	-0.05690084	-0.044447634	0.029883951	-0.05330956	-0.015400442	-0.080794178	-0.068838902	-0.017478384	-0.157518312	-0.109257601	0.003170443	-0.007520137	-0.126342684	-0.076885819	-0.018048005	-0.028604701	-0.056342676	-0.05125564	-0.011457091	0.124367841	-0.02592596	0.006922727	-0.083388835	0.015597476	0.062301345	-0.0014723	-0.084872283	0.100977652	-0.058848605	-0.045559477	0.096261851	-0.069853105	0.016895628	0.025595836	-0.016592266	-0.008628543	0.058635134	0.005989163	0.016196767	-0.083339922	-0.115272373
YHR212W-A	YHR212W-A	-0.006054694	0.003343176	-0.041081619	0.057623558	0.026658438	-0.007444727	0.011967872	-0.025999404	-0.001421755	0.008286082	0.014926544	-0.020587748	0.04685422	-0.063650392	-0.034987822	0.046630748	0.068780854	0.080111861	0.165223777	0.036960423	0.019203734	-0.022035806	0.021493942	0.036299355	0.083274648	-0.013545375	-0.002077533	-0.037653837	0.004494201	-0.006429973	-0.039660297	-0.024642752	0.005040617	0.175709814	0.01655337	-1.44E-05	-0.025014089	0.017423112	0.0939252	-0.000767718	-0.012900376	-0.023426667	-0.018572548	0.044841722	0.031098722	0.031522237	0.047608186	0.112873577
YNR071C	YNR071C	0.015997032	-0.004845485	0.084975868	0.141210422	-0.049573392	0.095519394	0.01396957	0.065103516	-0.02129183	0.012096637	-0.105833367	-0.064541765	-0.047952764	-0.025818737	-0.076143436	-0.081151262	-0.088918984	0.060891304	0.12281847	0.012110943	0.010951663	0.080916844	0.005284999	-0.150048763	-0.061569665	-0.094968021	-0.081273362	0.05160876	-0.051491845	-0.029635178	0.018776584	-0.050505407	-0.087426774	0.004077061	-0.042514745	-0.148135454	-0.01508551	-0.060340114	0.346247762	-0.007018443	-0.018699694	-0.002401199	0.012940473	-0.028731262	0.081271447	-0.066549733	0.184216812	0.337334335
YDR402C	DIT2	0.00345832	-0.111913361	-0.018375274	0.096302338	0.004753056	-0.049433045	0.087585039	0.001398736	-0.052341323	-0.063101672	0.164940715	0.135639936	0.042714369	-0.034420338	-0.00206742	0.104605041	0.051260717	0.136900097	0.173370525	0.249421075	0.216821119	-0.034690753	-0.020346301	0.049602889	0.096518248	0.066385448	-0.077296726	0.088005871	0.105342843	-0.098548792	-0.023281509	-0.001112747	0.015383382	0.017594147	0.214945421	0.118505917	0.013669493	0.169655666	0.21322906	0.046379302	0.080794081	0.115579307	0.029459953	0.06644056	0.037522793	-0.040099304	-0.032745793	0.034919985
YIR013C	GAT4	0.100452937	-0.024101328	-0.007984287	0.049156763	0.022190239	0.045596737	0.082770705	-0.035100162	-0.060631979	0.040485684	0.053903732	0.128491387	-0.044773508	-0.056797296	-0.021006349	-0.022717144	-0.020144396	0.037002608	0.047315024	0.027932528	-0.026931008	-0.046776488	-0.036656093	-0.045574367	-0.060144566	-0.123448089	-0.048452489	-0.102293342	-0.098741896	0.033948004	0.03795848	0.041313082	-0.046269894	-0.011356754	-0.027845562	0.022431733	-0.055729244	-0.080609575	-0.084026381	-0.058656264	-0.00309935	0.010278567	0.013083447	-0.004046659	0.001586092	0.025510794	-0.067018159	-0.130078077
YHR210C	YHR210C	0.025865102	-0.044279519	0.132247806	0.256648392	0.185206875	0.090934709	0.129045576	0.074505433	-0.106673516	-0.016860817	0.053792544	0.016425002	-0.003645965	0.007884385	0.111859292	0.063088715	0.401095241	0.30212599	0.415228635	0.136703253	0.090555377	0.01908984	-0.016665237	-0.036707889	0.028710585	0.131141663	-0.038267039	0.077557489	0.102201231	0.034736905	0.029827425	0.085737363	-0.07016962	0.023028195	0.10035874	-0.031717516	-0.061017215	-0.030576499	0.561770916	0.179192543	0.125201434	0.012597277	-0.004816534	-0.030648708	0.304487675	0.181789547	0.272524923	0.379643142
YJL216C	IMA5	0.027592881	0.05566768	0.161191151	0.180657104	-0.014922239	0.020242602	0.178466067	0.068505727	0.010522064	0.009490503	-0.131762072	-0.006474896	0.004882465	-0.025131529	-0.022815343	0.008917095	0.019943826	-0.011326219	0.037874166	0.130496025	0.025142221	-0.30554232	0.020982161	0.003544672	0.012826083	-0.06966535	-0.010765058	0.111405298	0.051859301	-0.147397041	0.09809611	0.008142632	-0.065802075	-0.107649393	0.097273678	-0.020707753	-0.040820394	-0.021160062	0.635076404	-0.02579377	-0.006499533	0.038436182	-0.108608812	-0.034127817	0.106830701	0.063309647	-0.190192103	-0.024443179
YKR102W	FLO10	0.043400504	0.081912227	0.067528583	0.062038794	-0.065601259	0.102201231	0.135114536	0.043302502	0.019616524	-0.001937397	-0.02637844	0.010507742	0.102039941	0.00367419	-0.096966356	0.07553263	0.092843384	0.20155859	0.179001406	0.138159156	0.099039301	-0.00313405	-0.011835232	-0.028901991	-0.007766698	0.0197873	0.064565592	0.007898734	0.003731749	-0.003267073	0.02236071	0.006736063	-0.087014504	-0.07766512	0.059964348	-0.06580963	-0.04559819	-0.005911274	0.25449729	-0.019987864	0.011094835	-0.057457719	-0.047192324	0.135416672	0.158492148	0.128847674	-0.173973471	0.039306875
YOR192C	THI72	0.013469406	0.018306576	0.083982602	0.124606058	-0.11399933	0.067115508	0.089525267	-0.000500702	0.080766797	-0.067863218	-0.014262055	0.0413271	-0.029365711	-0.068813182	-0.08718767	0.21031405	0.161062136	0.060656164	0.084241189	0.12162552	0.250500798	-0.043002184	-0.025787896	-0.002555833	0.024844458	0.110082559	-0.054131646	0.180478886	0.001874286	-0.121222884	-0.038264077	0.004551728	0.027253155	-0.236375973	0.019502662	-0.043006644	0.007941778	-0.060111478	0.083587825	-0.016122421	0.04919859	0.072558612	0.030350205	-0.066857971	-0.013232304	0.028187212	0.277377814	0.212395027
YLR012C	YLR012C	-0.006402439	0.011467014	0.291414946	0.425931901	-0.064434648	0.074628741	-0.093123257	-0.049400199	-0.052624095	1.295041204	0.949893475	1.098163486	-0.137393877	-0.067545697	0.054348394	0.288571179	0.04582037	0.384635598	0.246201322	0.153468132	0.269260615	-0.041751225	-0.005465169	0.087680079	0.097556867	-0.027529374	0.03308817	0.211124361	0.039180517	0.07100749	0.050954372	-0.009900485	0.167486385	0.167987287	0.235555515	0.045065474	0.122685969	0.074546538	0.011495639	0.075820118	0.055903636	0.211373597	0.067280754	0.188008383	0.442534834	0.244095489	0.14309296	0.273742646
YFL011W	HXT10	0.017052468	-0.038870122	-0.163469881	-0.206010923	0.08751715	0.006836577	0.004451054	0.004005128	0.009734132	-0.016668156	-0.009839476	-0.076911688	-0.017320681	-0.067004554	0.030364333	0.014726632	0.05636156	-0.126015186	-0.0655922	0.042406201	0.028257949	-0.10750483	0.013583745	0.109534413	-0.071195371	0.017693909	0.045289189	0.102523759	-0.025369372	-0.074524604	0.001355496	0.026984146	-0.040047389	0.078678146	0.121134788	0.103061162	0.054445647	0.046896119	0.100695133	-0.106174961	-0.037400637	-0.00871998	0.030788064	-0.003679232	-0.078636795	-0.069303527	0.08594127	0.309723347
YJR158W	HXT16	0.01696692	-0.125303745	-0.215611607	-0.401118398	0.066027172	-0.03729552	-0.133174285	-0.163400397	0.031719837	0.023099186	-0.135467157	-0.142651141	-0.060684644	-0.100149982	0.042308137	-0.280362666	-0.049252406	-0.164274767	-0.034082025	-0.086380236	-0.291697979	0.007769594	-0.054726418	0.01311204	-0.22562407	-0.624316633	-0.399796873	-0.181123272	-0.242259845	-0.076653019	-0.124043837	-0.078534722	-0.045979429	0.008845403	0.18732436	0.105959617	0.166921064	-0.038732298	0.035004474	-0.133193284	0.04219605	-0.046986625	-0.025981778	-0.156011328	-0.271059007	-0.079247855	-0.01071564	-0.124724768
YML083C	YML083C	0.050606173	-0.122296579	-0.047773801	-0.059487421	-0.01649449	0.006219019	-0.047381651	0.057096705	0.019289149	-0.002019743	-0.020592136	-0.09830939	-0.068209551	-0.01609762	-0.096170396	-0.077605747	-0.090872079	0.00345832	0.031889185	-0.116682611	0.001744606	-0.024996474	0.019687682	-0.052161817	-0.14215751	-0.292259663	-0.185531616	-0.080107734	-0.063483037	0.027522111	0.001931917	-0.07260716	-0.085253336	-0.040997013	0.066936471	-0.071039267	0.072229311	-0.017834736	-0.071348459	-0.171761647	-0.146499306	0.062688179	-0.026431335	-0.052227631	-0.097176224	-0.092109479	0.025354872	-0.041574515
YMR279C	YMR279C	0.075025976	0.133353084	-0.129514545	-0.201222822	-0.092635512	-0.015391693	-0.062521517	0.002003954	-0.020741414	0.0189617	-0.12142688	-0.076091729	-0.169016212	0.037691463	-0.003919351	-0.210861713	-0.065143861	-0.037644953	-0.034736566	-0.283297032	-0.299233586	-0.115483351	0.037410337	-0.07185939	-0.152400687	-0.407715678	-0.158727273	-0.164336205	-0.103244558	-0.020214619	0.08701469	0.020953722	-0.163267925	-0.087304153	-0.054606546	0.006692983	0.029926345	0.05219328	-0.083020508	-0.091076449	0.060393311	0.043484498	-0.003264181	-0.012105809	-0.216796488	-0.124364607	-0.054288931	-0.110333331
YCR098C	GIT1	0.069234706	0.004235301	0.402613044	0.653243482	0.169886529	0.040303312	0.223150671	0.131194353	-0.068495445	0.011352507	0.131115317	0.160829857	-0.023749292	0.010507742	0.011781859	0.22452192	0.390931755	0.126325354	0.204741716	0.389919192	0.373909861	0.133050531	-0.001241251	0.203276336	0.147280648	-0.007872587	0.022644784	0.064344846	0.173818231	0.113647163	0.144033313	0.042588308	0.036116455	-0.015575434	0.011939257	0.108638197	0.093546651	0.265256852	1.025900483	0.207605526	0.172000989	0.112620071	-0.039390434	0.257058919	0.319490761	0.333984673	0.268937349	0.498669565
YBR240C	THI2	-0.057827089	-0.095182218	0.142400369	0.286620975	0.154492483	-0.015573976	0.00652065	-0.108499929	0.021962915	0.042658344	0.099806875	0.099699169	0.036102384	0.031465776	0.032693319	0.076394908	0.182476193	0.290330023	0.36422503	0.313628972	0.307358563	0.38406086	-0.057077937	0.056680631	0.002580116	0.089633733	-0.037418403	0.44056955	0.400210023	-0.005352215	-0.084648907	-0.036147125	0.162326068	0.249433205	0.175505444	0.079729676	0.011295251	0.165982664	0.386678517	0.046560906	0.037593074	0.133313626	-0.073607311	0.020612428	0.107232563	-0.002996702	0.29707399	0.357518226
YJL221C	IMA4	0.034356598	-0.045316793	0.62452203	0.463005066	0.218458816	0.041523363	-0.003230924	-0.069200605	-0.285220802	0.022005539	-0.361839026	-0.083715983	0.06644056	0.128293395	0.060296461	0.30838418	0.323185593	1.111158252	1.096868992	0.349252015	0.607427359	0.330248594	-0.01881516	0.273766518	0.173216999	-0.049527109	0.148075059	0.497413099	0.518021405	0.00652065	-0.125132233	-0.180147097	0.131115317	0.170386583	0.352713317	0.409852535	0.222829297	0.295676023	0.535067558	-0.089147627	0.174904913	0.366297036	-0.19364129	0.168128535	0.531179309	0.337711096	0.417401582	0.521633744
YLR037C	PAU23	0.009820109	0.000447166	0.193065196	0.153312475	0.136348903	-0.03752353	-0.0402788	-0.07009995	-0.049288232	0.035989814	0.079989024	0.003746139	0.275138199	0.098244362	0.100479849	0.118226811	0.259507507	0.119289771	0.265004754	0.402045399	0.166676894	-0.195135266	-0.084237427	0.178440571	0.173293769	0.118466049	0.108009182	0.041158859	0.101596288	0.095222309	-0.075019941	0.018491749	0.11761526	0.193557292	0.787507713	0.257095128	0.151754931	0.054723471	0.276115477	-0.116466761	-0.038200375	0.228911027	-0.048779268	0.034229804	0.233667225	0.09251868	0.319571704	0.520155668
YEL049W	PAU2	0.015668834	-0.043576028	-0.038944229	-0.031397529	0.071350805	-0.046655782	-0.042230979	-0.005899685	0.022815201	0.048961539	0.029855689	-0.036644258	0.293476433	0.179498315	0.09990111	0.002032767	0.061278511	0.140621617	0.231936157	0.143680751	0.091164961	0.086050004	-0.005352215	0.122288391	0.114713497	0.099443339	0.110977881	0.215355545	-0.024958311	0.009619488	-0.037761945	-0.008979811	0.016767289	0.105061181	0.274088681	0.194616616	0.171680808	0.128042594	-0.033461742	-0.028466377	-0.015400442	0.166136965	-0.034092363	0.044981569	0.108357184	0.036017958	0.135009438	0.352724642
YLL025W	PAU17	0.020612428	-0.205102593	-0.033497177	-0.039461602	0.051010076	0.026771735	-0.000148605	-0.037199292	-0.01796766	0.119462423	0.053625748	-0.073845692	0.116231658	0.034511551	0.052972276	0.122526951	0.087164089	0.202950507	0.30782485	0.213291287	0.160391018	-0.204612061	-0.024343403	0.087829411	0.074943796	-0.066123746	0.042322148	0.40244934	0.228049055	0.05491792	-0.034878444	0.053862039	0.154181361	0.117854588	0.499312699	0.179574743	0.116524458	0.041341122	0.196783274	-0.136050448	-0.019499365	0.192547694	-0.019160146	0.043792434	0.071996003	0.037719574	0.145938262	0.311991304
YFL020C	PAU5	0.053597946	-0.002185895	0.238591224	0.252112836	0.175530985	0.008673327	0.095141269	-0.025799645	-0.092407845	0.091259763	-0.055735242	0.07244885	0.370856166	0.134970024	0.085492641	0.207243174	0.067597419	0.559521198	0.526409388	0.227470011	0.274148315	-0.06523744	-0.124232523	0.239385814	0.213776529	0.247392863	0.345157892	0.432531893	0.078131586	-0.06603615	-0.036157481	0.02236071	0.117003448	0.175735354	0.384768218	0.246760741	0.251919001	0.116564378	0.286620975	-0.022132494	0.039194558	0.095546402	-0.007531739	0.167717591	0.303576201	0.072490014	0.368824214	0.556414723
YKL224C	PAU16	0.105490349	-0.088454135	0.172730714	0.141602814	0.21098727	0.038885638	0.083070368	0.025496621	-0.074922681	0.077325046	-0.034520812	0.024418976	0.384580374	0.109400682	0.030745696	0.245666027	0.168744713	0.402896762	0.466945499	0.292852402	0.160894379	-0.007985737	-0.002808774	0.228418529	0.223200098	0.249760851	0.27928111	0.168025807	-0.004592186	-0.004328802	0.007539984	0.029855689	0.059133735	0.169014216	0.442694068	0.284111351	0.267427921	0.175684273	0.25679329	-0.090107106	-0.036000684	0.08962018	-0.049892958	0.138526157	0.315461904	0.159616277	0.294029594	0.518635869
YLR461W	PAU4	0.064413831	-0.000324643	0.219661087	0.185752392	0.150494695	-0.032410823	0.129058763	0.030194804	-0.05892675	0.091137879	-0.074365094	-0.000916402	0.287909597	0.116630912	0.066371672	0.212967694	0.148647815	0.478992522	0.515883982	0.227790356	0.189350173	-0.110919021	-0.083764911	0.224077329	0.212183327	0.27565074	0.269523948	0.243303493	-0.051056832	-0.102812253	0.062522404	0.064593181	0.077297695	0.168539345	0.168269754	0.192067877	0.2599895	0.088969246	0.191170976	-0.080598891	0.037494682	0.01564029	-0.045557987	0.137267426	0.257312417	0.177777499	0.383474827	0.583143532
YOL161C	PAU20	0.040976573	-0.014616156	0.182043895	0.200278357	0.127408773	-0.06342575	0.097570345	0.056195058	-0.107439548	0.083451673	-0.134046361	-0.007131527	0.254835874	0.079060607	0.058177937	0.163022056	0.189603195	0.471832573	0.446489155	0.225867197	0.216957659	-0.223085806	-0.081532858	0.153662682	0.21477139	0.288606614	0.284182429	0.170053244	-0.044218525	-0.052760262	0.085479043	0.012068023	0.077762552	0.128874063	0.067597419	0.155153379	0.209453374	0.057498794	0.28533119	0.000923029	0.030802187	-0.012619463	-0.013680818	0.10660293	0.234538108	0.131102145	0.372372687	0.577614904
YOL015W	IRC10	0.040120918	-0.021697454	0.036819793	0.023141777	-0.022903288	-0.010770872	0.020114562	0.003602237	0.092883967	0.009074804	-0.052167799	-0.000315985	-0.056000683	0.049142815	0.006506288	0.038365941	0.013783815	0.024163626	0.01844902	0.220367104	0.170271203	-0.047834944	0.004465437	-0.021923013	-0.00150696	0.094560385	0.068780854	-0.056695256	0.014098156	0.036425967	-0.009618702	-0.007019893	-0.008222221	-0.102527209	0.114806756	-0.094203956	-0.029642541	-0.058585647	-0.133932367	0.008845403	-0.005499925	0.055556629	-0.010440964	-0.102833942	0.034596063	0.05511234	0.11141865	0.351164699
YJL105W	SET4	0.049728338	-0.010693839	0.087666504	0.084880657	0.054348394	0.015854346	0.066605881	-0.063499622	-0.029292095	0.0413271	0.069207206	0.089809977	-0.003113808	0.021550793	0.007970473	0.179702118	0.463350415	0.700723767	0.880183995	0.303272247	0.139679045	0.122116067	0.026190991	-0.00253849	0.042658344	0.086566396	0.053097431	0.059355278	0.022815201	0.025581663	-0.011412011	-0.022040201	0.081148706	-0.034653805	0.12100213	-0.003375524	-0.010308731	0.05772059	0.18384853	-0.002401199	-0.016799513	0.02755042	-0.040769938	0.175837547	0.287058532	0.27247712	0.004321606	0.19363299
YJR151C	DAN4	0.044268206	0.011882023	0.121970251	0.053375516	0.151612073	0.066757411	0.104175612	-0.017700363	-0.062269937	0.063627191	0.053931527	0.048012927	0.254860073	0.06394466	-0.050529312	0.023184368	0.204941988	0.118253402	0.132155657	0.358598799	0.290400803	0.043946378	0.04752443	0.027663648	0.060725328	0.272680163	0.182921082	0.175914154	0.351277798	0.01502649	0.04873839	0.10652253	0.086335398	0.038422134	0.116777279	0.124950081	-0.007961076	-0.02489079	0.835859418	-0.142850235	-0.154499516	0.04253228	-0.020094655	0.232427448	0.271485448	0.212893009	0.244314745	0.416072249
YOL055C	THI20	-0.082187906	-0.052347306	0.017722409	0.198657587	0.073957302	-0.16427961	-0.124111436	-0.164999217	0.086702257	-0.075751103	0.129942387	0.078432217	0.20489192	0.108705103	0.157638773	0.185714334	0.174559817	0.253686786	0.324407399	0.335974813	0.141393557	0.189552605	-0.015458771	0.062508591	0.158013806	0.3785671	0.258880675	0.591918707	0.627840281	0.05867669	-0.124542318	0.032368898	0.045834348	0.105396479	0.133576676	0.018505992	0.046896119	0.161603957	0.104350083	0.089687966	0.03969992	0.091422267	-0.016552864	0.068767101	0.020669317	-0.141910762	0.201357842	0.344703525
YPL214C	THI6	-0.036749326	-0.030824086	0.307673335	0.195750743	-0.274443805	0.044254214	0.067294523	0.11259339	-0.118404292	0.066743635	0.259411097	0.208317474	0.219958395	0.214186996	0.155697435	0.275305092	-0.098979831	0.324349791	0.263791621	0.283637345	-0.010942396	0.00437914	-0.000561318	0.072297916	0.136978805	0.246116176	0.275638819	0.220825225	0.293805987	0.210787833	-0.031508114	0.169989124	0.025850931	0.175377697	0.233090431	0.248886973	0.060780656	0.138644114	0.10089694	0.003904416	0.167100966	0.236057833	0.033525199	-0.04377529	-0.05664574	-0.104734607	0.259543657	0.280113012
YGR066C	YGR066C	-0.095040448	-0.068739034	-0.074752495	0.117016748	0.124367841	0.155762181	-0.004954054	-0.062399484	0.842407644	0.344680816	-0.015740238	0.007080656	0.181191623	-0.062806286	-0.086939417	1.040296316	0.687607229	1.455844045	1.357422471	0.250634193	0.476423174	-0.030819664	0.119502269	0.646264076	0.051372103	0.200466692	0.57828182	0.889691591	1.260447264	-0.105125599	-0.018685078	0.108317032	0.283198774	0.027210683	0.366173923	-0.102316573	0.10815642	-0.0431538	0.077434435	-0.027051544	-0.055799723	0.312583864	-0.045470141	-0.040848594	0.026233491	-0.060755365	0.129639104	0.50893563
YLL055W	YCT1	0.013197816	0.000259662	0.231493846	0.252984792	0.097057879	0.123308621	0.176284477	0.132195145	-0.017081242	0.27308616	4.33E-05	0.156771973	-0.140806466	-0.032630686	-0.087025233	0.94307363	0.488072783	1.457473517	1.291980743	0.146277234	0.525547743	0.049895585	-0.004152275	0.133629277	-0.052004762	-0.256152451	-0.023186211	0.137988716	0.108317032	0.066688538	0.02613432	0.115779042	0.024135252	-0.088423453	0.106978059	-0.002099205	0.047328983	-0.041933898	-0.175145805	-0.051598005	0.058205649	0.146616116	-0.017992495	0.095816426	0.062425695	0.049686521	0.141968966	0.076559097
YHL032C	GUT1	-0.026293222	0.113607161	0.36075756	0.309583664	-0.104211912	-0.157030821	0.112740159	0.212805882	0.003199233	0.065420657	0.137818262	0.172103435	0.074697234	-0.096269093	-0.079638094	-0.019749446	-0.020751661	0.130917683	0.038408086	0.226582512	0.078842066	-0.080010138	0.18871741	-0.048324183	0.02453245	-0.000148605	-0.097109862	0.216138199	0.242181748	0.160274833	-0.117510319	-0.082705744	-0.154767707	-0.104647741	0.054640129	-0.078099094	-0.030259712	-0.142503038	1.504859328	-0.136849701	0.039896399	-0.040510252	-0.022227721	-0.064597584	0.199361399	0.059119888	-0.285968185	-0.09116558
YDR009W	GAL3	-0.091434538	0.023539251	0.088684373	0.2452766	0.028187212	-0.011689781	0.106616333	-0.016700264	0.063116334	-0.019573946	-0.050314177	-0.069903076	0.048584957	-0.038373709	-0.014206689	0.114633553	0.094979189	0.354057163	0.312676787	0.413778186	0.546491981	0.635921538	-0.068854034	0.091679528	0.052457631	0.15466097	0.093668342	0.034539722	0.081789546	0.003371963	-0.020319965	0.023099186	0.160739526	0.168025807	0.095613912	0.032425325	0.130482838	0.131589487	1.619990349	-0.030549975	-0.032800399	-0.014741496	0.029855689	0.201671496	0.145507917	0.144281358	0.527390659	0.524805903
YFL052W	YFL052W	-0.000645029	0.127395555	0.022744196	-0.082024492	-0.13703689	0.173754275	-0.039445292	-0.020899491	0.009318504	0.024192002	0.023681177	-0.001222481	-0.131542385	0.112620071	-0.065465383	-0.00365609	0.191158339	-0.085100293	0.028696444	-0.00165861	0.045498889	0.029544763	0.035483152	-0.112507477	-0.098697096	0.092640452	0.012811784	0.033313747	0.06245333	-0.076767132	0.184889615	0.187146962	-0.054091204	-0.086533412	-0.095653869	-0.176712051	0.033948004	-0.046831626	1.369890809	0.085057475	0.061001945	0.176858902	-0.047952764	-0.016336896	0.242962182	-0.045764972	0.150338709	0.129652306
YDL079C	MRK1	-0.018046545	-0.081877902	0.145560086	0.140503824	0.030519715	-0.008674986	0.061651792	0.02440479	0.018833546	-0.029211121	-0.09585429	-0.021855636	-0.132402375	-0.017580608	-0.052079547	-0.086017266	-0.037710112	-0.008080036	-0.000253937	-0.068094604	-0.062494397	0.198908985	-0.038010765	0.076586455	-0.007460679	-0.201514766	-0.084688686	-0.056653243	0.016082635	0.018278085	0.009977721	-0.025896585	0.004911221	0.110764123	0.156150639	0.027154053	0.115326278	0.046532966	1.936681271	-0.063413695	0.013698074	0.054723471	-0.005895339	0.140019491	0.27989915	0.208879292	0.163292617	0.237196565
YBR050C	REG2	-0.042774793	-0.083702222	0.050439008	0.06069766	-0.009270181	-0.043690525	-0.00250525	-0.105999492	-0.110814638	-0.005166876	0.074094355	0.012668783	0.145455733	0.141053423	-0.021918619	0.070842676	0.200265795	0.613654256	0.562581897	0.076709583	0.466757625	0.163305506	-0.024611933	-0.008426819	0.178389579	0.306588888	0.116617613	0.100385651	0.137214959	-0.050240975	-0.10767892	-0.09590517	-0.079290532	0.084662996	0.020768864	0.050773319	0.012425648	0.004968732	2.396469116	-0.124095723	0.007697845	0.083642282	0.020228375	0.20604302	0.342645764	0.265172809	0.636292815	0.767485321
YBR299W	MAL32	0.007181146	-0.046698999	0.493216932	0.534290731	0.087136924	-0.004804954	-0.019882547	-0.041399311	-0.080963552	-0.064157091	-0.023916498	0.052012384	0.055153996	0.036299355	0.015212085	0.08090321	0.103799738	0.865895093	0.792230666	0.019701915	0.097974792	0.422028422	-0.064279273	0.274422705	0.254678696	0.10276562	0.041887775	0.300732911	0.16815421	-0.064093746	-0.017827433	-0.007631809	0.091462888	0.122275136	0.214261606	0.10410849	0.241583943	0.248012543	2.892319202	-0.078475311	-0.070999861	0.077133596	-0.025234297	0.554588854	0.892460942	0.62580353	0.811281979	0.965470314
YGR292W	MAL12	0.03013829	-0.035591017	0.469635963	0.468166232	0.116071932	-0.045251291	-0.024967117	-0.002899844	-0.155048788	-0.095818825	-0.07032866	-0.003942497	0.076887406	0.002075986	0.014198159	0.055306733	0.103678912	1.017822146	1.038105965	-0.035814323	0.233200893	0.293135017	-0.045514807	0.257602066	0.201270014	0.1194093	0.074793123	0.337014556	0.318473041	-0.16602023	-0.057896171	0.043932382	0.05344503	0.190943494	0.374577701	0.171411812	0.311700732	0.348629028	3.285087109	-0.095623039	-0.118000291	0.125941992	-0.045001216	0.573393941	0.981333911	0.721512675	0.883331478	1.05338943
YFL054C	YFL054C	-0.067340098	-0.04836148	0.100829668	-0.033299331	0.058912154	-0.151046425	0.048501261	0.205304921	0.091706604	-0.065225363	-0.086507373	-0.180351436	0.1032492	-0.016765943	0.007669144	0.012368434	0.124447249	0.163357034	0.199901596	0.258362144	-0.052090015	0.304651231	0.187881738	0.3028045	0.044771794	0.107955627	0.181357026	0.229329512	0.250027746	-0.063635319	0.104242712	0.048766285	0.060988113	0.003141652	0.270935535	0.031691611	0.130179673	0.082552724	2.15315032	0.086838104	-0.044400025	0.09491165	0.012025102	0.49475351	0.550152063	0.458077461	0.503196061	0.748392522
YGR067C	YGR067C	0.070828937	-0.11165458	0.151625067	0.281656712	0.487805307	0.174368069	0.117695041	0.017494379	0.009719802	0.008443861	-0.034212023	-0.026732588	0.074162878	0.018107131	-0.007787005	0.255851179	0.422663599	0.29991281	0.285686284	0.362239808	0.277496845	0.340471119	-0.052936852	0.118040718	0.196770683	0.203251287	0.141406626	0.362464279	0.108303636	-0.055432372	0.072599769	-0.095197625	0.187425718	0.332094938	0.261855722	0.177088603	0.14056927	0.358531296	2.592103005	-0.066153958	0.085506238	0.046239588	-0.033897389	0.150936544	0.333400816	0.215740711	0.654628038	0.72267586
YKR097W	PCK1	0.104994111	-0.014180463	0.115153126	0.162738547	0.167126671	0.090216607	0.124950081	0.097502925	-0.007791357	0.069454707	0.021749763	0.051372103	0.071652852	0.07306613	0.03837999	0.187438384	0.18657662	0.417520404	0.49662596	0.176029101	0.233421817	0.018591449	0.043526493	0.109788463	0.102335632	0.12438108	0.162854537	0.096221365	0.094519854	0.018548721	0.021678707	0.008329115	0.108879022	0.093168013	0.219338924	0.172935486	0.15486832	0.274040937	3.326997519	0.054570675	0.130496025	0.167100966	-0.032347377	0.194818303	0.161345974	0.071968555	0.092126235	0.163253963
YMR081C	ISF1	-0.045779862	-0.057827089	-0.117178559	-0.342568517	-0.079449058	0.050230023	-0.079970486	0.077201977	0.00963382	-0.086187251	-0.009625964	-0.075520009	0.021465514	-0.035593975	-0.169939429	-0.092992455	-0.00331479	0.073806524	0.219921246	-0.160838544	-0.254569888	0.130311504	0.131945014	0.013540869	-0.007585399	-0.021436786	0.067129277	-0.155182123	-0.201747045	-0.006876376	0.053208672	0.031169316	0.016981179	-0.048688237	0.002162421	0.007712195	0.057970069	-0.01604802	2.335380316	0.103383496	-0.031800106	0.005213126	0.046546936	-0.032285411	-0.031373937	-0.018468793	-0.042569723	-0.042291887
YMR206W	YMR206W	-0.052413132	-0.041011855	-0.0289697	-0.006445913	0.020413304	0.026587622	0.002954497	0.041004617	0.029318593	-0.012551062	0.024816096	0.018862026	0.021522367	-0.027986767	-0.069635071	0.053917632	0.111819237	0.212855667	0.24320598	0.03849237	0.068712078	0.241705969	0.031508122	-0.00815548	0.079197176	0.165146589	0.148882061	0.056708373	0.121333748	-0.016056772	0.008558598	-0.029692613	0.114127107	0.03680573	-0.025066936	0.033144567	0.023170171	0.144685969	2.341857672	-0.041541848	-0.002200344	0.025709217	0.04649106	0.012110943	0.045428991	0.009375839	0.008056555	0.094249584
YPR030W	CSR2	-0.027992651	-0.021422142	-0.071848772	0.078842066	0.054195557	-0.013334226	0.00272412	-0.093400285	0.007956125	0.04558276	0.200880945	0.107326306	0.098635152	0.020143015	-0.000310213	0.355095208	0.575554371	0.084295623	0.094411753	0.080289267	0.303272247	0.7246328	-0.025538236	0.000836521	0.129032373	0.436801463	0.679225624	0.349002868	0.234685257	0.04977015	-0.06070872	-0.040787745	0.057845335	0.084241189	0.011953565	0.010765519	-0.011528348	0.154570252	2.422219515	-0.065385371	-0.058600672	-0.06751848	-0.019756759	0.093965746	0.093857609	0.143615454	0.195335001	0.322885722
YNL144C	YNL144C	-0.088699579	0.001398736	-0.001325002	-0.041782413	0.059106037	0.07499858	-0.062453721	0.003602237	-0.094459631	-0.029331846	0.085261479	-0.015108836	-0.030924311	0.045023523	0.048138514	0.091381647	0.36692366	0.078486875	0.114673518	-0.012113083	0.184534207	0.231383249	-0.005956182	-0.028712129	0.122248627	-0.023479454	0.068216778	0.034272071	0.161616847	-0.024077857	0.000879776	-0.045989856	0.032270148	-0.005460824	0.005788008	0.018591449	0.014298155	0.008357802	0.756519496	0.014341009	-0.019699719	0.052207194	0.017508632	0.090230159	0.183378533	0.228689417	0.326169163	0.438324779
YIL160C	POT1	-0.021943521	-0.107231297	-0.194436774	-0.166685641	0.082280211	-0.00271771	0.002536911	0.014498127	0.030717449	1.377645731	0.175824776	0.085710175	0.166792557	0.099874184	0.187945053	-0.043558184	-0.106595851	0.027026623	0.052680202	0.007238566	-0.324935645	0.107004851	0.115366243	0.121187851	0.160261914	0.338338822	0.28236863	0.276639581	0.184166014	0.106710121	0.027168209	0.099039301	0.12060409	-0.001996628	0.134312943	-0.030477772	0.175492674	0.011939257	0.779411018	0.159357935	-0.024500407	0.076025426	-0.054915238	0.18790707	0.094154976	-0.057023905	-0.021961099	-0.05345777
YHR139C	SPS100	-0.024768967	-0.08595448	-0.045836452	0.011567199	-0.103241459	-0.00290129	-0.118041001	-0.032300167	-0.001346663	-0.028669452	0.059147581	-0.037627183	-0.107837491	-0.011317494	-0.045922834	0.050592244	-0.05736164	-0.074296743	-0.042898145	-0.092733964	-0.026697315	-0.140381828	0.025000436	-0.081612237	-0.083142765	-0.144204795	0.156034127	0.19200474	0.131642163	0.101771079	-0.020710681	-0.104343727	0.091354564	0.018463261	0.028229656	-0.047223628	0.048236188	-0.080103159	-0.008805618	0.01339794	-0.025599912	0.11306034	-0.018959869	-0.061401047	-0.0686891	-0.089941263	-0.129306242	-0.176266938
YHR139C-A	YHR139C-A	-0.02138993	0.044534009	0.036960423	0.056708373	-0.084275663	0.021550793	-0.038828626	-0.001700497	0.013898129	-0.035296779	-0.000313099	-0.076691054	-0.090715364	-0.01341577	0.006721703	-0.000933726	-0.040602248	-0.026782557	-0.009917917	0.013169224	0.06245333	-0.116052367	0.023780517	0.006463202	-0.018563779	-0.034600608	0.066826284	-0.054528631	0.020271054	0.005184376	0.014669509	-0.044644043	0.035919458	0.010593673	0.001096032	-0.084034026	0.003587846	-0.067207083	-0.027060363	0.034638319	-0.031099722	0.008314771	0.005112498	-0.015744613	0.012783185	-0.039387468	-0.099862374	-0.087685846
YDR536W	STL1	-0.026570931	-0.196751475	0.029516494	0.000230813	-0.044578571	0.044030339	-0.077905692	-0.059400223	0.013998146	0.028512575	0.087041855	-0.026437214	0.10389372	0.106790513	0.021977123	-0.050569654	-0.014893086	0.034455206	0.089321874	-0.079403326	-0.085625298	0.63157928	0.000389475	-0.006046002	-0.031149844	-0.026985394	0.054001015	0.845317423	0.245726854	0.082130305	-0.030569132	-0.04181657	0.001614914	0.059299894	0.160378113	0.017964654	0.055612158	0.061444428	0.715339899	-0.011953057	0.021095905	0.118306562	-0.026146306	0.073340394	-0.070051491	-0.044995263	-0.145972431	-0.258366466
YHR211W	FLO5	0.065006979	-0.100465477	0.10414876	0.049100984	0.008056555	0.061596498	0.07774888	-0.052000277	-0.04527064	0.05397322	-0.024628077	-0.040280282	-0.074507892	-0.011985061	-0.081673309	-0.005146606	-0.086812243	-0.00834991	0.118798248	0.203777492	0.028696444	-0.057559814	1.44E-05	-0.063134827	-0.114497483	-0.174758181	0.037325989	0.428839177	0.141798973	0.15293622	0.059119888	0.013026259	0.003832474	0.016981179	0.195952267	-0.039504599	-0.05111064	0.011495639	0.383983463	-0.277378351	-0.036999453	0.170194283	-0.048658393	-0.027594076	-0.17746073	-0.084849335	-0.245943725	-0.111327268
YIR019C	MUC1	-0.018322673	0.034835491	0.010779839	-0.072487302	-0.096787386	0.074108057	0.009590826	-0.044300348	0.010636636	0.043722454	-0.011276781	0.015511842	-0.023523446	0.012697384	-0.077939197	-0.027263239	-0.028871082	0.089728639	0.037382223	-0.032157063	0.001110448	-0.016064066	-0.002372297	-0.019884009	-0.015864218	-0.080058932	-0.024532691	-0.005809874	-0.061256532	0.006089729	-0.004561793	-0.024726406	-0.036157481	-0.001805941	0.173894957	-0.029343626	-0.025632219	-0.011096495	0.056819335	-0.083497368	-0.06069969	-0.035659041	-0.039698854	0.082906924	0.094736025	0.158698946	0.033468816	0.188806012
YBR066C	NRG2	0.104081653	0.201822028	0.363159865	-0.015025739	0.419711471	0.044212241	0.176067412	0.238701269	0.063875645	0.195045173	-0.250690579	-0.117950194	-0.103382491	0.010063683	0.105396479	-0.045458227	-0.127746463	0.043694463	0.036622893	0.02755042	-0.102144673	1.231223464	0.096788093	0.091693066	0.177662715	0.677287221	0.631718934	0.019659219	0.23383899	0.378944367	-0.048662871	-0.008786748	0.058995251	0.151962698	0.176756784	0.395611256	0.124685459	-0.170762554	-0.110722721	-0.127070397	-0.046399508	-0.04211808	-0.273911685	1.17062366	0.603311837	0.472778887	-0.18110691	0.072983846
YLR237W	THI7	-0.06983342	-0.036224052	-0.170049802	-0.078926295	0.000937447	-0.093387969	-0.077343911	-0.064799771	0.055403922	0.043176495	-0.034619819	-0.00300104	-0.210137233	-0.137492269	-0.127182275	0.383618593	0.041425236	0.24954243	0.590558887	0.058136363	0.175224364	0.100197241	0.036313426	0.003443927	-0.086734101	-0.329645485	-0.106299192	0.665110767	0.587701023	-0.226045862	-0.143559232	-0.085389555	0.073765405	0.041747626	0.554942429	0.023652794	0.122182347	-0.030554395	0.339297026	-0.145228744	-0.198799953	0.328158617	-0.092712432	0.054820698	0.010249918	0.002104799	1.299578786	1.443001866
YMR323W	ERR3	-0.045778371	-0.038849376	-0.122186661	-0.251540482	-0.092921674	0.085302271	-0.059836257	0.017793663	-0.03726295	-0.10906776	0.148062035	-0.039086524	-0.006963355	0.007166791	-0.011321856	0.033215061	0.028229656	0.025865102	0.034427032	0.041130815	-0.260184735	0.103437208	0.083723962	0.171065882	0.007855688	0.035328303	0.148127139	0.176105708	-0.039655849	0.11408712	0.091530591	0.000663487	0.083015889	0.041144837	0.151274353	0.045792419	0.165635437	0.269045115	-0.032736938	-0.059837762	-0.11970003	-0.00792626	0.047552347	-0.147218078	-0.156615853	-0.284298122	-0.010536877	-0.081143633
YDL080C	THI3	-0.106122158	0.115113169	0.028356977	0.077407084	0.046756454	-0.039203633	-0.049881011	0.02820136	-0.057670921	-0.038655236	0.106562734	0.005543711	0.036876049	0.125386611	0.057526521	0.1518718	0.155826926	0.065944485	0.051775791	0.094073884	0.04263033	-0.034786813	0.016567633	-0.010220099	0.066302776	-0.029970977	0.054195557	0.246347278	0.082470976	-0.034704052	-0.146871433	-0.119707868	-0.061410081	-0.013487124	0.21017687	0.106053449	-0.005476754	-0.083673172	0.123162918	0.031225789	0.075601086	0.134878054	-0.043095827	-0.154258668	-0.08443474	-0.083653301	0.038590699	0.080766797
YIL120W	QDR1	-0.014963055	-0.056978881	0.023737945	0.136572033	-0.057070434	-0.019303426	-0.014439823	-0.01090024	-0.002499469	0.016539108	0.221691504	0.252742618	-0.053230219	0.041172881	-0.041810628	0.052916646	-0.054663483	0.138565481	0.129151106	0.228283063	0.422642082	0.163292617	-0.047208723	0.116151802	0.050675821	0.114300393	0.023439892	0.303038389	0.200303465	0.072860405	0.014098156	0.021110123	-0.01187887	-0.004278157	-0.050441161	-0.021474859	-0.006283617	0.035455	0.484395951	-0.13989374	-0.110699363	0.083642282	0.015854346	0.162609667	0.102698438	0.171603963	0.532506466	0.538001716
YPL091W	GLR1	-0.030351058	-0.191275582	-0.037098628	-0.017542638	-0.055060618	-0.056212168	-0.001003022	0.18580313	-0.053559579	0.062315162	-0.097279623	-0.089161441	0.086376168	0.087367788	0.099160522	0.056125678	-0.045919854	0.221394554	0.198041469	0.296839148	-0.20316805	0.145168752	0.260591775	0.074710935	-0.006272025	0.002911305	0.27380231	0.292180985	0.277294457	-0.06214793	0.105450124	0.045540825	0.030547963	0.138565481	0.233826727	0.038394038	-0.008859325	0.213677004	0.108771987	0.299514294	0.217205897	0.256696701	-0.014668623	0.221233681	0.167858869	0.075272478	0.39263615	0.404717863
YPR126C	YPR126C	0.077858232	-0.044964004	-0.214862958	-0.186542615	-0.060847159	0.120590821	-0.034241568	0.003501497	0.304546088	0.048808128	-0.071372718	-0.074553467	-0.11846067	0.093452007	-0.014514142	-0.123022251	-0.126002595	0.067803904	0.081680492	-0.161704898	-0.134201512	-0.270227134	-0.024623673	0.017123751	-0.164653122	-0.427294612	-0.226812154	0.002479304	-0.135926798	0.115366243	0.04678439	0.014369577	-0.006460405	0.080193743	0.043120489	0.154829457	0.118333139	0.115113169	0.090203054	-0.147349104	0.035905384	0.161204055	0.012325522	-0.217749134	-0.307178259	-0.279728532	0.240705103	0.225830182
YML131W	YML131W	-0.068811662	-0.175717667	-0.025751177	-0.171816885	0.185993373	0.256950259	0.029558897	-0.208899424	-0.074735783	-0.109592222	1.308331728	1.182997346	0.536142469	0.266792536	0.076654859	0.166484073	0.305351883	1.279435635	1.219772577	-0.091231659	0.083805643	0.459746361	-0.050390366	0.371759564	0.402940422	0.517598212	0.485272229	0.586567819	0.32534036	0.363283247	0.094492823	0.121506169	0.154907197	0.282439798	1.294053078	0.765780807	0.313872725	0.164490238	0.875890136	0.460081995	0.292499065	0.200504348	0.097718656	-0.103353038	0.296193063	0.490282595	0.366990775	0.527821004
YEL059W	HHY1	0.021692919	-0.005885199	0.032975364	0.023993369	-0.007952372	-0.045949642	0.039236676	-0.005100275	-0.002275481	-0.004670341	1.365770936	1.040745258	0.017608399	-0.031429965	-0.027777907	0.117269479	0.072805531	0.066784963	0.041074727	0.126761466	0.079101577	0.037157279	0.046421211	0.037747681	0.056985762	0.211759836	0.105383068	0.101408042	0.094141461	-0.002235022	0.007367753	0.007339046	0.030646835	-0.010268047	0.051622681	0.007726545	-0.000168805	0.011195046	0.013269292	0.015897153	-0.021799976	0.008286082	0.000187538	0.004911221	-0.004703632	-0.004195681	0.028272096	0.078295574
YOR389W	YOR389W	-0.174748406	0.06743221	-0.073912501	0.087829411	0.158698946	0.000980699	-0.021244977	-0.26189974	-0.25176549	-0.054067239	2.664362192	2.429166079	0.07187248	0.077885576	0.096612699	0.089186259	0.023567636	0.712454915	0.624624968	0.320357591	0.26175946	-0.337209344	-0.050200645	0.141014174	0.054459538	0.563616991	0.226298884	0.275221646	0.020669317	-0.077814333	0.067735076	-0.213097572	0.307311952	0.030547963	0.226804435	0.121267438	0.210613295	0.123520531	0.086104371	-0.241759941	-0.244999647	0.015297736	-0.063866019	-0.159358725	-0.15963909	-0.311332643	0.005572454	-0.030415887
YPL277C	YPL277C	-0.193976268	0.033426527	-0.077901125	0.023482475	0.085560627	-0.085114062	-0.073640712	-0.213099241	-0.205312148	-0.020501407	2.70639348	2.436209917	0.122752219	0.123401336	0.129243448	0.107647702	-0.052416123	0.645526469	0.586366057	0.323231697	0.263383031	-0.361269981	-0.07674735	0.237747267	0.056860942	0.476381689	0.261410475	0.308687061	0.064262055	-0.113780759	-0.044075724	-0.183570683	0.233114973	0.04509344	0.217404455	0.075847492	0.155231118	0.132511035	0.078910366	-0.262095243	-0.291999966	-0.026976574	-0.111827612	-0.191219583	-0.218890443	-0.388534874	-0.012319688	-0.031285476
YNL270C	ALP1	0.051553082	-0.089773908	0.125637874	0.159151226	-0.094362594	0.013726655	-0.09797892	0.023993369	0.04608589	0.016239565	0.56525594	0.394151896	0.048877861	0.063917056	-0.047872227	-0.06451913	-0.015377112	0.340231806	0.456753582	0.174853802	0.073436379	0.156008214	-0.038361855	0.069193453	-0.028139755	-0.129874423	-0.037732325	0.029318593	-0.067388467	0.004580491	-0.047788713	-0.112761743	0.020014968	0.038098998	0.066702314	0.00054812	0.181522414	0.002810516	0.699480534	-0.076096289	-0.053099994	-0.043379765	-0.033083793	-0.044218525	-0.105522901	-0.08533445	0.072599769	-0.281384558
YCR039C	MATALPHA2	0.055153996	-0.061824132	0.35490346	0.456743091	0.045750488	-0.018777156	0.15965502	0.507901192	-0.074927241	-0.009395058	-0.114370972	-0.236166939	0.196229324	0.107821763	0.122950964	0.273014516	0.266204864	0.144790366	0.047817547	0.235040769	0.15486832	0.629249334	0.112740159	0.398755312	0.353018343	0.256527633	0.151715964	0.194503143	0.192484573	0.036468167	0.176258937	0.231850162	0.279887259	0.271927595	0.444985032	0.325513065	0.268494278	0.138827577	-0.007073534	0.388795704	-0.085199766	-0.23717837	-0.129441947	-0.28814745	0.067060418	-0.001117078	0.05461235	0.220911875
YLR225C	YLR225C	-0.122480318	0.039517447	-0.053999841	0.009375839	-0.022629213	0.112700127	-0.072487302	0.11060378	0.054376181	0.086973935	0.159577519	0.149779633	0.569004953	0.307638347	0.120895997	-0.028026484	0.074423231	0.108491004	0.033186864	0.104564793	0.09751641	0.277877659	0.086403348	0.458980382	0.288039565	0.515591383	0.46612069	-0.038222596	0.195448384	0.198934123	-0.022090008	0.075477868	0.1927118	0.263310909	0.495111823	0.19519639	0.231604442	0.222297609	-0.292528212	0.547281981	0.339604914	0.10089694	-0.051825296	0.06743221	0.462083727	0.337676853	0.515853703	0.424373925
YGL052W	YGL052W	0.003645409	0.034934066	0.105101422	0.187577739	0.031875074	0.11252667	0.009590826	-0.001700497	0.174342498	0.007138079	0.168950051	0.086335398	0.025326518	0.077037863	0.002565714	0.28741318	0.044254214	0.148218274	0.120405033	0.027267311	0.109146558	0.151378274	-0.014109075	0.130535558	0.10276562	0.490857601	0.445271164	0.110015728	0.086675085	0.104296401	0.059272204	0.006132827	0.164644703	0.037494682	0.063530549	0.02051287	0.110577062	0.006678623	0.004911221	0.100049183	0.097098351	0.062743425	-0.012113083	-0.058844097	0.135836899	0.028455995	0.239373595	0.412543088
YGL053W	PRM8	-0.136883005	-0.032813683	0.322885722	0.558267653	0.164696187	0.097543381	0.214510307	0.302196205	0.028837863	-0.039123584	0.33270222	0.086675085	0.288866431	0.106790513	-0.017311921	0.329536974	0.25348106	-0.026238861	-0.054617032	0.324948818	0.481267929	0.569491088	0.234844625	0.344089925	0.435948551	1.137490392	1.076086998	0.967235029	0.486374557	0.209603086	0.202135578	0.237881824	0.282677025	0.061167892	0.202762485	0.017095238	0.27710399	-0.781454384	0.472664505	0.397025287	-0.095900543	-0.085293129	-0.060526662	0.200429022	0.143693805	-0.029920898	0.318392038	0.531538665
YKL189W	HYM1	-0.128884986	-0.027445557	0.117814712	0.104242712	0.038562603	-0.037334014	0.24954243	0.213104606	-0.094538189	0.04461794	-0.046234142	-0.049715247	0.27307421	0.126391426	-0.005693998	0.016054101	0.116617613	-0.015374195	-0.041415639	0.08738137	0.03635563	0.571385562	0.097057879	0.274017096	0.255947828	0.416731656	0.316192091	0.410482228	0.111672372	0.017765163	0.092829853	0.043358505	0.119794399	0.000620226	0.090948254	0.039784126	0.082825191	0.017351842	0.204040527	0.233654946	0.078199923	-0.187120676	-0.04658575	0.147280648	0.203151032	0.092856914	0.257746875	0.385685027
YPR115W	RGC1	-0.042189382	-0.067317426	-0.127267361	-0.175953984	-0.116480842	-0.133414805	0.083546981	0.18580313	-0.081175677	0.236351788	0.074135467	0.053222574	0.172820315	0.179638431	0.028753012	0.108825512	0.064151667	0.018577207	0.049477428	0.165095121	0.274720848	-0.048115343	0.199587554	0.338167667	0.240021184	0.519652605	0.377479166	0.26287812	0.155736283	0.125452727	0.051288567	0.088155165	0.238896892	0.183912024	0.271138787	0.147528127	0.159034938	0.101448379	0.394975036	0.068079166	-0.102799848	-0.139683932	-0.089789256	0.073024988	0.050829031	-0.11869248	0.199612677	0.242901236
YIL037C	PRM2	-0.117979936	-0.063608177	0.329605848	0.629323959	-0.101700313	-0.042352799	0.037579019	0.048696548	-0.139610827	-0.024259772	-0.246534094	-0.167957425	-0.026900141	-0.057040416	-0.110621467	0.166933924	0.404532582	-0.034383401	0.028328683	-0.197729006	0.281585515	0.931683064	-0.054431248	0.619976342	0.147020087	0.152001649	-0.144313216	0.666738391	0.219363704	-0.186872676	-0.041930929	0.038801376	0.287885964	0.072092079	0.208429858	0.044338159	0.398744375	-0.132989183	-0.125928596	0.548357725	0.011295251	-0.102059498	-0.163668633	-0.058567617	-0.009355851	0.007755245	1.187438369	1.302792788
YML047C	PRM6	-0.033018842	-0.041798748	0.281846583	0.974588037	-0.154242605	-0.092723198	0.122301653	0.035103038	-0.102689862	-0.037631627	-0.34396866	-0.250671685	-0.032335576	-0.016405476	-0.245144993	0.319987804	0.593697965	0.033567484	0.093519613	-0.13083294	0.158453375	1.636116505	0.067225672	1.09315455	0.744092166	-0.102472998	-0.111042097	1.089091301	0.10081622	-0.150306523	-0.085767679	-0.05037244	0.773304343	0.614342332	0.584943235	0.236988485	0.840934515	-0.075869702	-0.314709276	0.150572672	-0.153900683	-0.037199292	-0.261731952	-0.160561174	-0.152586699	-0.149123773	0.158815265	0.003645409
YPL192C	PRM3	-0.004187	-0.062709853	0.094425261	0.368287832	0.027168209	0.002810516	0.014926544	-0.061300188	-0.051112138	-0.037816741	-0.040136389	-0.033325907	0.017366096	0.01641074	-0.04393591	0.128834486	0.311003149	0.142936185	0.222928181	-0.030473351	0.042182039	0.819856167	-0.014872678	0.241022527	0.226015225	0.195901886	0.061568849	0.017237801	-0.004709421	-0.047092453	-0.086285271	-0.027591135	0.488525301	0.132840022	0.247174084	0.061568849	0.187096283	-0.010592102	-0.127673954	0.024234561	0.027196525	-0.01158652	-0.039694402	-0.050140895	0.129652306	0.090257265	0.138971701	0.284372002
YMR232W	FUS2	0.015269186	-4.33E-05	0.023752136	0.117309392	-0.081790872	0.042168029	0.215691015	0.079402007	0.024872819	-0.043112177	-0.059709944	-0.052164804	-0.050838631	0.02612015	-0.059785128	0.049449548	0.067845196	-0.033228464	0.027437182	-0.123314507	-0.05995506	0.154129505	-0.045264687	0.19546099	0.061333816	0.185308382	0.068024121	0.159603357	0.004091447	-0.021439714	0.163897991	0.004177761	0.044268206	0.00680786	-0.105887711	-0.036321692	0.086647913	-0.037640512	-0.101629101	0.253190577	0.004594872	0.025383221	-0.092004918	0.023525055	-0.003553402	-0.088460267	0.340995163	0.432382196
YIL122W	POG1	-0.042403311	0.110951163	0.084554151	0.017793663	-0.062937394	0.019716145	0.073367819	0.180695295	0.031860963	-0.067287192	-0.063650392	-0.157645434	0.346588194	0.175364912	-0.013669166	-0.107413128	-0.037542779	0.125174969	0.102241553	-0.194245294	-0.240544155	0.452321321	-0.022139817	0.297919184	0.045037504	0.391569793	0.123215899	-0.065149896	-0.101958863	0.02142287	0.155101553	0.158375815	0.018178364	0.247198388	0.169501752	0.055001244	0.202311143	0.042238086	0.478412718	0.009232498	0.070293143	-0.120868288	0.012954771	0.124579594	0.342679888	0.310072511	0.255681992	0.149922669
YLR176C	RFX1	0.039966565	0.061167892	0.013269292	-0.057550803	-0.125810534	-0.026729649	-0.084959507	-0.202600136	-0.024113065	0.090460531	-0.059319045	0.023113383	0.057249233	-0.046374179	0.01171031	-0.056840815	-0.024201088	0.077543817	0.035215676	0.106227703	-0.261389524	-0.114116438	0.091029525	0.114620224	-0.050375428	0.018078636	0.080794081	0.244923577	-0.054916736	0.080548517	0.06671609	-0.148656726	0.08744926	-0.174715847	0.185612857	0.06644056	0.041257001	-0.088202596	0.053305998	0.112780191	0.076203339	0.178058073	-0.067273587	-0.091237806	-0.034149975	-0.187575713	-0.268462211	-0.101387627
YOR338W	YOR338W	-0.079709746	-0.130425453	-0.206568524	-0.132277459	-0.220172137	0.005500596	0.215902194	-0.070799835	-0.138973653	-0.192092836	-0.02403238	-0.088084504	0.072654642	-0.078260534	-0.11510361	0.141472027	0.390018284	0.134378672	0.672705948	-0.168202192	0.449471563	-0.309954852	-0.386822939	0.036960423	-0.103970014	0.6678195	0.295229316	-0.123919643	0.080275625	0.039461296	-0.165191725	0.065723948	0.360341787	0.709043562	-0.112699337	-0.121219739	-0.000881756	0.38845408	1.78490603	-0.296762854	-0.287900835	-0.271961093	0.203238755	-0.193943262	-0.247936532	-0.313744217	0.32517916	-0.224501014
YDL089W	NUR1	-0.048370432	-0.124356739	0.223990873	0.102443136	0.228295386	0.111178249	0.085125484	0.065296568	-0.153504282	0.070403069	-0.265131295	-0.251571387	-0.038375191	0.086240277	-0.033017367	0.02142287	0.041299064	0.01007801	-0.019850366	-0.060941964	-0.146812335	-0.085013062	0.031282261	0.301845133	0.154362857	0.003933191	0.097192757	0.280896932	0.290919781	0.016738769	0.04071011	-0.074384846	0.135823771	0.155930534	0.330168277	0.193506837	0.152819425	0.331040174	-0.194699287	0.216647327	-0.080499731	0.00286811	-0.044236377	0.046141781	0.120803133	-0.057450213	0.425179988	0.523883104
YEL038W	UTR4	-0.017309001	-0.055255476	0.265448898	0.099066243	0.371201992	0.356842458	0.227359101	0.186006054	-0.077794537	0.016596157	-0.449185997	-0.30412373	-0.360625207	-0.180341631	-0.011441094	-0.11289122	-0.078549959	0.093005709	0.027861776	-0.358668536	0.039868332	0.013340765	0.028003277	0.233875796	-0.238730043	-0.309021592	-0.164008036	-0.00981914	0.060158089	0.263731539	0.295875818	0.198783293	0.084132314	0.146225095	0.236143574	0.21705696	0.083220176	0.058468897	-0.066119216	0.110069193	0.122897968	0.114820093	0.099093176	0.159409598	0.18466115	0.249287561	-0.118867926	-0.095462725
YGL163C	RAD54	0.062066436	0.086512044	-0.051699683	-0.163531274	0.093654819	0.067845196	0.183581784	0.155399516	-0.032239676	-0.044026639	-0.044733327	0.002508108	-0.032486074	-0.162686437	-0.005798286	0.212033868	0.138657227	-0.094532028	-0.071759313	-0.047463652	0.042027909	-0.242039725	0.03339833	0.136060104	0.026601786	0.005902957	0.007841339	-0.273719817	-0.119206347	-0.051722113	0.105812147	0.057942349	0.353899121	0.245020971	0.504508555	0.322839588	-0.002349176	0.320519328	-0.078062542	0.142034337	0.174802676	0.029262045	7.21E-05	0.212967694	0.326629371	0.335288882	-0.031483047	0.00604663
YDL085C-A	YDL085C-A	-0.015084052	-0.090423495	0.38372916	0.378400654	0.32572028	0.069660924	-0.105246641	-0.306899816	0.234942704	-0.018121051	0.203276336	0.025227284	0.123189412	0.11053697	0.127065331	0.107620917	0.096032403	0.166522637	0.129362166	-0.215072274	-0.065346122	-0.545327127	-0.01366771	-0.102531858	0.014883708	0.139142022	0.197110504	0.189451397	0.67455107	0.228898704	0.009390173	0.092369832	0.040036727	0.397792012	0.268721819	0.44788596	-0.249959543	0.026205158	-0.288922757	-0.264796734	-0.356300771	-0.087334812	-0.104702033	0.286751062	0.191992104	0.244984448	0.412347972	0.463224858
YEL047C	FRD1	0.011867715	-0.097583689	0.138408199	0.086593568	-0.056662243	-0.048249595	0.032241929	-0.261799425	1.377062678	-0.048725545	0.082143933	0.069633432	0.053556245	-0.093358725	0.034356598	-0.020457506	-0.099601112	0.4049685	0.438154429	0.478951097	0.407015503	-0.273526222	0.038239501	0.053069618	0.164438754	-0.218924031	0.187856406	0.102859661	0.375801235	0.276079744	0.103141747	0.154233217	0.181166172	0.474212766	0.474555463	0.306332231	0.041439254	0.347393543	-0.766615033	-0.335047573	-0.114500597	-0.028370738	-0.10058149	0.154959023	0.225990549	0.567253351	1.057124376	0.895581842
YGR180C	RNR4	0.025496621	0.030392583	-0.208931103	-0.137577966	0.030646835	0.28673923	0.106991462	-0.180199415	0.441589713	-0.002934539	0.130047843	0.037227575	0.59691608	0.230412081	-0.092381701	0.07070531	0.083941765	0.674288869	0.772949755	0.107312918	0.173869386	-0.200473323	-0.263376087	0.428485483	0.115312964	0.232378334	0.197664127	-0.07612671	0.107754812	0.048291996	-0.081971049	0.092829853	0.391382814	0.967707217	1.330242872	1.136112571	0.454691798	-0.001493963	0.126946434	-0.121692128	0.113193728	0.10410849	-0.140071794	-0.023472123	0.382921726	0.326514334	0.547400475	0.250355274
YGL239C	YGL239C	0.025524968	-0.03337758	-0.153969705	-0.242333233	0.019502662	0.05690255	-0.004341825	-0.065500103	0.271342009	-0.041996282	0.050912593	-0.033337716	0.029445818	0.036440033	-0.022551542	-0.163817316	0.027621187	0.205505118	0.1299292	-0.091058008	-0.136405617	-0.154856041	-0.05260165	0.132774234	-0.059015423	0.068959668	0.157147214	-0.137195543	-0.100640267	0.03193152	0.015083599	0.02446153	0.281905919	0.011624445	0.30699712	0.264476389	0.16108793	-0.02244457	0.096504755	-0.073428176	-0.013099815	0.096680157	0.016667465	-0.110177599	-0.085423231	-0.055994682	-0.009049495	-0.135224715
YIL066C	RNR3	-0.035994764	0.003443927	0.228492409	0.256068647	0.128636539	0.036243081	-0.062495902	-0.099299707	1.368790746	-0.056399684	0.09253221	0.072832972	0.029148944	0.004652395	0.001773424	0.092112698	0.19100669	0.738646805	0.593803108	0.322851121	0.353108704	0.054403968	-0.030504296	0.460595787	0.171719238	0.153960943	0.02641765	0.116670832	0.070540458	0.072846688	-0.11665602	-0.070189312	0.755417466	0.851799011	1.191657424	0.59321034	0.271772265	0.195586979	0.638129473	-0.030221406	0.082797945	0.229157195	-0.032247052	0.09875641	0.085642204	0.129705057	0.337254375	0.385044426
YML058W-A	HUG1	0.042938448	-0.051645853	0.258784235	0.373809665	-0.023497051	0.038969893	-0.130065441	-0.033900343	0.855646908	-0.132282197	0.050439008	-0.028023543	0.237857372	0.180045992	-0.025281277	-0.160986945	-0.351643175	1.109387279	1.193494201	0.53476882	0.439793319	-0.246265397	-0.005530337	0.268003136	-0.087998629	0.181496963	0.064772509	-0.2708745	-0.01439465	0.153779402	-0.133479685	-0.080403633	0.0988103	1.771615148	2.166301012	1.602366567	0.229304895	-0.159255609	-0.892079175	-0.161554828	0.064206861	0.859691322	0.014155302	0.038941808	0.04977015	0.325674236	0.548643768	0.68746388
YLR034C	SMF3	-0.093429528	-0.142474368	0.178325832	0.009576495	-0.220266253	-0.094767727	-0.097262643	-0.063100159	0.148192242	0.074984886	0.053389419	-0.034810457	0.177892283	0.107232563	-0.059518993	-0.089290358	0.055945273	-0.016565997	-0.062491383	-0.04345708	0.193923101	0.229058728	0.015183534	0.180440694	0.159616277	0.305772126	0.400559783	0.097651243	0.352724642	0.008515573	-0.079356074	-0.270442873	0.251809984	0.084880657	0.338635504	0.304557771	0.176692963	0.149831653	-0.12849696	-0.304978997	-0.209099546	0.092207439	-0.008081487	0.227371424	-0.231594607	-0.075872742	0.407069892	0.51860565
YOR316C	COT1	-0.040676445	-0.135273829	-0.034723263	-0.191234395	-0.260516495	-0.144927219	-0.068599835	0.156396627	-0.141057789	0.099833801	-0.064633794	0.035637986	0.155166343	-0.210492745	-0.15798825	-0.182037905	-0.006319842	0.460574836	0.391624749	0.169565886	0.316551268	0.381338745	0.252427757	0.209790215	-0.002472011	0.187514395	0.401346505	0.420983553	0.345998079	0.110363238	0.094276614	-0.006703886	0.244911417	-0.006219862	0.257541716	0.109975621	0.131062627	0.173229784	0.919729054	-0.06645304	0.021593433	0.310363382	-0.057469729	0.456185848	0.010837116	-0.037634589	0.586788774	0.72895664
YDL018C	ERP3	-0.02259404	-0.039212529	0.4772214	0.486971736	0.104658708	0.095708422	0.010894391	-0.089299567	-0.089109264	-0.126780525	-0.209935308	-0.072859026	-0.120993801	-0.066803567	-0.051006015	-0.031853203	0.038689017	-0.062822863	-0.155188546	0.249991372	0.115139812	0.575941563	0.0647863	0.079361044	-0.020236567	-0.133628458	-0.079109162	-0.280513376	0.086335398	0.025581663	0.11855907	0.012296914	0.236670166	0.095546402	0.220788077	0.251688808	0.049407724	0.396181405	-0.234509379	-0.04021056	-0.070899844	-0.073478267	-0.045267664	0.143615454	0.042700361	0.097165786	0.069207206	0.176616386
YDR263C	DIN7	0.024121065	-0.092426307	-0.079763114	-0.049076267	-0.144805998	-0.144003928	-0.00813952	-0.051599499	0.007166791	0.005486223	0.173984483	0.169501752	0.078855731	0.046630748	-0.047648542	-0.07246758	-0.019423326	0.125135288	0.070169471	-0.076980166	-0.069459453	-0.121747069	0.023709562	0.008902756	0.072791815	0.023439892	0.040191073	0.044296186	0.020370629	-0.034727696	0.076750621	-0.080121465	0.399203897	0.008759367	0.205730304	0.105825558	0.002407291	0.098567784	-0.098687828	0.02641765	0.088901423	0.10911981	0.069000922	-0.055501334	-0.136691079	-0.066330679	-0.05881254	0.058358062
YBR070C	ALG14	0.094952174	-0.144504577	0.442970038	0.364852548	0.29923293	0.162906081	0.203464285	0.022104997	-0.162986845	0.097125322	0.033003569	0.052207194	-0.106091112	-0.095433436	0.134194657	-0.091952637	-0.127514765	-0.006424176	-0.043360438	0.06868457	0.013283587	0.228898704	-0.030446829	0.038660929	-0.121651322	-0.094421118	-0.118949391	-0.230082735	-0.061355885	0.459924668	0.151352286	0.115566	0.275448144	0.294747204	0.363440245	0.34325999	0.081353262	0.955082119	0.122579962	-0.31581682	-0.300400406	-0.025194656	-0.043647401	0.737548351	0.863097966	1.000865459	-0.172943577	-0.141867787
YDL101C	DUN1	-0.000800918	-0.016271237	0.122606456	0.100345276	0.171270892	0.127065331	0.129401729	0.047301061	-0.01521235	0.089186259	-0.078633748	-0.024206957	0.112166323	-0.024202554	-0.11516767	-0.100640267	-0.040265448	0.021835027	-0.074538276	0.171040252	-0.098666199	0.439442277	0.100574039	0.273468137	0.190968767	0.119820952	0.089755751	-0.234205589	0.037044793	0.050522592	0.131299734	-0.020479457	-3.243837595	0.396247178	0.572579265	0.479158104	0.091828443	0.503409803	0.214373514	0.020043425	-0.088699579	0.286561817	-0.007750743	0.179804027	0.127131388	0.368287832	-0.037499838	0.078664482
YOR114W	YOR114W	0.028555008	0.065337934	0.092883967	0.147944853	0.076408595	0.03541277	0.127527624	0.079497583	0.033722524	0.015540387	-0.010108226	-0.026401948	0.053417224	0.118346438	0.077311374	-0.119493127	-0.140135378	0.012725985	0.02811647	0.20846732	-0.228467643	0.257891655	-0.001865167	0.143458724	0.034004368	0.192964241	0.07440953	-0.162121326	-0.11050465	-0.059052996	0.096518248	0.080084562	0.380009025	0.379310429	0.384248793	0.303178698	0.051107556	0.458833426	0.002119204	-0.011310224	-0.050000492	-0.062000331	-0.021739926	0.278448701	0.215479806	0.191019326	0.251991689	0.27540046
YKL101W	HSL1	-0.019382384	0.02847014	0.000807683	-0.032545097	-0.050729539	-0.036229968	-0.002513921	-0.085199766	-0.113713637	-0.059022937	0.152494967	0.07799492	0.454439133	0.268506259	0.25686574	-0.004275263	0.077885576	-0.081596971	-0.076824956	0.074135467	-0.128612086	-0.007327269	0.037832007	0.100466393	0.428571224	0.450337648	0.230387494	-0.183852524	-0.036179669	0.194036603	0.076928444	0.005644309	0.27999419	0.176016331	0.50848949	0.150078699	-0.035591017	0.441387862	0.127025694	0.019061364	-0.074400038	0.092572801	-0.01185705	0.057179905	-0.089520596	0.086593568	0.05595915	0.040808287
YAR018C	KIN3	-0.035789181	0.014740912	0.025610009	-0.004176872	0.073847651	0.072654642	-0.101926342	-0.002200344	0.077817231	-0.018129814	0.076805338	0.033285554	0.083900928	0.175416023	0.194717467	-0.312507451	-0.154438496	-0.011903598	-0.038330741	-0.019554935	-0.135467157	0.499210626	-0.023051338	0.736440361	-0.049336005	0.007152435	-0.151644066	-0.208145931	-0.170044929	0.01720929	0.092708096	-0.026150713	0.103141747	0.395073772	0.4676238	0.337551266	0.535983264	0.518061698	-0.149115786	-0.123808019	0.110403337	0.162880302	-0.045955598	-0.123152658	-0.199704319	-0.112931788	-0.014595753	0.014498127
YDR503C	LPP1	-0.046748172	-0.100929581	0.141694367	0.196544096	0.175658718	0.028837863	-0.105389424	-0.215799257	0.052874923	-0.021681344	0.013154929	0.050202157	0.162738547	0.164026767	0.061997335	0.051525239	0.002191232	-0.131632462	-0.127831578	0.061720908	-0.315026909	0.653647065	0.182425335	0.371447355	0.200617343	0.225410685	0.211062044	0.49300167	0.631653786	0.017294822	-0.03190925	-0.033057224	0.117163077	0.324142367	0.50782001	0.462115169	0.220689043	0.394678772	-0.011694144	0.043792434	-0.072000422	-0.184268832	-0.144144222	0.135653064	0.102281868	0.075683229	0.070032045	0.152962163
YDR261C	EXG2	0.04935196	-0.050415765	-0.428659082	-0.454065234	0.215355545	0.107245959	0.030745696	0.03339833	0.12353377	0.01248286	-0.078450941	-0.114828631	0.531588554	0.288854629	0.263106555	0.059701372	0.071831301	0.195234194	0.268458337	0.023525055	0.07417658	-0.632309139	-0.056102671	0.152910262	0.266684622	0.264728576	0.128926829	0.296709955	0.407994419	-0.015924023	-0.071650147	0.001485211	0.133602977	0.261362314	0.463423669	0.419733048	0.041621484	0.329686225	-0.130389124	-0.082380354	0.033003569	0.021778185	-0.103244558	-0.033066079	0.204353601	0.059133735	0.248000413	0.249166176
YGL036W	YGL036W	0.01541193	-0.084164016	-0.375906587	-0.554476678	-0.145185664	-0.059442319	0.068065405	-0.076800607	0.001903102	0.07051298	-0.186237276	-0.143388718	0.454997063	0.170066059	0.034455206	0.160765335	0.211734921	0.032693319	0.072654642	-0.088320687	-0.241435856	-0.098151863	0.066289	0.410710126	0.199135214	0.233691767	0.245410472	0.338806599	0.229944706	-0.325685799	0.03414527	0.043092486	0.111872643	0.190450504	0.425921142	0.339354068	0.233151794	0.113673829	-0.131762072	0.117801413	0.023596022	0.093992785	-0.120391458	0.301306695	0.34116599	0.200466692	0.119542107	0.134733513
YOR044W	IRC23	-0.139709353	-0.015391693	-0.017173218	-0.265006483	0.102792487	-0.042502858	0.109841928	0.034201626	0.70366776	0.034680571	-0.033379056	-0.052323371	-0.035806928	0.040836334	0.016710248	0.134234086	0.038014691	0.215604052	0.148712888	-0.232399434	0.286159635	0.219524786	0.059978187	0.118758388	0.020669317	0.149974674	0.106817298	0.301833451	0.155852824	-0.169150844	0.05502902	0.076955795	0.120975599	-0.016007172	0.194314033	0.073546059	0.173063457	0.192408815	-0.584087789	-0.100326277	-0.183200434	0.315890789	0.03308817	0.159822911	0.447251201	0.678513646	0.492365956	0.665192664
YLR376C	PSY3	0.076408595	-0.052000277	0.264272183	0.331040174	0.278163225	0.044240225	0.091869056	0.433098316	0.047063693	-0.019840129	0.082470976	0.054153871	0.087462842	0.056444801	0.146172941	-0.048527088	-0.057709962	0.080794081	0.012182473	0.013540869	0.032820247	-0.059484415	0.056000784	0.281561762	0.027040783	0.027847623	-0.009050947	-0.235526457	0.090975344	-0.090876684	0.005011863	0.04541501	0.085995637	0.344851226	0.349048168	0.161178246	0.165056527	0.454144299	-0.105482541	0.097556867	0.078705467	0.349387944	-0.000424215	0.162261605	0.223410189	0.262240708	0.087313473	0.228172213
YHR152W	SPO12	0.006635541	-0.153509095	0.393789589	0.490107983	0.111004598	0.136217639	-0.075900115	-0.010199758	0.203100905	0.019474195	-0.003998917	-0.010750523	0.123242401	0.057623558	0.110630512	-0.192107663	-0.060171641	-0.009910653	-0.009935348	0.327986211	-0.145243093	0.078295574	-0.094225518	0.659888029	0.314766109	0.033144567	-0.210082158	-0.285301685	-0.035599887	0.326226682	0.043204498	-0.029533571	0.415228635	0.871756911	0.852206647	0.689978957	0.490477711	0.54506886	-0.187588856	-0.460119575	-0.584899008	-0.164712951	-0.112557389	0.021820817	-0.059368655	0.106187493	0.617655814	0.446446806
YGR092W	DBF2	-0.012230931	-0.004560346	-0.17482169	-0.344129801	0.216423824	0.166162685	0.165249512	0.104605041	0.038520467	0.073271833	-0.115589634	-0.044548813	0.430927515	0.169476092	0.056167305	0.062743425	0.127184227	0.158673093	0.12193048	0.054403968	0.119396023	0.722186208	0.074258804	0.537614167	0.179128826	0.277770549	0.011839097	0.127382353	0.137254313	-0.096028522	0.198707864	0.198230103	0.234501317	0.360622734	0.71270144	0.440505773	0.3632496	0.560323656	0.180848032	-0.101345852	-0.221599639	-0.043968633	-0.063228279	0.049435608	0.128016189	0.163576022	0.248279795	0.270875752
YOL113W	SKM1	0.010393159	-0.043763395	0.09965878	-0.07882268	0.165854067	0.093533136	0.028158916	0.157198966	-0.063847922	0.080684945	0.214286476	0.208492294	0.61087954	0.375856847	0.316110969	-0.097450942	-0.065119714	-0.034390789	-0.032542147	0.253154248	-0.01730754	0.12686716	0.091855519	0.258482754	0.234820113	0.496636182	0.321697235	-0.271435112	-0.033105936	0.095681421	0.076901086	-0.030906623	0.098850712	0.245994523	0.6334126	0.366901279	0.20604302	0.380840242	0.082361966	0.04488368	0.07789924	0.161758721	-0.060293481	0.202123046	0.160920188	0.193002105	0.049268305	0.193847418
YML119W	YML119W	-0.028556138	0.031056363	-0.18680042	-0.339374363	0.037621185	0.075025976	0.040822309	-0.009599822	-0.064409003	0.227297485	0.118120477	0.034018457	0.215019986	0.216622487	0.222198665	-0.23146756	-0.040413808	0.054515108	0.01903289	0.172679514	-0.021914223	0.399903894	0.060822148	0.414200485	-0.057499755	0.002551313	-0.127105072	-0.03493461	-0.166420087	-0.044261668	0.109628007	0.029361002	0.163704827	0.249081209	0.443161041	0.333080202	0.305059969	0.361296743	0.174802676	-0.162360266	0.123003952	0.153104886	-0.036506642	-0.009833666	0.060683828	0.179740325	0.166586906	0.178070813
YLR254C	NDL1	-0.020873144	0.01191064	-0.011131387	-0.198536694	0.109467551	0.082457349	0.042518269	0.329800993	0.085560627	0.08296141	0.034370683	0.014583821	-0.180758566	-0.029158123	-0.024142405	-0.077442855	-0.06004981	0.047426712	-0.023060136	-0.09523616	0.156538993	0.427520365	0.084989473	0.308302611	-0.065901741	-0.04307799	-0.058369305	-0.043031912	0.069165953	0.123427823	0.244119853	0.0981635	0.126814306	0.30275771	0.290683895	0.335997671	0.196292296	0.18745105	0.151456207	0.041046683	-0.041999251	0.063047282	0.001874286	0.000144262	0.026601786	0.094100915	0.060669996	0.119595222
YLR190W	MMR1	0.035215676	-0.044843454	0.043778438	0.0160113	0.069784641	0.125928774	-0.048110869	-0.03789968	-0.083214596	0.01787916	-0.03220132	-0.1590188	0.134680957	0.203125969	0.140294403	-0.260578722	-0.242524386	-0.124331579	-0.069827363	0.077229321	-0.107054152	0.435948551	-0.052709386	0.689129174	-0.12091849	0.24386403	0.008185669	-0.11830876	-0.07867793	0.012010795	-0.069504865	0.005141249	0.231198907	0.209565654	0.607493639	0.545088649	0.489275754	0.120696977	0.213502824	-0.11596325	-0.084599949	0.174253002	-0.020969752	-0.139650554	-0.192237884	-0.280367941	-0.083401069	-0.181992084
YNL058C	YNL058C	-0.060024243	0.023113383	-0.002587629	0.175901383	0.218334809	0.169912174	0.045401029	-0.066099584	0.086607151	-0.023077726	-1.175748587	-0.897414446	0.505525112	0.360611498	0.299315006	-0.183945939	-0.020763369	0.028569153	-0.0348548	0.288193166	0.235445231	0.56922859	0.013011961	0.703960002	0.413106591	0.044072319	-0.395101249	0.143262789	0.069894604	0.021266505	0.408157498	0.193973556	0.40613389	0.6642735	0.689397574	0.552711487	0.44544068	0.289928883	0.011180731	0.34055087	0.322804987	-0.036835164	8.66E-05	-0.345723957	-0.076047622	0.058759801	-0.16074501	-0.254575044
YDR373W	FRQ1	0.037213515	-0.016420068	-0.131877467	-0.232409611	0.064606972	0.086919606	-0.014113445	-0.080299906	-0.192135692	0.037817951	0.080616735	0.083206557	-0.067388467	0.157315403	0.071790121	0.082852438	0.110857643	-0.011715961	0.054598458	0.002752919	0.255198568	0.234440014	-0.034882881	0.224237889	0.059562944	0.098176979	0.154777616	0.111351877	0.247769564	-0.305011094	-0.053456273	-0.002242247	0.040233161	0.06922096	0.148153186	0.145116568	0.095033213	0.212046325	0.023936613	0.011882023	-0.053200282	0.080398433	-0.057561316	0.218198389	0.160945997	0.11897096	0.177879527	0.092843384
YDR452W	PPN1	-0.038801949	0.020783085	-0.099605747	-0.068247363	-0.044737794	-0.011771231	-0.036796685	0.042896438	0.040990595	0.058496606	0.018705381	0.029247908	0.29762578	0.152494967	0.042238086	-0.02469852	0.075518943	0.11794766	0.101771079	0.09990111	-0.035582144	-0.174134612	0.133418843	0.204516366	0.143027633	0.390623659	0.305527002	0.218012348	0.378478319	0.03565206	0.10609366	-0.097259559	0.185752392	-0.148037925	0.268266708	0.052137624	0.054792922	0.086294636	0.146055594	0.046938013	-0.346699625	0.109012797	-0.003664768	0.502646327	0.38425985	0.333675623	0.35225004	0.533563376
YIL138C	TPM2	0.020299504	-0.005885199	-0.052031685	0.047412749	0.018790826	-0.066962242	-0.138689324	-0.005200177	-0.142942637	-0.063870542	-0.012840696	0.024759373	-0.097290426	0.145547047	0.062425695	0.058094792	0.101865187	-0.159479559	-0.201327324	0.10818319	0.161075026	0.398886621	-0.096640825	0.277282566	0.081625953	0.294935346	0.047426712	-0.156582087	0.292239904	-0.301587701	0.068491966	0.092288636	0.136572033	-0.045761991	0.130206049	0.207767934	0.116644219	0.173101842	0.180402517	-0.116795242	-0.441499203	0.022445938	0.194856122	0.216883197	0.255283177	0.054167766	0.264668524	0.231358677
YML069W	POB3	0.005371241	-0.064745449	-0.021609584	-0.05099107	0.025241461	0.087842986	0.029587166	0.321200788	-0.046572339	0.009676811	0.041789673	0.018392043	0.015568932	0.085506238	0.062964417	0.068904646	0.013483699	0.11383383	0.128280193	0.268494278	0.131194353	-0.058025327	0.115752406	0.064275853	0.02820136	0.122063048	0.184153318	-0.223272726	0.049714401	-0.343690366	-0.001912839	-0.031238297	0.143393427	0.052388068	0.234366432	0.138185367	0.022204446	0.110269688	-0.014944105	0.199260876	0.267200172	0.060932796	0.021252289	0.078391232	0.171757653	0.109467551	0.046113838	0.140765563
YBR236C	ABD1	0.012926174	0.004767435	0.271126837	0.219239786	0.029940475	0.098850712	-0.01102962	0.067996591	0.009934737	-0.07093773	0.046993874	0.090745054	0.023709562	-0.044007305	0.059466038	0.129071966	0.047245212	0.098918065	0.120272301	0.154246181	0.191928953	-0.047427867	0.005831115	0.095816426	0.070746519	0.152014628	0.03786011	-0.023334293	0.090243712	0.040401515	-0.006329985	-0.054551106	-0.000164477	0.087530732	0.130759582	0.159357935	0.085302271	0.197953433	0.106736921	-0.007560744	0.020598207	-0.003580881	0.004997486	0.08663433	0.071817577	0.040485684	0.255730331	0.294111937
YLR144C	ACF2	0.079374693	0.063682407	0.034736905	0.024135252	0.006649902	0.005773639	0.03511712	-0.067500338	-0.008599515	-0.032441806	0.009590826	0.069440961	0.147449985	0.026460145	0.020925285	0.074464336	0.063972257	-0.040169023	0.02236071	0.03936303	0.142504931	0.204929471	0.016153969	0.143576264	0.104027957	0.182018459	0.108785369	-0.029972451	-0.072696671	-0.061685599	0.014183873	0.003890027	0.068560757	0.025822589	0.181000754	0.069729656	0.054195557	0.056916419	0.107487023	0.138696536	0.176399365	0.184026331	0.009404507	0.141053423	0.124566361	0.047510471	-0.004069807	0.067501046
YJR062C	NTA1	-0.027069183	0.0615412	0.038745198	0.123851568	0.008816725	-0.024264174	-0.113128379	0.020598207	0.189299554	0.007425166	0.187070936	0.163292617	0.025213107	0.034412947	0.149662584	-0.006180742	-0.136373907	0.102644697	0.017779414	0.087720804	0.044771794	-0.294526309	0.211174205	0.196103394	-0.014321794	0.092559271	0.140752479	0.431398332	0.188451573	0.151832849	-0.065296307	-0.022683438	0.082212068	-0.094456546	0.061458252	-0.061977737	0.126510382	0.002752919	-0.216712669	0.214808673	0.086403348	-0.035596933	-0.083200842	0.187793076	0.160429746	-0.062990144	0.078459546	0.056958027
YGR209C	TRX2	0.04521928	0.062218443	0.133103162	0.213527694	-0.140369117	0.016325155	0.078732789	-0.169900477	0.187641084	0.025326518	0.036229011	0.112419911	0.080794081	-0.036460772	0.016096903	0.101233207	0.179141566	0.143419534	0.069344714	0.061582673	0.135442927	0.275054753	0.132695273	0.005098122	0.015312011	0.400406778	0.33304584	-0.020723851	0.216647327	0.282973498	0.129573181	0.118665382	-0.102383167	0.045149367	0.329491049	0.07297013	0.011681689	0.176680207	-0.093443379	0.237282246	0.196997255	-0.004333143	-0.01421543	0.144085541	0.05774831	0.064841472	0.020342181	0.04071011
YFR010W	UBP6	-0.069830395	-0.034337599	-0.023344556	-0.118288398	0.013612328	0.156823725	0.185447946	0.031606928	0.03432842	0.067211904	0.058995251	0.063268229	0.161771625	0.063226804	-0.010127113	0.053194769	-0.02691778	0.146185979	0.021465514	-0.088774756	-0.220607474	0.814484775	0.020583984	0.352091819	0.106669918	0.213851154	0.295358628	0.169591546	0.1194757	-0.067953952	0.099147052	0.064441428	0.079907127	0.151235387	0.39087677	0.171475872	0.065530956	0.099591456	0.109841928	0.350350142	0.274100602	0.152715609	0.09669365	0.209166363	0.211111903	0.231137455	0.238823533	0.303845018
YBR170C	NPL4	-0.002099205	0.03822545	-0.161942154	-0.209718406	-0.041623514	0.122381173	-0.01256416	0.125704005	0.12100213	-0.015762117	-0.01241136	-0.00890868	0.0804803	0.034694657	0.003055276	0.122235373	0.011967872	0.021835027	0.01844902	0.144385785	0.050731536	-0.049951203	0.213154391	0.104350083	-0.029153707	0.1154861	0.230510458	-0.078476839	-0.049922828	-0.022613091	0.050062817	0.040906455	-0.020257048	0.083056748	0.091557674	0.029276183	0.057568111	0.098689042	-0.17788662	0.165686876	0.096599206	-0.024534158	0.02847014	0.050174288	0.091544136	0.048668649	0.084213972	0.128953219
YDR177W	UBC1	-0.040750645	-0.116931349	0.414276272	0.427445263	0.449513823	0.333309233	0.116564378	0.325904459	0.113727167	0.099133588	0.09930867	0.080725871	0.140608534	0.180504352	0.058261074	0.036566634	0.039784126	0.139482588	0.124764852	0.349365294	0.567837477	0.001456387	0.061582673	0.164052516	0.147983924	0.152962163	0.128491387	-0.010501999	0.19732444	-0.012095625	0.167088121	-0.002818893	0.015526115	0.280326843	0.207293168	0.207692981	0.097961314	0.152962163	0.569043815	-0.003259843	-0.230500743	-0.068959966	-0.019945445	0.175722584	0.151053488	0.192181543	0.293923676	0.403911203
YFR003C	YPI1	-0.039927244	-0.123789161	0.255464494	0.201320201	0.230387494	0.356797367	0.186500564	0.384801358	0.136782005	0.018235348	-0.06108645	-0.050861046	0.08641693	-0.049300175	-0.019103128	0.051956721	0.010722559	-0.0204897	-0.192061514	0.123189412	0.271342009	0.706367016	0.15136528	0.182692304	0.009246833	0.118931107	0.348527044	0.402929515	0.4193663	0.203351528	0.17856805	0.195120782	0.096747614	0.072860405	0.393163562	0.056763854	0.117681749	0.088887855	-0.328257352	0.310084134	-0.004200022	0.058926005	-0.040082987	0.05258283	0.238713503	0.141524345	-0.106981128	0.093235634
YBR173C	UMP1	-0.025386993	-0.005178459	0.191954225	0.288665682	0.196518913	0.284774691	0.106803909	-0.14720051	0.121161319	-0.070045426	-0.00992518	-0.024557637	-0.025580822	-0.128045991	-0.055919696	-0.025542641	-0.07441067	0.075943306	-0.050756436	0.076025426	0.38845408	0.090311468	-0.01996446	0.055417802	-0.021397252	-0.019138215	0.071131095	0.210014746	0.001514035	0.13185285	0.302395105	0.171527103	0.071543023	0.159525856	0.269260615	0.155736283	0.000706747	0.136151999	-0.082235254	0.100923844	0.147996947	0.127237067	0.044911649	0.016895628	0.125399828	0.241901174	-0.067190453	0.137346134
YPR107C	YTH1	0.012239694	-0.016869575	0.219326526	0.25690195	0.199260876	0.149207324	0.03040671	-0.034300663	-0.006638664	0.036707286	-0.066788457	0.017109495	-0.00949671	-0.014613241	-0.033485364	0.030745696	-0.006716931	0.104162179	0.06083598	-0.053659897	0.286573649	0.174815446	-0.026134552	0.010708239	0.000980699	0.119661622	0.027437182	0.027592881	0.130351037	-0.125004783	0.098823771	0.152975142	0.026842544	0.064234458	0.145599216	0.145260066	0.025354872	0.137214959	0.003069673	-0.065006517	-0.137200296	-0.00019622	-0.007963977	0.016268095	0.024262935	0.104202449	0.145390526	0.203877702
YBR062C	YBR062C	0.082648098	-0.025326792	0.096585713	0.111432008	0.020640872	-0.215790868	0.109948888	0.125505626	-0.065103106	0.036791667	0.085696578	0.099456802	-0.013950284	-0.10296873	-0.048434585	0.276520491	0.207105711	-0.007350469	-0.078804389	0.042476248	0.420800358	0.092153303	0.059549101	0.011180731	0.10284622	0.155658573	0.102160908	0.306343913	0.489779264	0.15681079	0.036524434	0.165583983	0.038028743	0.129375353	0.223620251	0.26519683	0.023496669	0.165391028	0.41334495	0.156681374	-0.222000063	-0.192636833	0.055181768	0.295852304	0.224274933	0.241010323	0.145390525	0.341871917
YJL001W	PRE3	-0.051720619	-0.036654614	-0.043336652	0.004364757	-0.299068511	-0.404857308	0.080589451	0.05049473	0.019232206	0.054709584	0.080057271	0.100264527	-0.010050113	0.019431494	-4.33E-06	0.134128913	0.044757809	0.022715794	-0.146036282	-0.002551497	0.264188111	0.403344095	0.121758111	0.075272478	-0.049843676	0.010951663	0.281122536	0.278056145	0.239312485	0.336763263	0.127910569	0.209390983	0.103450641	0.023525055	0.201307654	0.092166834	0.068945915	0.070087016	0.094803579	0.735262215	0.602000713	0.13112849	0.018833546	0.125704005	0.170014769	0.103383496	-0.072282523	0.042868428
YBL058W	SHP1	-0.113120578	0.034567893	0.005558082	0.070911355	-0.199213967	0.037649296	-0.057950236	0.056500293	0.085152678	-0.0596077	-0.107769087	-0.053125437	-0.060326576	-0.154127017	-0.07241752	0.011939257	0.004508583	0.153273553	0.06522762	-0.06224734	-0.158242598	-0.005702688	0.135994464	0.191954225	-0.111999109	-0.237212375	0.039826229	-0.226461023	-0.016064066	0.11805401	0.047510471	-0.070904389	-0.163040146	0.133879125	0.212083697	-0.036235888	0.048403606	0.102120593	-0.451628476	0.524575234	0.295699507	0.221109912	0.092248037	0.158104315	0.273492008	0.161358863	0.045009539	0.026828382
YKL117W	SBA1	-0.004147935	0.023184368	-0.016986353	-0.150095195	-0.060821574	0.183378533	-0.126737997	0.159202904	-0.047742486	-0.019578332	-0.121615224	-0.040492445	-0.139784053	-0.147579208	-0.1209279	-0.038462605	-0.003167304	0.003731749	-0.062461253	-0.339750409	-0.211377755	-0.12155401	0.140700147	0.21183458	-0.030930206	-0.008190301	0.093303256	-0.254077733	-0.056750774	0.135140821	0.002176826	-0.171019167	-0.041472062	0.090379231	0.279673338	0.040106885	0.220082253	-0.021971352	-0.319047391	0.272990644	0.087598614	0.011237992	0.158750638	0.325846911	0.18572703	0.10410849	-0.025135932	0.224052623
YDL126C	CDC48	0.018477505	0.122129329	-0.27863434	-0.661015451	0.059299894	0.395172507	0.182628736	0.373297423	-0.124306418	0.076682225	0.123904534	0.089660853	0.054139975	-0.015237136	-0.022100262	0.118917823	-0.096812069	0.197903126	0.079579502	-0.173888847	0.133497775	0.116897017	0.067143045	0.130074218	0.029078249	0.332232446	0.437589973	-0.021006349	0.226360545	0.082648098	0.03092928	0.303552806	0.259266466	0.152754545	0.475001842	0.269416213	0.162338957	0.192459315	0.199411646	0.159797087	0.421199054	0.089986198	0.190463156	0.218161196	0.225731477	0.080371141	0.288925499	0.123414584
YCL057W	PRD1	-0.010974378	0.031790402	-0.069497295	-0.143390313	0.021863448	0.203238756	0.052680202	0.082103044	-0.021640336	-0.048198875	0.043218501	0.104242712	0.195108175	-0.005065529	-0.024595791	0.214721665	0.107687868	-0.004538637	-0.024193753	-0.057183005	0.247672364	0.127554044	0.208280027	0.373074651	0.110403337	0.122977458	0.259664178	0.28673923	0.193822205	-0.009306482	0.1333794	-0.038547065	0.047831506	0.147853717	0.443893045	0.217491314	0.221295565	0.124553122	0.221320316	0.419463366	0.358396262	0.110964522	0.05690255	0.330982834	0.343305469	0.139705226	0.148699865	0.300568909
YER004W	FMP52	-0.052799173	-0.06725394	-0.133592054	-0.148664713	0.254424721	0.291874617	-0.000897636	-0.017300241	-0.063733324	0.005342494	0.133182094	0.081925862	-0.083017454	0.020242602	-0.05372728	0.090392776	0.082389221	-0.047135677	-0.069344401	0.017651156	0.10178452	0.043120489	0.037536852	0.34368071	-0.060255874	-0.020249734	0.18012239	0.051594842	0.183581784	0.007812642	0.055167884	0.075847492	0.318970442	0.169963464	0.391151786	0.225571096	0.126814306	0.399466425	0.243461922	0.252912134	0.253299505	0.417228729	0.095748924	0.30399695	0.310584426	0.261530817	0.388707548	0.378988743
YGL073W	HSF1	0.020982161	0.056666758	-0.173356742	-0.237237886	0.042882431	0.225941196	0.039082229	0.080098212	-0.124463677	-0.030796083	0.064482816	0.052401982	0.042714369	-0.083650239	-0.07240539	0.298670054	0.227716446	0.04436614	-0.009238238	-0.084798843	0.112112932	-0.395613611	0.134155214	-0.018717231	0.01985845	0.221827596	0.13472037	0.001614914	0.040766209	0.254509389	0.055473335	0.014412428	0.013455113	-0.014049344	0.176437676	0.014583821	-0.063887134	0.03909627	0.017309077	0.182755843	0.064896643	0.09281633	0.033708431	-0.012006882	0.043484498	0.091246225	0.142531067	0.312641949
YDR427W	RPN9	0.010106663	0.11132516	0.06699156	0.215181574	0.077106245	0.267895311	0.115193091	-0.067999318	0.005040617	-0.057558313	-0.24250561	-0.127607763	0.097165786	-0.134147674	-0.170366347	0.012711685	0.135232776	0.056666758	0.06107109	-0.012869808	0.106321521	0.14148511	0.092478089	0.274601609	-0.018585701	0.161681339	0.255633682	0.176680207	-0.035950392	0.030251315	0.321974248	0.185447946	0.021124341	-0.042740613	0.269440174	0.151027501	0.111725777	0.039629739	-0.041437913	0.165699735	-0.086799987	0.224793539	0.205154762	0.082266584	0.178045318	0.276520491	-0.020419462	0.131800175
YER143W	DDI1	-0.015668772	-0.012811584	-0.136846528	-0.156471133	0.027706105	0.251725137	0.031564582	0.063599579	0.024262935	-0.066957705	-0.027749963	-0.03434794	0.028455995	-0.008020555	0.00483933	0.055084568	0.041242983	0.023539251	-0.019844515	0.107620917	-0.102332063	0.154362857	0.180949837	0.137805149	0.010436129	0.10696467	0.214870825	0.02923377	-0.077844784	0.032058515	0.1698737	0.176246166	-0.007335969	0.11144536	0.259772629	0.037368163	0.094965681	-0.01368373	0.322493523	0.199863911	0.20159623	0.104712382	0.010794158	-0.087751769	0.06339249	0.153947979	0.218929917	0.27843681
YGL048C	RPT6	-0.055687256	0.007640443	0.049993139	0.163279742	0.068629541	0.205542654	0.047454629	0.246894479	0.025099687	0.007898734	0.052944463	0.082947783	0.083914541	-0.036647215	-0.07798031	0.150117695	0.074889012	0.106951267	0.050090685	0.033694334	0.034652404	0.056971893	0.18790707	0.208567202	0.058371916	0.092139766	0.247344241	-0.034145545	0.207168207	0.359487444	0.198846147	0.075929619	-0.02042239	0.218533203	0.320542455	0.098271318	0.112339832	0.191613182	-0.133631632	0.159771249	0.061900593	0.075053364	0.059701372	0.142361149	0.124407552	0.151715964	0.083778419	0.185752392
YER012W	PRE1	0.029262045	-0.027104463	0.209665477	0.129586354	0.232758984	0.408396661	0.043680467	0.05989515	-0.113012917	0.052958369	-0.012843607	0.095357358	0.050285757	0.01176755	0.012811784	0.310619324	0.150637656	-0.033938743	-0.099060178	-0.126304895	0.067941539	0.314603716	0.032143172	0.243010938	0.043904394	0.145194843	0.177777499	-0.058252133	0.110510252	0.28272447	0.046630748	-0.00012552	-0.090383559	0.119807668	0.492878646	0.293476433	0.110977881	0.198242679	-0.171197847	0.282973498	0.146694318	0.153610796	0.158854023	0.123573497	0.117974252	0.206930727	0.345498562	0.536222041
YFR052W	RPN12	-0.023690628	-0.019666079	-0.030950842	-0.075328469	0.106482327	0.22560811	0.017978903	-0.042899631	-0.07530719	0.013283587	0.016025567	0.047566306	0.001701377	-0.017641945	-0.04290409	0.120179392	-0.005736002	0.016753029	-0.017717889	-0.081168048	0.286135972	0.125399828	0.049756214	0.181191623	0.016153969	0.080944128	0.187552407	-0.038135193	0.021437086	0.298529297	0.166741148	0.209964857	0.085479043	0.109240189	0.29991281	0.219648689	0.161436275	0.162983388	-0.13867186	0.238065332	0.252900034	0.123904534	0.08892855	0.025425747	0.03413118	0.059798263	0.141236574	0.124606058
YGL011C	SCL1	0.000822102	-0.085276291	0.216051266	0.127131388	0.165892646	0.238713503	0.013655202	0.248304084	-0.070589229	-0.007118478	0.112726822	0.059009101	-0.151237071	0.06025495	0.088290878	0.112152971	0.085411057	-0.024904	-0.04837789	-0.026617957	0.099954955	0.201985076	0.044659901	0.173357725	-0.027430853	0.037550908	0.115366243	-0.128452793	0.047747765	0.120962337	0.143550143	0.073696859	0.158931553	0.131141663	0.291933537	0.213191733	0.153766424	0.155904636	-0.175463483	0.394228756	0.221901819	0.183556378	0.078377567	0.13376078	0.071735218	0.011180731	0.010607994	0.107018247
YGR048W	UFD1	-0.058732897	-0.031960871	0.19844386	0.048124559	0.241400898	0.404423595	0.127620071	0.074902706	-0.084635139	0.101448379	0.005902957	0.017793663	0.104457438	0.123480797	-0.017906308	0.106884293	0.064662158	-0.036296543	-0.120375782	-0.174344614	0.087544307	0.641583026	0.186690703	0.297332287	-0.026576811	0.197802499	0.320218921	0.132813707	0.014640947	0.409092188	0.204115674	0.221481174	0.124579594	0.311305463	0.39087677	0.233090431	0.147072196	0.256044477	-0.114831761	0.176258937	0.084594972	0.279946685	0.058261074	0.169463277	-0.001638389	0.035905384	0.118585654	0.063530549
YDL007W	RPT2	-0.067560814	0.076025426	0.108276881	0.127395555	0.072956413	0.378500521	0.071639121	0.335494697	0.071694031	-0.003416015	0.111365229	0.015397656	0.108598053	0.053875934	0.013483699	0.174662083	0.017565643	0.018662658	0.013583745	0.089443915	0.090880521	0.031903297	0.103437208	0.264908701	-0.012385167	0.221097544	0.217069373	-0.07440763	0.147892773	0.185447946	0.197399929	0.048598908	0.083683126	0.141432792	0.347200751	0.124209009	0.100372188	0.187146962	-0.048961338	0.736743391	0.498904407	0.358092398	0.066647209	0.177279994	0.202273518	0.192333058	0.098406084	0.282285601
YKL145W	RPT1	-0.072375052	0.013040556	0.010880072	-0.034913916	-0.038471498	0.156124756	0.045051489	0.081994012	-0.111656129	0.112406559	0.141275823	0.138683423	0.103625201	0.026346823	-0.001353883	0.150559679	0.049811963	0.076531731	0.028894428	-0.124998488	0.137188718	0.005414361	0.111819237	0.126365006	0.071144827	0.154699847	0.267511845	-0.032943565	0.1587248	0.189894125	0.072736949	0.05397322	0.000721167	0.211734921	0.317836583	0.143863574	0.015725916	0.082143933	-0.115523987	0.65496707	0.488504738	0.197425097	0.089294747	0.129625931	0.329755098	0.255694091	0.361094564	0.555354834
YDL097C	RPN6	-0.005793941	0.055348385	0.085710175	0.009060469	-0.076566301	0.170783952	0.004796193	0.192497194	-0.129768655	-0.054748897	-0.060117494	-0.067845069	0.064041264	-0.063368469	-0.102734789	0.033694334	0.047705892	0.048724443	0.006822219	-0.192117557	-0.214588389	0.05045294	0.065462023	0.144385785	0.057776034	0.241169006	0.233164087	-0.124208927	-0.010561583	0.074656136	0.163163781	0.1108042	0.03881542	0.058621284	0.256358534	0.123361602	0.015768727	0.104806297	-0.053842589	0.557905078	0.512196541	0.153078944	0.092938073	0.086865269	0.044380128	0.077284023	-0.083807722	-0.013776946
YDR394W	RPT3	-0.069666862	0.004638015	-0.036465209	-0.063593097	-0.020085879	0.297848761	0.036847923	0.040205102	-0.050732527	0.07644964	-0.043468971	0.025411572	0.066123642	0.00900312	-0.112456009	0.003314388	-0.005938798	0.066853829	0.027224841	0.023837281	-0.036308378	0.037536852	0.069193453	-0.004612448	-0.04140228	0.119794399	0.190981403	-0.098911844	-0.018153191	-0.028523766	0.070554197	-0.005201625	-0.080926932	0.180147857	0.175467119	0.126906797	-0.022941398	-0.02052482	0.001658146	0.491750509	0.509999812	0.178822979	0.12247394	0.051580921	0.05763742	0.140294403	0.029714366	0.062024977
YOR259C	RPT4	-0.000837006	0.012139555	0.118718527	0.101905517	0.071886204	0.269847035	0.052221108	0.356200159	-0.033482414	0.020726202	-0.064848058	0.017166521	-0.054826818	-0.053110473	-0.095337875	0.169296488	0.042546287	-0.041301321	-0.042636588	-0.259248555	0.028837863	0.072119527	0.046379302	0.095883921	0.054904032	0.122195609	0.025354872	-0.299581587	-0.041657668	0.220800459	0.106951267	0.010307216	-0.044251256	0.215082139	0.26896131	0.146381512	0.020697759	0.126431078	-0.008669181	0.380917817	0.368097812	0.140608534	0.145573124	0.088806465	0.06390325	0.139679045	0.128200993	0.253553659
YPR103W	PRE2	-0.029005026	-0.042871393	-0.040338144	-0.100567572	0.098459981	0.268638015	-0.002668567	0.137398601	-0.041647274	0.071886204	0.024716826	-0.036512557	0.004939977	0.070210695	-0.036522917	0.043106485	-0.087210663	-0.0564957	-0.080042161	-0.125313178	-0.012347334	0.124460489	0.095762424	0.181547865	-0.016147222	-0.023656895	0.028569153	-0.07958626	-0.001023234	0.220825225	0.086213097	0.129559994	0.058884457	0.283981025	0.319236398	0.146850705	0.078281909	0.101125613	-0.205172434	0.581534445	0.413994789	0.257505506	0.043400504	0.057900771	0.04263033	0.101287	0.089376114	0.106187493
YOR117W	RPT5	-0.022939932	0.01485515	0.111351878	0.066164985	0.120856203	0.264944702	0.077229321	0.208704531	-0.03188565	-0.058303207	-0.109880209	-0.102837041	0.066481896	0.068973415	-0.06778156	0.121917218	0.053486735	-0.008775136	-0.036935806	-0.244914174	-0.201690629	0.061845306	0.059992027	0.219809756	-0.051382706	0.137529746	0.183797732	0.009891753	0.06083598	-0.059818212	0.081830442	0.037115097	-0.015517101	0.050536525	0.279162228	0.07981158	0.041481309	0.084921464	-0.118705012	0.312421233	0.14480342	0.198557004	0.107553966	0.164824888	0.151027501	0.13806738	0.065255202	0.189754993
YMR276W	DSK2	0.010851435	0.032890759	-0.228007972	-0.191649556	0.000764426	0.107473619	-0.057011899	-0.213400289	0.031790402	0.018776584	0.004307222	0.018819306	-0.00633868	-0.141635403	0.022289682	0.045498889	-0.01488434	0.023567636	-0.001342331	-0.188589796	-0.009856907	0.080644019	0.087747961	0.11705666	-0.053381417	-0.087394588	0.069922097	-0.155198187	0.026346823	0.153986886	-0.038935337	-0.151562333	0.023510862	0.170130163	0.334327996	0.160752416	0.047189362	0.160029516	-0.345698297	0.259326726	0.296298802	-0.023950236	0.174278572	0.142308876	0.297872245	0.280219942	0.18608214	0.28997606
YIL075C	RPN2	-0.105575673	0.103034288	-0.269799173	-0.174238786	-0.027908809	0.141380474	0.331934482	0.271700561	0.058621284	-0.055927195	0.008056555	0.124764852	0.120166123	-0.07318379	0.06689515	0.05233242	-0.134149253	0.137936264	0.045149367	-0.18558903	0.080712229	0.225435361	0.087408528	0.351910949	-0.052677963	0.047315024	0.202461615	0.062246077	0.000490433	0.143027633	0.073710568	0.012096637	0.040148977	-0.012594722	0.275305092	0.045373071	0.096450783	0.070141986	-0.216940686	0.685276389	0.566298842	0.060822148	0.097759105	0.081571423	0.219400883	0.057429478	0.055278964	0.10961464
YHL030W	ECM29	0.033778895	-0.089832246	-0.479315251	-0.756274879	-0.171030536	0.434454769	0.254412651	0.159500018	-0.12325637	-0.015242968	0.043582484	0.141027257	-0.204208121	-0.058704346	-0.034120429	0.249396801	0.100452937	0.212158427	0.163253963	-0.6596542	-0.052727342	-0.26971221	0.17749688	0.377901107	-0.122254178	-0.072399318	0.236217067	-0.025150614	0.090230159	0.106200889	0.138303339	0.06631656	0.11897096	0.28200084	0.592722535	0.353402346	0.215057284	0.222248137	-0.438285768	0.401750594	0.229698658	0.561839342	0.226372883	0.167691916	0.374811351	0.250039876	0.262060255	0.330317438
YNL155W	YNL155W	-0.018059691	0.044492044	-0.01671486	-0.005117649	0.22578083	0.578532994	0.266120881	0.387803674	-0.065118201	0.040387485	-0.026638532	0.010450451	-0.170760915	-0.093614243	-0.044495247	0.220639512	0.095627412	-0.161651656	-0.193286598	-0.465191335	-0.136913151	-0.139691874	0.135035723	0.252839476	-0.017094381	-0.081630558	0.010894391	0.075477868	0.145403564	0.141694367	0.267379969	0.146915853	0.050856885	-0.048724052	0.21595189	0.194742665	0.347676992	0.10630811	-0.404362679	0.449556083	0.285200983	0.321893483	0.150312707	0.210787833	0.17937091	0.269799203	-0.084190018	-0.043518037
YOL038W	PRE6	-0.005397106	-0.117150389	0.101071812	0.069454707	0.197664127	0.338087767	0.057873055	0.212594241	0.031649269	0.101246662	-0.042982861	0.006219019	-0.050651837	0.093762979	-0.085908547	-0.063199639	-0.010089339	0.015782997	-0.050717585	-0.320823044	0.219611526	0.068409421	0.061458252	0.01171031	-0.062431123	-0.144235089	0.063516751	-0.294057488	-0.002528373	0.322839588	0.154842407	0.081707753	-0.025411952	0.250658453	0.122871473	-0.066932015	0.074162878	0.190943494	-0.009251306	0.144790366	0.050299689	0.261217862	0.113193728	0.071748942	-0.057717472	0.266024888	0.159435436	0.104296401
YML007W	YAP1	-0.021255225	-0.001476633	-0.116213419	-0.20395717	-0.011289867	0.24991858	0.175901383	0.271903724	0.044869695	-0.005812771	-0.046849512	0.033623863	0.141432792	-0.009945517	-0.135666847	0.279209763	0.141838208	-0.070731647	-0.062994659	-0.214976817	0.250573576	0.047217291	0.228172213	0.115952119	0.025964294	0.149389446	0.286100447	0.154362857	-0.039077632	0.370967716	0.23182559	0.115273014	0.112540007	-0.042777766	0.354429603	-0.005921414	-0.031167533	0.01683859	0.213079721	0.356786132	0.239104703	0.273468137	0.04668662	0.088060163	0.140071854	0.122659467	-0.039571326	0.138381988
YDR411C	DFM1	0.062094074	0.138250917	0.374944866	0.479489267	0.129005983	0.042938448	-0.089474551	0.042798404	0.211847037	-0.023209669	0.164696187	0.01834931	0.273503959	0.140098035	0.078842066	0.056971893	0.086865269	0.068670809	-0.040747676	0.274446547	0.045163352	0.526870072	0.259820819	0.221122295	0.10630811	0.196569279	0.314128041	0.203188613	0.412109464	0.200077415	0.271437615	0.103504352	0.000504855	-0.016075738	0.124685459	-0.092830896	0.132524207	-0.039079115	0.047245212	0.299080521	0.164104015	0.216908008	-0.067309864	-0.001938842	0.405545861	0.377656847	0.091137879	0.338384479
YDL020C	RPN4	-0.022706887	-0.075550415	0.014469561	-0.408831894	0.315844417	0.24270615	0.216423824	0.238994688	-0.113791689	0.180644378	0.159667924	0.288110465	0.207655504	0.163820729	-0.002167112	1.006649852	0.551166534	0.073093563	-0.021490967	0.135758117	0.219809756	1.005335331	0.158802345	0.26690045	0.34930867	0.316864014	0.224645391	0.275114358	-0.157919034	0.261590987	0.128742114	0.173127428	0.180071458	0.113153718	0.309176177	0.125783324	0.066096082	0.167756125	0.336466223	0.137831375	-0.068599835	0.461140871	-0.076955818	0.131260216	0.38409403	0.483777076	-0.040056288	0.247903213
YFL016C	MDJ1	0.140084952	-0.073528364	0.134076327	0.045988072	0.29832986	0.276949197	0.054487325	0.179103345	-0.02267904	0.229563311	0.197097927	0.31458053	0.36378783	-0.014514142	-0.046931479	0.546867311	0.152144477	0.0432465	-0.083786316	0.299150854	0.234390944	0.743730366	0.418038786	0.36705789	0.246724263	0.211074516	0.397518218	0.30699712	0.295393914	0.723313928	0.308570564	0.131945014	0.115872242	0.207080722	0.412098616	0.194818303	-0.083940744	0.251785725	0.269140899	0.277937144	-0.017799681	0.330661655	0.044310179	0.432007968	0.260170221	0.284727305	0.130245596	0.351549178
YOL032W	OPI10	-0.149366975	-0.047905039	0.113700502	-0.0075883	0.370822698	0.154764652	0.011109151	0.122500449	-0.03107024	0.119621783	0.105584219	0.154323965	0.27337265	0.108397327	0.108651578	0.86593467	0.50582999	0.002536911	-0.122409649	0.242742732	0.257505506	0.571414709	0.210526019	0.249226868	0.346690297	0.382622987	0.458161503	0.797187328	0.523963332	0.31514883	0.068147972	0.083519749	0.166252673	0.071776398	0.500465572	0.421026647	0.030675082	0.183962837	0.546956182	0.209216282	-0.226999566	0.167858869	-0.097270362	0.227519304	0.216895595	0.092288636	0.148387507	0.623473585
YGL180W	ATG1	-0.016107831	0.020029197	-0.261009127	-0.313053995	0.034793243	0.220800459	0.277413517	0.078596175	-0.095832705	-0.028760698	-0.011063057	0.0364119	0.10893254	-0.053716801	-0.079150312	0.580135822	0.668772697	0.049937394	0.059466038	-0.239920467	0.247465774	0.598717749	0.111351877	0.36845547	0.020313729	0.307661682	0.50900662	0.171027437	0.112193018	0.146016493	0.126880363	0.0296013	0.238481164	-0.107131854	0.31969884	0.152572855	0.173639163	0.010407482	0.017608399	0.418200731	0.149194315	0.275710344	0.042826414	0.144555464	0.358722568	0.12448696	-0.019084124	0.195586979
YOR052C	YOR052C	-0.11659345	0.012554372	-0.02816035	-0.339312285	0.46428141	0.575205803	0.388795704	0.443001866	-0.107326098	0.0227868	0.069207206	0.008702008	0.475748986	0.169232339	0.094168492	0.620745897	0.439601868	0.202988103	0.146277234	-0.315797061	0.191562653	0.635262191	0.256769151	0.664646685	0.377845615	1.043365479	1.016011357	0.55967778	0.355704159	0.365009368	0.253372133	0.29707399	0.341257095	0.360341787	0.908167303	0.455186486	0.268649966	0.449788481	0.576251209	0.57757628	0.07119976	0.177598923	-0.018043622	0.368041933	0.496994019	0.333057284	0.529571116	0.683328152
YOR027W	STI1	0.05233242	-0.067175344	-0.057917196	-0.248030767	0.237783954	0.375189602	0.042224076	0.342099547	-0.081474848	-0.138073206	0.007956125	0.242303714	-0.162000254	-0.388308257	-0.229514286	0.693944097	-0.092958599	-0.140752375	-0.13742879	0.013254997	-0.033587255	0.248911247	0.438356727	0.297860503	0.134654671	-0.063044399	0.192938998	0.189109743	0.44189775	0.410514772	0.453459621	0.220701426	-0.179839835	0.085927673	0.455901891	0.27590099	-0.058255136	0.270325601	-0.040281769	0.425534487	-0.050300732	0.419873238	0.259001255	0.405992359	1.025184751	0.896558642	-0.011108125	0.014440995
YDR214W	AHA1	0.151235387	-0.233884901	-0.068368375	-0.082533106	0.547222793	0.36122936	0.062536217	0.283400297	-0.117591709	-0.088573784	0.15965502	0.223200098	-0.128654674	-0.094205499	0.076832697	0.575941563	0.235837326	0.192206785	0.185181499	0.370856166	0.377357006	-0.053474236	0.216672152	0.260796487	0.067115508	0.011266621	0.270923585	0.183797732	0.594042063	0.541980624	0.419970304	0.353086114	0.074984886	0.281443059	0.772468448	0.516882539	0.156797856	0.561995685	0.063143954	0.103074588	0.056097925	0.181700498	0.161707133	0.11236652	0.284004718	0.226607174	0.188312307	0.218384415
YNL281W	HCH1	0.157186031	-0.048489787	-0.052962296	-0.096937045	0.416926175	0.253553659	0.136782005	0.238603443	-0.180021241	-0.226305738	0.084948666	0.201847106	0.017522885	-0.106246389	-0.003673446	0.518222928	0.321604878	-0.087618388	-0.110093519	0.006535012	0.250961572	-0.113226689	0.050160356	-0.001954733	0.12777853	0.188692093	0.055098452	-0.139534533	0.279934794	0.517769516	0.361341655	0.302090883	-0.096292228	0.077502795	0.316690266	0.183226064	-0.042841669	0.27875793	-0.208227605	-0.211868927	-0.260599464	0.114207089	0.080657661	0.214970276	0.070224442	0.183861226	0.165275246	0.454923362
YOR007C	SGT2	0.023028195	-0.0868674	-0.415024042	-0.584012091	0.045345109	0.252342999	-0.016862277	0.111899339	-0.022703955	-0.022194024	0.262481272	0.307603389	-0.106094211	0.079893485	0.082934164	0.534430206	0.03639783	0.012311218	0.025439922	-0.131257936	0.139927834	-0.15958108	0.041775659	0.104215868	0.075888552	-0.083479024	0.139561176	-0.155995265	0.286206931	0.16492784	0.011280936	0.185536757	0.201207265	0.167794645	0.306740522	0.2881459	0.166085526	0.233090431	-0.077538759	0.236057833	0.322401226	0.205192298	0.102389388	0.07247629	0.170271203	0.192080513	0.627466738	0.528571308
YCL039W	GID7	0.108089492	0.099227868	0.036988545	-0.11194142	-0.04852112	0.035074878	0.117801413	0.05480681	0.150754616	-0.033556242	-0.052808151	0.026035139	0.046379302	-0.088006303	0.005572454	0.107245959	0.084853448	0.136401415	0.0864577	0.245507836	0.159164146	-0.066673622	0.116258278	0.05507068	-0.076579995	0.08663433	0.184876934	0.016852848	0.035750579	-0.127169654	0.007956125	-0.06051914	0.113127038	-0.097029626	0.194288805	0.037283812	0.053055715	-0.051532216	0.043582484	-0.046706449	0.179396391	-0.012810129	0.003947579	0.12666896	0.274470419	0.145038292	-0.002500914	0.178134576
YLL058W	YLL058W	-0.034661196	0.005859852	0.065048352	-0.195891917	-0.000204877	-0.010100962	-0.081465684	-0.196300134	0.312235326	0.084254794	0.512247145	0.401619554	0.122301653	0.153610796	0.116750672	0.178274825	0.076791659	0.160494283	0.158569694	0.290271044	0.291190952	0.373731732	0.027592881	0.080466658	0.091124333	0.409113914	0.467352539	0.365110189	0.459830284	-0.23427856	-0.092189454	-0.115186423	-0.065700911	0.003170443	-0.254464924	-0.06494917	0.080971405	0.251434296	0.189577907	-0.090205394	-0.061300188	0.031578697	-0.057062928	0.33862409	0.266240835	0.236988485	0.341291279	0.385386854
YBL075C	SSA3	0.020669317	0.056611273	0.035905384	0.089050628	-0.075834729	0.015511842	0.047691934	0.03909627	0.042910442	-0.012781018	0.218446404	0.746613741	0.030646835	-0.119861491	0.003328782	0.965536833	0.428142399	-0.042572696	-0.08996737	0.121293962	0.208517253	-0.037870057	-0.031154266	0.125492409	0.014983657	0.097219735	0.03565206	-0.041905679	-0.055134062	0.172641113	0.072503731	-0.055252478	0.079743326	0.11197944	0.111311808	-0.057613865	0.008156978	0.022460142	-0.093338713	-0.001037671	-0.041599758	-0.091912657	-0.026357869	0.018306576	0.140307486	0.350270927	-0.048001982	0.102779053
YLL057C	JLP1	-0.046612568	-0.021898111	0.04443609	0.180937126	0.029035831	0.002623318	-0.069818281	-0.076400489	-0.055379901	0.001009533	0.244485244	0.212780982	-0.044356879	-0.008174341	0.029445818	1.548929811	1.224404573	-0.009679702	-0.011633059	-0.016408395	0.507525742	-0.055399388	-0.008972553	0.202486679	0.097206242	0.263082504	0.095654421	0.254557759	0.109133191	0.022204446	-0.064937092	-0.000552658	0.11597874	0.218446404	0.008329115	0.043036472	0.119568661	0.064455219	0.144933909	-0.132253736	-0.055499837	0.059604473	0.018634174	0.025610009	0.139207527	0.116351448	0.262264758	0.328859448
YOR328W	PDR10	0.016253831	0.035300147	0.033694334	-0.071092308	-0.111481562	0.00136991	-0.038471498	0.050898667	-0.125766456	0.612088263	0.165481076	0.157522366	-0.047823016	-0.016700264	0.03408891	0.265100777	-0.069834933	0.349410564	0.35238567	0.112620071	0.293758929	-0.186793849	-0.016854979	0.046812322	-0.043101773	0.35424903	0.306647211	-0.03317827	0.053319905	-0.094051503	-0.098578148	-0.004396814	-0.003226586	0.113273762	0.198192373	0.028611584	0.027040783	0.185765073	0.210214287	-0.117776424	0.081694119	-0.028136812	0.018847786	0.245069668	0.071309611	-0.06366396	0.078022256	0.182870239
YDL066W	IDP1	-0.060484536	0.065393083	-0.122990832	0.020228375	-0.136913151	-0.146524847	-0.128861323	-0.362699509	0.042097971	-0.001787163	0.047412749	0.086294636	0.47595647	-0.077831082	-0.028812209	-0.029430496	0.008902756	0.108959287	0.122699223	-0.049645066	0.430006892	-0.734719157	0.020228375	0.00739646	0.158324093	0.142570287	0.274434626	0.560890973	0.437984049	-0.232670635	-0.018129814	0.219822139	0.068381898	0.191941589	0.260700166	0.104229286	-0.049662981	0.246724263	0.411632329	-0.101430967	-0.033600543	-0.162789792	-0.0861459	0.374811351	0.562474489	0.262613565	0.434999108	0.470219284
YJL172W	CPS1	-0.174756557	-0.07265874	0.244046763	0.335917682	-0.005876508	-0.144541249	-0.263611615	-0.243900716	-0.027411738	0.206255615	0.370911926	0.219846904	0.370175451	0.067831427	0.185257629	-0.006485041	-0.108238652	0.12100213	0.102779053	-0.27977407	0.187995717	-0.734731138	0.140176594	-0.055492342	0.162003741	0.879603803	0.884722948	0.262637615	0.329709172	0.066619657	-0.13008596	0.015968494	0.216659725	0.132024005	0.133721337	0.209366024	-0.201173067	0.824800432	0.338430107	-0.055990182	-0.023099717	-0.151043221	-0.080331936	0.233114973	0.343271375	0.252367199	0.768933773	0.754955888
YER081W	SER3	-0.032655772	-0.053605996	0.503165543	0.245787695	-0.181115091	-0.392171174	-0.255840629	-0.528500378	-0.510728359	0.201031566	-0.120485559	-0.07874649	-0.089968905	-0.078199618	-0.053926457	1.223261952	1.156720161	0.050647963	-0.055234488	0.206530705	0.97466147	-0.161127284	0.110403337	0.450802147	0.415823549	0.600003243	1.061893702	1.645816922	0.66020757	0.004407906	-0.428831905	-0.45302406	0.382700443	0.342429578	1.705823064	0.711160064	0.241766974	0.220701426	1.688314676	0.504223764	0.413604915	1.718561053	0.106951267	0.00102395	3.387734652	4.238244057	2.297980785	2.661070108
YAL062W	GDH3	-0.162400618	-0.167443723	-0.089393198	-0.091551363	0.086579978	-0.140179902	-0.175601974	-0.199699357	-0.037930783	-0.057621371	-0.019367762	0.057027366	0.139351606	0.026700925	0.195624769	0.165210918	0.181471527	0.772780895	0.837927103	-0.196723357	0.421640724	0.152235344	-0.114570893	0.184864238	0.181191623	0.410102248	0.253577858	0.38639158	0.500047386	0.076531731	-0.186332479	-0.049374819	0.228283063	0.355636507	0.347563624	0.32865268	0.276794404	0.378067643	1.249827623	-0.146572754	-0.023199406	0.155282944	-0.015047606	0.231764168	0.351865739	0.200265795	1.064807057	1.074128628
YJR148W	BAT2	0.269595742	-0.169047028	-0.018056771	-0.239661515	0.211535573	-0.133071452	-0.285883755	-0.365300804	-0.164885998	0.132260963	0.896202087	0.681296349	0.678657889	0.397978157	0.033327848	0.867841125	0.931138396	0.658197761	0.751386583	0.921238244	1.089016676	0.142753243	0.038056847	0.330340385	0.491986454	0.791305661	0.767798841	0.239092484	0.574585974	0.305772126	-0.396503955	0.050257891	0.465483457	0.419603616	0.870108247	0.540741503	0.323531479	0.72188884	0.493339896	-0.424368173	-0.305799097	0.501189411	0.05106578	0.258579224	0.201044127	0.059853628	1.55147171	1.750816584
YLR267W	BOP2	-0.12854901	-0.085636012	0.597307086	0.620839715	-0.051550157	-0.101562537	-0.314224869	-0.201899707	-0.293650687	2.010955095	-0.216928944	-0.167899087	0.138775155	0.022545366	-0.123633541	0.349184066	0.170142993	0.664173305	0.664937854	-0.097648524	1.569583416	0.362598926	0.152676672	0.373742849	0.215131849	0.643579185	1.167479992	0.911231399	1.381349802	0.025964294	-0.194733962	-0.091529846	0.241766974	0.37632373	1.210688114	0.506246507	0.155878723	0.436726868	1.48916781	-0.205613256	-0.016199745	0.400450498	0.058815204	0.247465774	0.108303636	-0.117727891	0.802441418	1.026842475
YGL026C	TRP5	-0.018506788	0.104242712	0.196128577	0.061057262	0.056181181	0.008601623	-0.104723752	-0.168599412	-0.013428875	-0.010597916	0.010135315	0.077188298	0.223830283	-0.006382152	0.014997935	0.255971998	0.117375888	0.044338159	0.08490786	0.151715964	0.34879896	-0.244982556	0.0766275	0.125016227	0.193721294	0.272094876	0.16349873	0.101475269	0.068203017	-0.137660503	0.013212111	0.268051058	0.065158673	0.274601609	0.184838846	0.110122658	0.076682225	0.138604805	-0.137717634	0.289102614	0.390799731	0.076258078	0.062246077	0.397770107	0.534011781	0.347665668	0.609461844	0.58796978
YOL119C	MCH4	0.027536266	0.07158421	-0.29995808	-0.259889305	0.049031261	-0.068150558	-0.01943941	0.150195703	-0.077374354	0.138683423	0.075792737	0.146837667	0.031169316	0.06812045	0.045554802	0.638509452	1.091896057	0.131431446	0.098715991	0.372874111	0.820542514	-0.003327804	0.163176671	0.278341651	0.0546818	0.143589333	0.072421409	-0.012113083	-0.095034279	0.286076814	0.159319177	0.601192534	0.304008633	0.265076786	0.407950908	0.245179221	0.206630722	0.591727257	-0.662487567	0.304581136	0.508702457	0.291933537	0.023454087	0.082062155	0.425545245	0.279946685	0.519733131	0.516035318
YOR221C	MCT1	0.140830994	0.064262055	0.213428155	0.347642988	-0.009718917	0.048152469	0.011452701	-0.030399678	0.005558082	-0.030383471	-0.035617635	-0.030575026	0.055431686	0.031254023	-0.060394272	0.229587913	0.386259139	-0.059107102	-0.084165543	0.357360572	0.285082579	0.264608502	-0.040759549	0.017693909	0.098433033	0.322135836	0.115193091	0.019431494	-0.010970017	0.059327587	0.163975254	0.028965132	-0.03788783	-0.003615593	-0.006519822	-0.029038884	-0.013487124	-0.049901918	-0.047676872	0.188818663	0.10609366	-0.045605633	0.009848767	0.00456611	0.090162396	0.047007836	0.341883302	0.487404019
YDR526C	YDR526C	-0.039169539	0.030039387	0.110844277	0.230485871	0.023340527	-0.001290346	0.06704665	0.052902739	0.082566351	0.085016675	0.058773652	-0.09612567	0.009476171	0.018691139	0.021621859	-0.004804954	-0.017906308	0.082348347	0.02440479	-0.005114754	-0.003842682	0.110416703	0.062259894	0.023297939	0.04545695	0.41519618	0.344476312	0.385243267	-0.002842021	0.08298865	0.117123172	0.038422134	0.047426712	0.089457475	-0.049107611	-0.087664381	-0.011304408	0.022147618	0.032227822	0.15697901	0.037297871	0.04565265	0.008486889	-0.001892614	-0.107596539	-0.114894249	-0.005938798	-0.034158841
YKL201C	MNN4	0.007324692	-0.059398722	0.303622961	0.475790501	-0.121080093	-0.208487615	0.178300336	-0.139799967	-0.051774453	-0.077330209	1.045184255	0.846449196	-0.041240457	-0.152493685	-0.029015331	0.144738182	0.11306034	0.189464033	0.14675948	0.034356598	-0.090915099	0.242523238	-0.024089592	-0.132255316	-0.048518136	0.338943481	0.059936669	0.110376611	0.242620796	-0.010266594	-0.051980834	0.078596175	-0.071262062	-0.099440359	-0.028342782	-0.10755457	-0.144802809	0.008343458	0.312572241	-0.131085709	-0.085700311	0.114926673	-0.018157573	0.03311637	-0.175171867	-0.068645224	0.411621481	0.318102777
YDL174C	DLD1	-0.119494699	0.035609834	-0.004628369	-0.089436173	0.003055276	-0.138347894	-0.101825707	-0.007599902	-0.04479583	0.06743221	0.101865187	-0.000943831	0.21670939	0.015768727	0.013083447	-0.075398393	-0.070730135	0.020882627	0.010980299	0.042168029	0.351040274	0.140974924	0.079934426	-0.053868048	-0.010801396	0.514198005	0.795742035	0.352668136	0.336991698	-0.0565047	-0.112209611	-0.026412234	0.143458724	0.051998466	0.04649106	-0.087330207	-0.037042379	0.23502852	0.715621054	0.159848735	0.118798248	-0.112398311	0.1077682	0.187565073	0.325121582	0.216746628	0.638351917	0.951819003
YDL057W	YDL057W	-0.052019719	0.059022948	0.13326101	0.121917218	0.135889426	-0.027439676	0.030759819	-0.000499259	-0.070657402	0.118319847	0.240668476	0.187945053	0.339080364	0.094492823	0.088141598	0.058552019	0.148908079	-0.02955124	-0.09649428	0.102201231	0.168167055	0.018035894	0.033835266	-0.075112641	0.119953722	0.323035657	0.311863452	0.335300297	0.253456861	0.050132487	-0.171004534	0.011237992	-0.046156682	0.203151032	0.137267426	0.278888762	0.014612384	0.056555785	0.285295665	0.045596737	0.149597555	-0.136123374	0.022900403	0.13376078	0.157483563	0.086552806	0.259591878	0.319456071
YDL078C	MDH3	-0.045385275	-0.110243008	0.290058672	0.212195784	0.057207637	0.065930702	0.033680242	0.097502925	0.044478055	-0.052618109	-0.065217815	-0.054675471	0.099200927	0.005371241	-0.083735861	-0.0236129	0.023596022	-0.027695548	0.029770898	0.028696444	-0.100279883	0.257034749	0.034441117	-0.023272712	0.024206188	0.056084048	0.14703311	0.258760124	0.325582147	0.010135315	0.022729995	0.0695097	-0.06097056	-0.034662675	0.034525637	0.01545475	-0.001287458	-0.026881034	0.86314553	0.045233261	-0.080600418	-0.057089943	0.078691803	0.242828086	0.118625507	0.178733766	0.268937349	0.413962305
YGL208W	SIP2	-0.113696471	0.005644309	0.085356668	0.023368917	0.011896332	-0.010846457	-0.026382847	-0.01939993	0.069784641	0.091733679	0.111832589	0.049728338	0.202511758	-0.036064286	0.026105983	0.058427334	0.089226939	-0.128058597	-0.127606183	0.235482007	0.042756386	0.448826969	0.142517999	-0.085513547	0.118745103	0.116018683	0.242937803	0.142060474	0.233789906	0.027607035	-0.167505294	-0.112108253	0.009404507	-0.007430225	-0.153815627	-0.01643612	-0.112914622	0.06471733	1.192320347	0.042322148	0.011195046	-0.072390221	0.036482234	0.370420992	0.21459733	0.223570824	0.090555377	0.200240672
YJR019C	TES1	0.048026882	-0.040746193	-0.13585864	-0.190743625	0.12325564	0.060656164	0.009246833	-0.094099239	-0.057181504	0.098150022	0.299901068	0.040471654	0.388586342	0.244058952	0.094627947	-0.10603521	0.019673452	-0.046134338	-0.073848724	0.164709061	-0.142776966	0.661995828	-0.022598436	-0.013922607	0.058981404	0.421554565	0.457667828	0.327411443	0.217962742	-0.064135976	-0.079898819	0.079251803	0.032284256	0.150273711	0.097556867	0.101838298	-0.005462272	0.012125249	1.307067156	0.147710472	0.194503143	-0.049040444	0.017822163	0.193506837	0.253432661	0.169976294	0.245568678	0.197009832
YFL018C	LPD1	-0.024132134	-0.149331763	0.062038794	0.121347018	0.061859131	-0.099055544	-0.073736362	0.012397042	0.006161558	0.112459943	0.100466393	0.135324717	0.422577471	0.031028124	0.049575008	0.025893442	0.045205299	0.126959637	0.228984878	0.252088606	0.216076106	0.271198571	0.200378805	0.082212068	0.185739711	0.026856704	0.235886335	0.606290638	0.573704124	-0.281954497	-0.142587438	-0.144509345	0.09744899	0.161397576	0.288358569	0.065655023	-0.002805883	0.315589428	1.209852576	-0.034559231	0.136099488	0.022616379	-0.009710203	0.511488259	0.495367706	0.254315883	0.265400887	0.4522264
YIL050W	PCL7	-0.023859292	0.026715089	-0.333777875	-0.431679875	-0.004606659	-0.111854114	-0.023272712	-0.15950051	-0.214441076	0.040780235	0.074669838	0.069977067	0.239825711	0.087123342	0.002983292	-0.092983223	-0.048145175	-0.225875437	-0.184303254	0.396696568	-0.296411991	0.549856424	-0.086328156	0.064055063	-0.005941695	0.111819237	0.093276203	0.250136942	0.131945014	0.041018639	-0.096122585	0.083356351	-0.066350318	-0.064568914	-0.048330151	0.015312011	-0.170704097	-0.056465693	0.820370972	-0.019970311	0.186006054	-0.235529855	-0.002696029	0.325006396	0.34180361	0.44996804	0.060656164	-0.058844097
YAL054C	ACS1	-0.037641991	-0.090815231	-0.057741497	-0.050841618	0.133695036	0.005989163	-0.079442963	-0.161199868	-0.128482774	0.068890892	0.031592812	0.055306733	0.009375839	-0.017383467	-0.065623909	0.045666628	0.052443717	0.06922096	0.056749985	0.016567633	0.418772847	0.680513382	-0.012322598	0.12541306	-0.015600227	0.175569311	0.317662954	0.86860776	0.373976648	-0.097372226	-0.152963609	-0.05830621	0.116710752	0.056625143	0.107487023	0.109507658	0.067459747	0.079934426	1.961967826	0.004350374	0.05369525	0.052068047	-0.031421117	0.223261893	0.176897183	0.202298597	0.180377036	0.24298656
YGL205W	POX1	-0.116975151	0.07328555	0.27744922	0.47738722	0.117960952	0.064979397	0.082361966	0.005299373	-0.149018198	0.085968457	0.273062259	0.180886209	0.188881949	-0.009729085	-0.058800519	0.288512141	0.713449478	0.125941992	0.119422577	0.429664165	0.635689378	0.344010353	0.091259763	-0.062718891	0.380275071	0.584683538	0.4353939	0.106080256	0.180529803	0.19645597	0.009963393	0.120975599	0.111458711	-0.017859567	-0.022708353	0.002925702	-0.104396462	-0.075422719	2.863520145	-0.079540521	-0.039999921	0.182705015	-0.033500131	0.137477294	0.332690746	0.278948218	1.132767677	1.618478298
YML042W	CAT2	-0.127579391	-0.058501512	0.226915389	0.338258952	0.208292499	-0.035406187	0.070801467	-0.034699619	-0.065944023	-0.046743702	0.128016189	0.042308137	0.105061181	-0.005714275	0.126404643	0.298881143	0.346712977	0.180135131	0.190134406	0.064262055	0.678540707	0.16531384	-0.010159076	0.392438322	0.774215698	0.433728635	0.429439217	0.71270144	0.609849513	0.216461077	-0.050145376	0.043344505	0.240424246	0.483312756	0.688923359	0.321373999	0.223459616	0.395007938	1.871204853	-0.033048365	-0.067699909	0.046700586	0.006606819	0.323047191	0.383076638	0.067941539	0.507535875	0.640676439
YOR100C	CRC1	-0.126980603	-0.198007017	-0.062028944	-0.072569229	-0.119775273	-0.027380861	0.009533499	0.092599861	-0.017424354	-0.014999499	-0.290056557	-0.221012667	-0.000455964	-0.045925811	0.08445891	-0.005663581	0.016810071	0.376101434	0.424072892	-0.047581442	0.441876501	0.173613578	-0.077283025	0.098203935	0.345498562	-0.05090588	0.028668158	0.234501317	0.391338795	0.099241331	-0.010375573	0.103007428	0.123480797	0.120113023	0.33218661	0.173818231	0.058455043	0.350191712	1.663699746	0.014755193	0.017095238	0.039980598	0.369226366	0.113633826	0.239899024	0.012969069	0.450759918	0.541495025
YPL134C	ODC1	-0.101906218	-0.133956119	0.265052766	0.263479173	0.034624234	-0.119980641	-0.250381649	-0.209499851	-0.003630056	0.236119077	0.154246181	0.013998146	0.38445878	0.252124965	0.156551957	-0.031516962	-0.025627814	0.838766277	0.722308636	0.031959742	0.08643052	0.789512277	-0.116412029	0.287921399	0.182043895	0.364012063	0.386954367	0.18765375	0.388795704	-0.122128561	-0.372974098	-0.210629642	0.044561986	0.274840117	0.096248358	0.254727066	0.251858443	0.301564246	2.746289015	-0.263911247	-0.055099584	-0.092003375	-0.064256646	0.720138371	0.791138947	0.731774092	0.728129506	0.727894306
YER015W	FAA2	-0.002665676	-0.049895946	-0.212759793	-0.213661254	-0.051959895	-0.051233213	0.010607994	-0.001899837	-0.212992221	0.044561986	0.052805383	0.018776584	0.01339794	0.030519715	0.073820233	0.078719124	0.329697698	0.182679594	0.261867762	-0.153979346	0.101892069	0.04995133	-0.186132222	0.163125128	0.142674834	-0.020903882	-0.004605211	-0.023017623	-0.094989598	-0.220636055	-0.106799349	0.023837281	-0.054230507	0.16290608	0.397025287	0.124076627	0.11018949	0.033186864	2.289666414	-0.062526032	0.25690195	0.152494967	0.074779429	-0.218420386	0.054626241	0.157173097	0.334030449	0.157069594
YDL215C	GDH2	0.024801916	-0.024584051	0.073271833	0.015240636	0.064606972	-0.000649359	0.275054753	0.26579693	-0.189125896	0.180504352	0.054973468	0.14787975	0.318010181	0.060241114	-0.03571967	0.304838091	0.592588604	0.147983924	0.185371816	0.370354027	0.653537035	0.276008248	0.091178507	0.328089654	0.11141865	0.669026792	0.647351325	0.399510205	0.346315861	0.047803592	0.194124878	0.218942314	0.205304921	-0.191900015	0.256225675	0.026828382	-0.083980501	-0.093765117	3.448081493	0.11444699	0.042097971	0.349444538	-0.002305826	0.257819265	0.419128954	0.125690773	0.430253148	0.688610077
YLR174W	IDP2	-0.063009731	0.027861776	0.212295398	0.114393681	-0.071977668	-0.069302015	0.171283707	0.208904266	0.015483297	0.032171387	0.176756784	0.107125409	0.585241377	0.271043152	0.030802187	0.494425863	0.599213064	0.155619726	0.069702163	0.230043113	0.408950925	0.042336155	-0.001060771	0.292133868	0.224830583	0.8477965	0.580541074	0.399247676	0.13776581	0.038745198	0.176986516	0.07774888	0.198795855	0.072243027	0.685841501	0.191259429	0.041285042	0.012840382	4.141825199	0.143275857	0.068505727	0.467509031	-0.005216104	0.094209038	0.226163223	0.002882509	-0.148077905	0.083451673
YER065C	ICL1	0.025964294	0.064206861	0.109347187	0.127752125	0.03193152	0.047356907	-0.011477449	0.11390049	0.03786011	-0.037843399	0.008673327	-0.052314393	0.212058783	0.030788064	0.06467595	0.013254997	0.073381536	0.107500412	0.152170435	-0.037772313	0.038323797	-0.181996986	0.074368425	-0.032916997	-0.035756644	0.104430601	0.198066637	0.031479891	-0.029764775	0.055861998	0.0749164	0.121943727	-0.053902492	-0.08048448	0.030505588	-0.075260073	-0.012551062	-0.13729392	3.21240592	0.044645913	-0.052999713	-0.005066976	-0.007679672	0.198519304	0.827542663	0.323808134	0.090419881	0.028682301
YNL117W	MLS1	-0.072551019	0.178249329	0.022801001	0.156927243	-0.120154679	-0.086600818	-0.069217257	-0.135500431	0.055514984	-0.098602861	0.034187537	0.051191103	0.175122157	-0.06343329	-0.130902454	0.000677907	0.702985466	0.255307347	0.07353235	-0.125560254	0.180300653	-0.0465932	-0.039205115	-0.053935442	0.167833179	0.125994876	0.217044547	-0.132315412	-0.020047842	-0.053260159	-0.075929008	-0.11669825	-0.00611989	-0.130226493	-0.028990308	-0.0075883	0.036102384	-0.044160511	3.698307514	-0.066638872	0.171603963	0.125465959	0.019943826	0.00570179	-0.024123333	-0.021214232	-0.039169539	-0.069536656
YGL146C	RRT6	0.076518051	-0.100009263	0.240839407	0.204929471	0.082539104	-0.131349579	-0.081774071	0.123295382	-0.168787524	-0.109925359	-0.02232735	-0.073971726	0.072503731	0.043358505	-0.093315631	0.021579221	0.090392776	0.170617327	0.228381574	0.294335485	-0.169441238	0.359161288	0.087408528	0.004235301	0.03290486	0.03511712	0.166509792	-0.076085642	0.109828569	0.061803844	-0.21493496	-0.028704772	-0.122213349	-0.240687326	-0.085251801	-0.029944465	-0.126161605	-0.035772912	1.912400842	0.008300426	-0.119300373	0.128517777	-0.001275906	0.340072274	0.122447439	-0.017820129	0.144529358	0.209528223
YLR284C	ECI1	0.005788008	-0.031049604	0.436673582	0.418038786	-0.040333692	-0.086467542	0.043484498	0.178402335	-0.181038216	0.934508979	0.298552752	0.197739616	-0.017697442	-0.007569446	-0.019723119	-0.004631263	0.003343176	0.212195784	0.078568846	0.162674099	0.059646003	0.238346651	0.08803302	0.011524263	0.020128788	0.049491368	0.280801952	-0.329654545	-0.000958268	0.21240747	-0.119612247	-0.055810221	-0.081407681	0.044184256	0.167023867	0.040822309	-0.051186875	0.158621401	1.529695988	-0.065276682	-0.135199353	0.212432385	0.048319899	0.141288906	0.183340415	0.065834217	0.085016675	0.110510252
YDL194W	SNF3	-0.01321192	-0.058228098	-0.057851117	-0.212544128	0.065131098	-0.0016355	0.043708459	-0.039999921	0.007884385	0.086376168	0.162390515	0.035455	-0.017370326	0.000793264	0.031268142	0.091273308	0.158181891	0.236804843	0.28741318	-0.222082526	0.211797193	0.201357842	-0.060279943	0.062176988	0.191840544	0.063723817	0.030194804	-0.050240975	-0.029121321	-0.002331836	0.00269532	-0.033198938	0.074710935	0.118625507	-0.006919865	0.03583502	0.110162757	0.03694636	1.150098205	-0.022950193	0.044394121	0.064220659	0.036861986	0.193481594	0.240424246	0.428378254	0.491083443	0.272596568
YPL248C	GAL4	-0.09802679	0.024986258	0.192408815	0.387252241	0.090501182	0.062052615	-0.076513059	-0.172200486	0.024206188	-0.060221277	0.124050163	0.022971399	0.239605784	0.084064268	0.055001244	0.041803688	0.11805401	0.386623353	0.404783249	-0.004208704	0.267823398	0.136886969	-0.107484631	-0.044830058	0.114686847	0.399203897	0.169065535	0.11419376	0.147580236	-0.098125614	-0.281128556	-0.176826194	-0.003213573	-0.026986863	-0.067969076	-0.040301055	-0.05476388	0.023666985	1.875540257	-0.216275156	-0.100700602	0.008960108	0.007583039	0.067074195	0.385276407	0.441950858	0.533304215	0.527791023
YKR098C	UBP11	-0.064709239	-0.024534158	-0.252927184	-0.271746844	0.102698438	0.012382738	0.154323965	0.073902473	-0.052241094	-0.116294742	-0.145924538	-0.032745793	0.303599566	0.116178423	-0.066282347	-0.038910143	-0.080254152	0.278686583	0.236670166	-0.047064133	0.044142283	-0.533190191	0.089471035	0.28350696	0.462513059	0.462659627	0.479106367	0.255416125	0.176475972	-0.281784385	0.082143933	0.027663648	0.0160113	0.079005972	0.432916671	0.198594734	0.06922096	-0.070457429	1.0544734	-0.125875071	-0.183300361	0.04937984	0.063682407	0.10089694	0.382999182	0.19210577	0.230252206	0.162454978
YNL241C	ZWF1	-0.103731252	-0.016132632	-0.148544773	-0.148407251	-0.050036337	0.18173866	0.128610149	0.1862977	0.160455555	-0.114656799	-0.093532659	-0.004338931	0.360105783	-0.070372596	-0.250932634	0.070650361	0.026658438	-0.093831316	-0.175983325	0.000274086	0.120192662	-0.115919471	0.481753588	0.048640754	0.072009735	0.156927243	0.501688838	0.447431088	0.125624657	0.35879007	0.147436962	0.132142484	-0.173415303	-0.026632654	0.308582217	0.002234446	-0.027879391	-0.11947903	0.303915143	0.306367248	0.27380231	0.052666292	-0.05351017	0.062729619	0.290825427	0.031635154	-0.617631555	-0.442390919
YGL038C	OCH1	-0.029259706	0.141851276	-0.216508135	-0.313161552	-0.275478929	-0.077701658	0.043078482	0.106495731	0.104859963	-0.039028715	0.345101118	0.175403237	0.290117681	0.228849471	0.1698737	-0.192059875	0.007726545	0.028611584	-0.082447566	0.343498796	-0.902809918	0.643089652	0.184851557	0.183111697	0.549560726	1.201665163	1.062584639	0.143197477	0.196531504	0.376068056	0.030321952	-0.039027236	-0.117416419	0.062342796	0.029700235	-0.156741306	0.018847786	0.177688226	0.407961786	-0.080617197	-0.032300167	0.257903725	-0.126443475	0.229440257	-0.150117606	-0.080110788	-0.068388037	0.102859661
YKL096W-A	CWP2	-0.125960082	-0.08965876	-0.167571723	-0.062337723	0.048891809	-0.062714376	0.060448654	0.044296186	0.091503516	-0.059664834	0.632305443	0.391833693	0.656505525	0.546195626	0.152884305	-0.069523036	0.043596484	-0.095553666	-0.165431157	0.403344095	-0.753052056	0.646190286	0.027437182	0.012139555	0.674912572	1.068223715	0.789011359	0.568450511	0.370019168	0.360499144	0.049588948	0.135061994	0.338909268	0.042882431	-0.227371097	-0.389110982	-0.138543218	-0.464456618	0.301845133	0.372874111	0.133195236	0.071858756	-0.171080887	0.292805314	0.113647163	-0.21764344	-0.641797304	-0.133552492
YJR104C	SOD1	0.070911355	-0.063255414	0.065820441	0.133116305	-0.541076303	-0.028501693	-0.067491271	-0.025300363	0.236413017	-0.012408449	-0.025836363	-0.055772729	-0.097801358	-0.17391488	-0.026931008	-0.115828797	-0.171935529	-0.018261306	-0.113265701	0.458098471	-0.240017563	0.079989024	0.107955627	0.096032403	-0.034480918	-0.158827126	0.133537218	-0.001258579	-0.046548501	0.188274309	-0.067393005	0.040401515	0.001312256	0.265520901	0.312130749	0.003501497	0.138080493	0.155399516	-0.036231447	0.156461343	0.110496879	-0.032108381	0.009089141	-0.190345198	-0.248961389	-0.1731534	-0.828683019	-0.838439882
YBR111C	YSA1	0.020100335	-0.146761224	0.161797404	0.120657168	0.21266894	0.027762715	0.042938448	0.306203902	-0.134530887	-0.085251801	-0.063170999	-0.007291018	-0.175489545	-0.055303443	0.07244885	-0.003528816	0.088969246	0.040275253	-0.011131387	-0.040568121	-0.079715848	-0.15874821	0.041046683	0.077284023	-0.020546772	0.146603093	0.279958546	0.306752205	0.271652758	-0.033195987	-0.034015551	0.063143954	0.05959063	0.135088265	0.22511448	0.117136471	0.108330414	0.262637615	0.166676894	0.042210065	-0.087000713	-0.08018247	0.100358739	0.401608616	0.208005264	0.019445729	0.210663155	0.188527525
YDR133C	YDR133C	-0.034565143	0.046407241	0.933036268	0.667619705	0.537852645	0.382468075	0.537763238	0.626999736	0.439048588	0.024660097	-3.415781021	-2.691317558	0.224003226	-0.061857261	0.157289535	-0.123951077	0.191385776	0.138303339	0.13472037	0.158375815	0.045051489	0.651683152	0.291532844	0.485395908	0.059022948	-0.981542468	-0.848393142	0.555079877	0.118904538	-0.240465745	1.027847648	0.809826016	0.21082522	-0.011311678	0.178517059	-0.601411045	-0.213982493	-0.954383671	1.383867383	1.082484603	0.642304182	0.533174574	0.035103038	0.777939379	0.722649634	0.280552536	0.09277574	0.130482838
YJR127C	RSF2	-0.032264758	-0.044743747	0.321454823	0.071144827	0.036186803	0.083424434	0.316064626	0.351402193	0.467049867	0.147905797	-0.602324069	-0.53367883	0.112926938	0.124169298	0.063489139	-0.035466809	-0.035934124	0.330558389	0.348425061	0.265328884	0.181878567	-0.233677924	0.142674834	0.054876253	-0.019489128	-0.054103188	-0.044298861	0.533742726	0.189438731	-0.045785818	0.457993448	0.290884376	0.200780541	-0.093434148	0.329640299	-0.242056802	-0.086717248	-0.005562199	-0.050078157	0.521985412	0.342702657	0.316365898	-0.103836671	0.339513689	0.217230722	0.158375815	-0.172880143	-0.200373858
YGR230W	BNS1	-0.091074906	-0.121039301	0.59262687	0.693507016	0.255488664	0.149948686	0.533473611	0.359105051	-0.486535519	0.209116444	-0.595334411	-0.475561142	-0.248786524	-0.163508654	0.00116811	-0.184100002	0.059853628	0.701238513	0.644428551	0.396302015	0.344726265	1.117901087	0.011924948	0.435447246	-0.125237644	-0.535984218	-0.413960695	0.203288868	0.003890027	-0.125749141	0.372874111	0.436982662	0.266708612	0.439676315	0.358261198	0.132813707	0.230879307	0.352984458	1.392614245	0.123229153	0.174700424	-0.105571017	-0.032925852	0.273850054	0.266696602	0.320738822	0.214982703	0.137818262
YDR096W	GIS1	-0.147203699	-0.003593898	0.089511707	-0.154293984	0.073299259	0.145586163	0.213788971	0.252003819	0.057498794	0.112072878	0.014055295	-0.063125782	0.21266894	0.000187538	-0.178859636	-0.187712073	-0.042529605	0.134943753	0.144163877	-0.0430988	-0.186298013	0.569539726	0.259049475	0.303541124	0.00573053	0.073833942	0.336443365	0.531109452	0.11184594	0.020171469	0.446838468	0.346179694	0.003904416	-0.232523173	0.024546634	-0.137257427	0.080684945	-0.161921173	0.576976776	0.248279795	-0.039299995	0.270170093	-0.046369709	0.268338561	0.088738635	0.07231164	-0.206468627	-0.114992671
YJL079C	PRY1	-0.371207744	0.025156397	0.729287386	0.816992819	-0.222223878	-0.108877942	0.681233347	0.803698182	-0.054140635	0.099052772	0.194717467	0.010779839	0.511569262	0.286514521	-0.075558014	-0.337548375	-0.154432073	0.816722572	0.608080626	0.576821983	0.099214397	1.412104011	0.284360141	0.764796257	0.234685257	0.510131478	0.409993678	0.673891068	0.730670393	-0.086527288	0.199223176	0.449027777	0.649063587	0.780503273	0.66215992	0.248704836	0.40387848	1.297766566	2.101508856	0.057401747	0.167897388	-0.036968369	-0.02106344	-0.385961145	-0.815988898	-1.02771914	-0.737054586	-0.887689531
YDR100W	TVP15	-0.027322048	-0.124609947	0.721066356	0.830474377	0.3321293	0.140870243	0.218285203	0.262601525	0.002997689	-0.008332497	0.01502649	-0.083200842	-0.170991555	-0.069050767	-0.025895115	0.113233753	0.147358805	0.035849094	-0.030787241	0.406525791	0.357405633	0.597020984	0.276449025	-0.007257668	-0.003916457	0.099806875	0.242059767	0.414698422	0.594223678	0.355309516	0.452521652	0.410395384	-0.101564087	-0.082372718	-0.084436268	-0.229099929	-0.197287306	0.010149641	0.360015839	0.338601261	0.119103812	0.036299355	-0.061053336	0.620708406	0.476910442	0.321870387	0.18919833	0.386490941
YIL087C	AIM19	-0.069548771	0.004278454	0.49269411	0.541088581	-0.036475569	0.001600503	0.094925158	-0.031699818	0.034201626	0.002479304	0.058648989	0.058579724	0.114273727	-0.098928839	-0.099893302	-0.021867352	-0.004272369	0.052694112	0.010006376	0.233986199	0.31335035	0.409298599	0.105530582	-0.054861285	0.007324692	0.111458711	0.201847106	0.848133147	0.429674894	0.221901819	0.160765335	0.186462522	0.013712365	-0.046783939	-0.165981382	-0.188071981	-0.138393939	-0.006454608	0.490118235	0.252839476	0.026601786	-0.198978797	0.058191791	0.341120452	0.154699847	0.001859877	-0.083758794	0.096963458
YHR198C	AIM18	-0.152548209	-0.029795704	0.234967217	0.430809796	-0.022780167	-0.02580552	0.035919458	-0.086400144	-0.019679243	0.031762175	0.157548234	0.021948704	0.133037373	0.083342738	0.030533839	0.051386025	0.040654007	0.025312344	-0.063976109	0.272023201	0.184394553	0.972457409	0.077379741	0.016068369	0.112553351	0.196292296	0.307090402	0.545236945	0.306262255	0.136480153	0.181115285	0.247866765	0.029318593	-0.221732542	-0.107019968	-0.116587199	-0.018353356	-0.105929628	0.451720178	0.291485697	0.020797307	-0.094918713	-0.074731223	0.453259438	0.289456785	0.072723232	0.074012123	0.1816369
YML030W	RCF1	-0.05529445	0.021920286	0.304803073	0.332690746	0.022516958	0.084703811	0.022474347	0.216398984	-0.026105171	0.133918568	0.044687875	0.111872643	-0.062934376	-0.065444246	-0.156204239	-0.10662692	-0.085864142	0.097125322	-0.010179417	0.32789427	0.763292551	1.280237794	0.083070368	0.024518266	0.102617823	0.01679581	0.104202449	-0.026587097	0.168513686	0.236266062	0.178211078	0.1971986	0.179663911	-0.069660805	-0.216417626	-0.126558453	0.011008933	0.129375353	0.44165346	-0.036212217	-0.150599554	-0.158790082	0.07852786	0.324822128	0.096639685	-0.100194827	-0.064754501	-0.065886639
YJL003W	COX16	-0.037898198	-0.090521798	0.564036667	0.572967231	0.294629574	0.036046099	-0.041105371	-0.060800508	-0.037625704	0.075833805	0.069014676	0.091679528	0.100479849	0.222297609	0.074902706	0.069605939	0.080589451	-0.089930519	-0.104292549	0.0010672	0.420520127	1.020320773	0.069922097	0.013355059	0.107366487	0.057789896	0.252246082	0.001917509	0.229107976	0.095019713	0.002277659	0.002839313	0.055015132	-0.137803346	0.039180517	-0.11651212	-0.074763134	0.120922528	0.415455818	0.197638974	0.095505893	0.199185476	-0.037575357	0.331315398	0.244667903	0.241303265	0.209415928	0.261699289
YDR276C	PMP3	-0.062693276	-0.116936043	0.08445891	0.182743147	0.267607719	0.286301583	0.259543657	0.224497214	0.06758365	0.135994464	-0.023938499	0.021593433	-0.153499454	-0.213731527	0.063420109	0.026559295	0.035440922	-0.001567618	-0.052833591	0.038773287	0.28963384	0.227285162	0.203088373	0.020384854	-0.242495373	-0.18229489	0.252015919	0.22284165	0.404935807	0.160881475	0.304721296	0.279530734	0.105342843	0.026842544	-0.129478246	-0.31574139	-0.170455649	-0.047341399	-0.651921749	0.09523581	0.012096637	-0.136448428	0.116870411	0.371480793	0.097705178	-0.26897493	-0.117704406	-0.255814791
YDR506C	GMC1	-0.019604657	-0.049958672	0.134943754	0.286348909	0.033652052	-0.068642199	-0.084191546	-0.074199535	0.012911876	-0.037597567	-0.00736787	-0.102446668	0.067404673	0.001456387	0.010307216	-0.043861549	0.013998146	-0.076281846	-0.039076149	0.204203337	0.134799227	0.35629034	0.166406944	0.038927767	-0.067724101	0.277651548	0.228911027	0.453933656	0.280885071	0.14750208	-0.022979509	0.062218443	0.065558523	0.005989163	-0.235574007	-0.135963261	0.01262588	-0.069580562	0.099954955	0.210164398	-0.00689957	-0.104080103	0.01339794	0.388211578	0.201244906	-0.031629033	-0.04193984	-0.083509594
YPL026C	SKS1	-0.146449804	0.216038838	-0.064226478	-0.042320114	0.08643052	0.016695987	0.324384362	0.054904032	-0.039768554	-0.062984116	-0.066178121	0.027380561	0.036890112	-0.069622956	-0.057490747	0.058288783	0.293723613	0.056722242	0.109815203	0.137857601	0.345135182	0.660508812	-0.05935663	-0.057306096	0.011137783	0.463298112	0.3140468	0.424298674	0.223990873	-0.017246218	0.061748553	-0.001912839	0.120245762	-0.00398879	-0.212808281	-0.132781953	-0.164776027	0.056500293	1.563119054	-0.03860189	-0.063300632	-0.062102742	0.10174419	0.189413428	0.043974366	-0.196339816	-0.422367662	-0.366862714
YPL215W	CBP3	-0.040605217	-0.047909513	0.089945532	0.157108396	-0.050203633	-0.119974367	-0.096336953	-0.092900135	-0.088216394	0.104027957	0.195246801	0.105423301	-0.012999364	0.143171355	-0.001013128	-0.112521522	-0.035490468	0.005543711	-0.038917553	0.132102996	0.186994895	0.957008243	0.034652404	-0.043529931	0.032707423	0.096450783	0.16531384	0.141472027	0.014012434	0.014698071	0.012368434	0.00266652	0.134575814	0.016025567	-0.165635034	-0.153817222	-0.123319224	-0.010510718	0.684028745	-0.029791286	-0.039500151	0.014155302	0.015954226	0.152066574	0.021479728	-0.005462272	-0.054282937	-0.083951451
YFR006W	YFR006W	-0.015604602	-0.00026548	0.220317572	0.346690297	0.183353126	-0.030457145	-0.047153566	0.054306716	-0.086758614	0.018178364	0.299010158	0.34065342	0.302991629	0.160842761	0.043344505	0.110162757	0.104564793	0.096072897	0.091341019	0.260688126	0.320750386	0.329605848	0.069207206	0.219140634	0.300522059	0.34228164	0.42466414	0.085370265	0.212195784	0.31431368	0.128860861	0.178873956	0.122023277	-0.017192196	0.257662386	0.056222811	0.044072319	0.238994688	0.133287326	0.448467553	0.445599586	0.356898785	-0.052859031	0.222483099	0.456795633	0.44545126	0.55694437	0.667510688
YAL049C	AIM2	-0.083329223	-0.042589039	0.115139812	0.054223347	0.139561176	-0.072544955	-0.027248537	-0.17469956	-0.065468401	0.00270972	0.055903636	-0.001125741	0.091665991	0.131207526	0.102577507	0.02440479	0.084635787	0.252367199	0.196027845	-0.305850804	-0.26120624	-0.306955159	-0.074126631	0.37755692	0.09951067	0.355185449	0.416742474	0.349127442	0.225225553	0.029573033	-0.036568787	-0.167706221	0.080466658	0.225916535	0.195133373	0.200717777	0.142269656	0.397003382	0.096788093	0.175926924	-0.011800322	-0.065014064	-0.010177964	0.167781815	0.198154658	0.018107131	0.180669844	0.326387793
YCR083W	TRX3	-0.007320018	0.070677839	-0.201697275	-0.301674813	-0.003557741	0.170155808	-0.029940046	-0.199000314	0.054945696	-0.061681081	0.041887775	0.137188718	0.058496606	-0.14270848	-0.00132067	0.186982215	0.028371122	0.090758599	0.061001945	-0.120228373	-0.137601763	0.113273762	-0.023851961	0.235702559	0.165455356	0.254606128	0.250318885	0.666474819	0.285023361	-0.239370257	-0.100895539	-0.026199194	0.244533956	0.090487629	0.187413052	0.27928111	0.255561173	0.242864654	-0.098553427	0.132339939	0.06430345	-0.30313015	0.064510405	0.01981576	-0.070922576	-0.023162754	0.080739513	0.237637147
YEL059C-A	SOM1	0.00567305	-0.094684534	-0.196597695	-0.077888943	-0.177452564	0.146681294	0.154933125	-0.111600019	-0.157151476	0.058815204	0.885215104	0.945817411	0.426962435	0.229710966	-0.057744499	0.1971986	0.248595551	0.493452638	0.563987851	0.411935985	0.693301857	0.858323216	-0.049197175	0.519944429	0.428303212	0.452426761	0.276437104	0.773751617	0.541594148	0.104484282	-0.079973534	0.048696548	0.511771619	0.548732519	0.411990196	0.410330236	0.567117035	0.608071148	0.820975423	0.215703443	0.366800576	0.010507742	-0.037126753	-0.060434889	-0.233688101	-0.307319284	0.425287426	0.463936269
YAL030W	SNC1	-0.030544082	0.046351358	0.198016316	0.081257813	-0.697160423	-0.636752665	0.131866008	-0.114700541	0.135245904	-0.159531131	0.069605939	0.000461589	0.238517866	-0.020868752	0.043106485	0.048347801	0.030208932	0.263575316	0.173549622	0.196669996	-0.019952757	0.727641702	0.109882042	0.130614623	0.118745103	0.19479309	0.292192757	0.529421151	0.438697398	0.182183772	0.108718477	0.089077756	-0.079095446	0.148777947	0.295440912	0.107205771	0.065268993	0.202586979	-0.001391429	0.189185679	0.128002986	-0.17788662	-0.004375108	0.144503266	0.326134622	0.120139569	-0.183803365	0.019203734
YPL152W	RRD2	-0.038443346	-0.0053638	0.139508784	0.186817467	0.085574225	0.161655545	0.202988103	0.059202969	0.078965001	0.021621859	0.055861998	0.064496607	0.177713737	-0.011868687	-0.009781374	0.295205802	0.104296401	0.086661503	0.025595836	0.441749036	0.219351307	0.258651584	0.067514814	0.164812014	0.162622541	0.259157956	0.29723838	0.158427522	0.041257001	0.206555709	0.126946434	-0.024206957	0.126576453	0.149415463	0.320681065	0.169796765	0.135114536	0.1343261	0.048947591	0.115552679	0.083206557	-0.113810427	-0.025821676	-0.017154237	0.090975344	-0.062996171	-0.194083542	0.033356041
YGR102C	GTF1	0.041789673	-0.047256425	0.152585819	0.085288674	0.081230536	0.038983937	0.103302918	0.217094198	-0.088569179	-0.035670869	0.080971405	0.057540383	-0.029987181	-0.000256823	0.03341243	-0.00206742	0.000201963	-0.02507134	-0.012837785	0.068505727	0.073806524	0.277734846	-0.191619888	0.172794715	0.033313747	0.185079977	-0.067007579	-0.217214033	-0.061535034	-0.099397078	0.026275991	0.051511317	0.075505249	0.274303407	0.268853545	0.231481567	0.145912185	0.307323605	-0.303813845	-0.061438683	-0.040799618	0.096990436	0.03403255	0.214000434	0.076613821	-0.180446267	0.174393624	0.014740912
YIL065C	FIS1	0.03972799	-0.037222978	0.057096705	0.028753012	0.198846147	0.104819708	0.058801353	0.156603724	0.235065296	-0.016312093	0.028555008	0.061375298	0.032114953	-0.071807832	0.018762344	-0.027079472	0.0365385	0.425233692	0.295511454	0.310014308	0.099241331	0.845855296	0.004522965	0.499149412	0.293547064	0.123467557	0.189856187	0.082838818	0.091164961	0.251688808	0.025723388	-0.02176629	0.208841845	0.419517309	0.40313682	0.390293479	0.248340517	0.415650517	0.428238899	0.118067302	-0.001800163	0.002176826	0.060420983	0.171642393	0.00570179	-0.084662676	-0.029406939	0.017252058
YDR357C	CNL1	-0.066592038	-0.189538807	-0.097719535	-0.162323132	0.074327312	0.006563735	-0.076768652	-0.154499516	-0.099576376	0.096896015	0.090541832	0.008013515	0.321189255	0.289279699	0.171744853	0.052026302	0.04723125	0.1368476	0.157289535	0.034257982	-0.095373325	0.329800993	0.076860055	0.295382142	0.22666882	0.185447946	0.253130049	0.239336938	0.369527906	0.104282983	-0.172015175	-0.003362509	0.088521563	0.262830019	0.324729979	0.36456123	0.199386537	0.4500314	0.716183186	0.120059922	-0.239600197	-0.048116833	-0.07992474	0.247745276	0.249287561	-0.149744645	0.265484899	0.37484473
YDR272W	GLO2	-0.005481098	-0.073745474	0.370878458	0.469740152	0.117415778	0.061416775	0.078746445	0.284300923	0.074478038	0.000201963	0.01842053	-0.042369142	0.084037043	-0.02792646	-0.023577703	0.156681374	0.071556754	0.052972276	0.088752203	0.487712711	0.389798045	0.4790546	0.02434805	0.193847418	0.148869038	0.143811345	0.37743476	0.253795683	0.548180103	0.007654794	0.020626651	0.050480802	0.169553056	0.174176276	0.320299834	0.235347197	0.128583759	0.290153056	0.465901345	0.058898307	-0.198200658	-0.159020409	0.032002073	0.451699078	0.187704414	-0.005605648	0.181598738	0.211548045
YPR148C	YPR148C	-0.007334519	-0.01158652	0.042952452	0.111832589	0.054792922	-0.077246495	-0.245252714	0.135206506	-0.17472887	0.104900211	0.074491732	0.029276183	0.223101229	0.225805506	0.080889568	-0.01100636	0.085329473	0.151430234	0.173677534	0.264644533	0.164721936	0.053931527	0.016253831	0.180109665	0.164438754	0.189210996	0.280160517	0.021437086	0.351820529	0.125042692	-0.002362182	-0.012530688	0.106040053	0.174598172	0.143719927	0.22006987	0.098082632	0.167653367	0.325017929	-0.231745377	-0.138200223	0.149662584	-0.035997722	0.334739894	0.232439727	0.041102771	0.10504777	0.166522637
YDL053C	PBP4	-0.034124862	0.052916646	0.413247436	0.382080644	0.355219305	0.256165266	-0.001723607	-0.022199884	-0.101935633	0.033933911	0.011624445	0.071680307	-0.023307901	0.096140385	-0.027139746	0.11756207	0.118000843	0.010693919	-0.026620897	0.332415789	0.560763836	-0.154806256	-0.050169274	0.173498467	0.175582081	0.268063039	0.176335543	0.004321606	0.106107071	-0.005301534	0.308803529	0.244132027	0.228997186	0.126959637	0.104927041	0.210625753	0.068945915	0.019545361	0.606101036	-0.378175497	-0.49870047	0.050954372	0.187235653	0.069757149	-0.029141929	0.002551313	0.299115688	0.309304267
YLR206W	ENT2	-0.029368656	0.081680492	0.149103254	0.141249657	-0.001249915	-0.00129901	0.158543855	0.033003569	0.16130726	0.051664442	-0.044118863	-0.049058355	0.317153543	0.000187538	-0.091805026	0.094992697	0.078842066	0.183746919	0.114820093	0.180529803	0.39792341	0.18765375	0.179307207	0.109828569	0.380031198	0.27822271	0.305900514	0.387373567	0.285709947	0.430948913	0.301716387	0.118891247	-0.052710883	-0.040627476	0.23771055	0.042910442	-0.088041566	-0.046938933	0.210126996	-0.205611587	-0.591298997	0.103853442	-0.002120877	0.183581784	0.175926924	0.105383068	-0.277799815	0.06646812
YJR044C	VPS55	-0.010455496	0.066578329	0.064413831	0.131971344	0.347960413	0.264452368	0.130693689	-0.010799943	0.063433915	-0.06580963	0.082171187	0.139613554	0.104336657	-0.061815098	0.00311286	0.006104095	0.164503127	0.090189502	-0.043724731	0.058025502	0.222952902	0.067996591	0.095222309	0.156254217	0.341314048	0.306157231	0.206893235	0.171181202	0.202900365	0.242279336	0.232144982	0.073340394	-0.009444431	0.07247629	0.253105849	0.165481076	0.085791744	0.013383646	0.416720867	0.201382935	0.05989515	-0.035265733	0.080084562	0.2953116	0.240118906	0.220651895	-0.018780081	0.278365463
YBL029C-A	YBL029C-A	-0.097890906	-0.022699557	0.172385097	-0.03885382	0.372361541	0.177700967	0.228874087	0.191297337	-0.181918427	0.217875913	-0.028301585	-0.073914021	0.084921464	0.044659901	0.131839678	-0.027427914	-0.008270103	-0.172823221	-0.186522916	-0.112259507	-0.289636791	0.620088995	0.084540546	0.061057262	0.030590339	0.313303918	0.335494697	0.515883982	0.372573257	0.236498743	0.144189984	0.303739846	0.035159357	0.173191413	0.238847986	0.166702583	-0.060055826	0.159771249	0.570812643	-0.435182869	-0.349700481	-0.026008219	-0.039099868	0.155477241	-0.092718586	-0.183039919	-0.282593131	-0.26039207
YDR031W	MIC14	0.044589963	-0.01268059	0.360926062	0.486055285	0.337711096	0.171334952	0.169309318	0.248097584	-0.048018388	0.004709916	0.115126491	0.065379299	-0.050273839	0.01787916	0.097354591	-0.005634614	0.032693319	0.11987406	0.038618792	0.430906117	0.173587993	1.075046539	0.104081653	0.138958603	0.034314334	0.1334057	0.164670453	0.313199401	0.297590554	0.011638756	0.223002344	0.301388651	0.218483612	-0.000881756	0.138919294	-0.007502734	-0.035150424	0.085207082	0.499924958	-0.048827022	-0.174199715	-0.113760471	0.071817577	0.255488664	-0.16775322	-0.407518566	-0.248827681	-0.276165366
YDR231C	COX20	-0.09346801	-0.037088268	0.242084175	0.308861762	0.105959617	0.068602026	0.123599991	0.199801102	0.442088902	0.00183106	-0.072252184	0.000533698	0.156759024	0.070828937	0.056736112	-0.14244093	-0.068147533	0.147150368	0.009375839	-0.009109018	-0.018506788	1.047754645	0.148738906	0.227901235	-0.060892303	0.079101577	0.216634899	0.560304105	0.436929375	0.286975741	0.23383899	0.282131374	0.163537383	0.035103038	0.181153446	-0.056186669	0.05167836	0.255222738	0.655727327	0.253263205	-0.29720062	0.181776822	-0.040671993	0.007884385	-0.190425858	-0.444600016	-0.202920601	-0.111236878
YLR446W	YLR446W	-0.115148917	0.000951865	0.01655337	0.02434805	0.121028669	0.096815072	0.140228957	-0.000200549	0.108250111	0.219276965	0.041593447	0.000865357	0.059147581	0.032383006	-0.04953457	-0.086757086	0.095370859	0.124116354	0.095600411	0.06924846	0.195082977	0.363922358	0.037115097	0.034286156	0.135377258	0.1329716	0.097071372	0.282570273	0.196795866	0.056958027	0.262433171	0.102684997	0.049073096	-0.178676724	0.00913215	-0.037221499	0.021763975	-0.073373526	0.535137236	-0.122741051	-0.045200676	-0.010731628	0.07735239	0.055431686	-0.058130465	-0.080278553	-0.229115143	0.050842959
YMR148W	OSW5	-0.102361478	-0.024783645	-0.193248659	-0.101862863	-0.081024595	-0.113084689	0.027196525	0.12610063	0.264392287	-0.069645666	-0.009428457	-0.206501931	0.063917056	0.016938403	0.116351448	0.000274086	0.008687668	0.089579508	0.124420777	0.138473734	-0.272337407	0.176705733	0.170514777	0.165661156	-0.095945261	0.035328303	0.056111801	0.448488683	0.294064879	-0.008773685	0.216634899	0.239752412	0.01171031	0.053472836	0.037803899	-0.080565333	0.123348363	0.149480507	0.299385339	0.183302298	-0.068799563	-0.067929752	0.010522064	0.491237432	0.209203795	0.084009819	0.173293769	0.244753137
YDR350C	ATP22	-0.029701447	0.142766312	0.044673886	0.067404673	0.107540578	0.015269186	0.071419455	0.054306716	-0.106122158	0.026502639	0.06823054	-0.006854633	0.455197007	0.227531627	0.058981404	0.155399516	0.163228199	0.019004414	0.038618792	0.074861616	0.080453008	-0.032646917	-0.000360719	0.247806013	0.197714448	0.444115758	0.244046763	0.294453144	0.217602983	-0.03259084	0.177598923	0.326594859	0.124209009	-0.081425995	0.360308081	0.12353377	0.018520234	0.132392585	0.417693228	0.180937126	0.136401415	0.163962379	0.023198565	0.256708771	0.233924866	0.195070371	0.178121835	0.156862557
YGR046W	TAM41	-0.006429973	0.154025778	-0.038969427	-0.046317566	0.064855263	-0.033972718	0.068533242	0.148803979	0.067735076	0.004609253	0.006175924	-0.099412531	0.268350542	0.212992594	0.031296376	0.066068523	0.127699316	-0.000160148	-0.000424215	0.041481309	0.038408086	0.540751398	0.145207897	0.261578947	-0.012233841	0.257131338	0.275817603	0.390722722	-0.017605433	-0.108392611	0.181916714	0.1157391	0.106897689	-0.05745922	0.181942165	-0.015735863	0.139731422	0.172525927	0.544831574	0.133826524	0.054598458	0.161216959	0.011438388	0.426500917	0.32831949	0.29195711	0.162390515	0.08663433
YCL049C	YCL049C	-0.064573444	-0.056788292	0.223397836	0.351051599	0.138499945	0.181395203	0.075628467	0.046798356	-0.000574307	0.150611654	-0.349807113	-0.193633035	0.671474576	0.42793864	0.254073948	0.174687639	0.179090604	0.278175116	0.223175392	0.773439407	0.923780501	1.035462022	0.044729836	0.497678787	0.675364316	0.587000072	0.553930581	0.379055321	0.25510186	0.109400682	0.04176164	0.049798027	0.559638619	0.637730777	0.75457114	0.500496149	0.297437966	0.25679329	0.756843984	0.07353235	0.262805969	0.18289566	0.010192618	0.363193512	0.660472333	0.409168243	0.628194988	0.59703052
YMR200W	ROT1	-0.029776558	0.110817559	-0.038690802	0.045331132	0.26335898	0.07852786	0.029247908	0.088304453	0.008027862	0.040345401	0.134943753	0.031366963	0.539550901	0.298928052	0.107259348	0.349138767	0.210837692	0.036003888	0.022573771	0.307276964	0.353662044	0.128623352	0.073587187	0.249809384	0.28236863	0.542624533	0.262228668	0.163550258	0.186094821	-0.082722545	0.152780503	0.047021803	0.167165205	0.18046616	0.215604052	0.266276807	0.043988358	0.312549025	0.141171172	0.188995853	0.137293667	0.057318561	0.070897616	0.286337078	0.405022979	0.385773391	0.107192382	0.154920161
YDR525W-A	SNA2	-0.085149258	-0.076646939	0.354215175	0.202461615	0.291768551	0.050466869	0.197487995	0.161603957	0.258434504	0.158414587	0.315925568	0.187058255	0.523501754	0.220045105	0.171360567	0.28484574	0.445970297	-0.08492431	-0.149117395	0.152546883	0.209677935	1.412337065	0.241303265	0.24520357	0.339855701	0.441759676	0.596687138	0.679252625	0.478857935	0.573393941	0.221642017	0.22968635	0.240583003	0.15114443	0.296886116	0.147098258	-0.010801396	0.201646417	1.079497576	0.028257949	0.102201231	-0.078831822	-0.081937455	1.461659551	1.141923189	1.248200774	-0.075092889	0.16098471
YMR140W	SIP5	-0.101189539	0.099227868	0.127818137	-0.216419295	1.379920244	0.472758085	0.373865336	0.246395931	0.351119459	0.603264332	0.282356769	0.354328036	0.67240727	0.45864448	-0.057890162	0.558346033	0.382921726	0.323058724	0.160855666	0.265388876	0.209341064	0.940249443	0.412846535	0.512459517	0.474275082	1.071728349	1.183632612	1.934856057	0.995289147	-0.095377952	0.446817309	0.445387691	0.325766325	-0.113259457	0.643403709	0.398624003	-0.005924311	-0.180917189	1.909028053	0.220800459	0.536798954	0.641370297	-0.099006094	0.39210856	1.26830864	0.975006461	0.216796294	0.366028398
YCR069W	CPR4	-0.039623223	0.028031576	-0.105255947	-0.120827504	-0.037249625	-0.051156979	-0.055549312	-0.155799165	0.309793204	-0.101061098	-0.00557813	0.046896119	0.135075137	0.062784865	-0.062414549	0.137752697	0.131444603	0.114273727	0.019701915	0.05568156	0.10452453	0.042546287	0.079374693	0.106321521	0.147111297	0.319525451	0.444147557	0.307813197	0.39429462	0.004451054	0.036665089	-0.096684016	0.047664016	0.008572941	0.09337087	-0.040166058	-0.067908585	-0.127970308	0.002925702	-0.023706758	-0.106699929	0.158970326	0.030053517	0.291780353	0.417077482	0.368533701	0.1214929	0.381338745
YFL042C	YFL042C	-0.089611173	0.033595674	0.203364059	0.215019986	-0.038369264	-0.08199548	-0.02040044	0.059396815	0.004652395	-0.09607324	0.184876934	0.120259032	0.247745276	0.020071881	-0.050920825	0.236743629	0.183759615	-0.248537988	-0.230554909	0.048012927	0.320265144	-0.056561716	0.181026205	0.035074878	0.284656256	0.602247834	0.535117328	0.433472276	0.411241829	0.213428155	0.051566999	-0.002209014	0.091882594	-0.104913019	0.076299123	-0.067789122	-0.019022726	-0.087023698	0.24991858	0.034046639	-0.098499365	-0.0104802	0.054223347	0.308675408	0.293994278	0.057235368	0.044799767	0.216038838
YHR161C	YAP1801	-0.014601582	0.054723471	-0.009084338	-0.089345612	0.064703539	0.014183873	0.034004368	0.074697234	-0.023869561	0.078568846	-0.046703465	0.038239501	0.1299292	0.015911421	-0.089428499	0.164348647	0.146733403	0.157638773	0.126127064	0.229920104	0.600897729	-0.120645538	0.201922372	0.113460474	0.361869395	0.543238521	0.533912122	0.417682409	0.303096861	0.168924391	0.045848321	0.040261224	0.158233598	0.080603093	0.321743429	0.10961464	-0.042311199	0.146981001	0.315369129	-0.138549566	-0.208999485	0.301973879	-0.005640408	0.137582213	0.281609237	0.137293667	0.004796193	0.234476805
YLR408C	BLS1	0.047426712	-0.109456807	0.39901793	0.336660445	0.217466489	0.006190289	0.051845379	0.064800091	-0.199851796	0.103638627	-0.202161908	-0.120179757	0.102953687	0.089877754	0.012339826	-0.098437585	-0.011297138	0.164142653	0.067404673	0.010994616	-0.121539883	0.593697965	0.145664409	0.05526508	0.10452453	0.141118839	0.246833697	0.27067247	0.386435747	-0.007421525	-0.000154377	0.169771105	-0.054564591	0.162416309	0.201031566	0.148413524	-0.155535609	0.109935522	0.329066157	0.113527149	0.12750122	-0.101291679	-0.063107699	0.230055422	0.342577487	0.277806252	0.114287063	0.248437673
YGL059W	PKP2	-0.13703689	0.131879181	0.224855274	0.170540422	0.104779467	-0.009122086	-0.064096764	-0.038099643	-0.076414175	0.063212991	0.067032881	0.034497462	0.153442189	0.041130815	-0.002604972	0.395402849	0.755690932	-0.089909017	-0.065374807	0.116777278	0.415325999	0.303576201	0.164271399	0.061154064	0.233630404	0.411697388	0.39203161	0.51312685	0.195271999	0.104068227	0.175083816	0.351085514	0.140490741	-0.035880879	0.176399365	0.0810396	-0.031263359	-0.067601636	0.280433774	0.186538592	0.119993538	-0.020148784	0.019502662	0.341120452	0.313211024	0.188704744	0.209253713	0.328882396
YGR110W	CLD1	-0.217224106	0.014912266	0.566708028	0.832468808	0.180733487	-0.05196438	-0.142859787	-0.174999222	-0.128446505	2.05308342	0.693623006	0.456911266	0.60769248	0.378800124	-0.048427124	1.183918357	0.886167705	0.171206832	0.233753115	0.252512544	0.716710031	1.355439186	0.126246035	0.108678341	0.427091211	1.430419087	1.245306969	-0.015380028	0.225361317	0.582864285	-0.206849888	0.063834243	0.518525064	-0.049573392	0.512712359	-0.042314172	0.041257001	0.313686997	1.576928377	0.086050004	0.154596165	0.229107976	0.164374396	0.869310796	0.685384035	0.298845977	0.572870255	0.583268762
YDR059C	UBC5	-0.093825161	-0.10963425	-0.01879031	-0.098204374	-0.138314545	-0.249540985	0.071899936	-0.104900613	-0.073402368	0.438984752	0.422329903	0.248498395	0.635828674	0.277568251	0.037494682	0.352713317	0.601696491	0.348391056	0.194150105	0.063447721	0.44098407	1.511002421	0.119382739	0.469260842	0.222829297	0.951901078	0.816337585	0.25681743	0.360139489	0.188894615	0.098244362	0.210401326	0.242303714	0.373419911	0.611115694	0.3833974	0.267332047	0.338156253	1.00194633	0.298963249	0.148101106	-0.047487505	0.155114517	0.779209256	0.698742986	0.612163723	0.513864636	0.646181107
YMR191W	SPG5	-0.041020762	0.006707343	0.237575948	0.295405656	0.002148016	-0.089058623	-0.020880463	-0.163899735	0.008027862	1.009139299	0.333263427	0.316354305	0.379299343	0.253033191	0.125624657	0.322251231	0.282238126	0.325927466	0.291332454	-0.041953206	0.137123123	1.023028255	-0.051626414	0.386799902	0.228664786	0.625906348	0.390601665	0.212233141	0.453965277	-0.108227767	-0.201992631	-0.115699053	0.139364704	0.223546118	0.369449735	0.262120396	0.248146176	0.289256096	1.193077803	0.236461997	0.189299554	0.035792802	0.069413461	0.393163562	0.578784168	0.434721619	0.985544145	1.001124859
YIL042C	PKP1	-0.09106876	0.07495749	-0.133884877	-0.256186932	-0.093084782	-0.054016314	0.116524458	-0.091199391	0.014283871	0.092275105	0.195876703	0.14277938	0.292169213	0.08196675	0.063102521	-0.001941731	-0.027935285	0.060351804	-0.054145128	0.116351448	0.047273137	0.985791862	0.112566702	0.003357569	0.081762284	0.418459833	0.403169543	0.227408394	0.084880657	-0.161543533	-0.040863436	0.020996379	-0.077142999	0.030533839	-0.131133109	-0.143039793	-0.095273145	-0.032720704	0.474378943	0.089471035	0.075806424	-0.171924159	-0.016965916	0.397299171	0.309700072	0.19423838	0.048696548	0.052972276
YMR302C	YME2	-0.111807339	0.094695494	0.148816988	0.297437966	-0.200559527	-0.050971638	-0.017777773	0.013497992	0.156940192	-0.054916736	0.044254214	0.067129277	0.206018001	0.040317342	-0.103540577	0.10120631	0.037944429	0.005974795	-0.046152212	-0.012494306	0.122301653	0.758004606	0.227519304	0.271533251	0.105222143	0.278472513	0.300873429	0.461958051	0.190652773	0.170463517	0.135561138	-0.033792526	0.113313772	-0.102606207	0.182717726	-0.108210661	0.110443428	0.075984366	0.290495187	0.413821518	0.201495856	-0.016449252	-0.029246455	0.365804493	0.285402209	0.124950081	-0.140079737	0.034976311
YBL001C	ECM15	0.010736879	-0.087797768	0.271820068	0.247866765	0.35380882	0.088982813	0.288807392	0.224398434	0.215094566	-0.01755432	-0.065880604	0.011209361	0.107527189	-0.093548052	-0.013571589	0.056208935	0.159112453	-0.080460072	-0.15329729	0.02779102	0.237392396	0.341200173	0.14421609	0.198079199	0.126576453	0.304768026	0.353029639	0.519088924	0.40190348	0.556336224	0.388707548	0.238199875	0.010579351	-0.048704654	-0.007885642	-0.140230775	0.238811314	0.165133715	0.457436711	0.179854959	-0.013900757	-0.386858791	-0.131261095	0.67242533	0.291025877	-0.001083871	0.254835874	0.254799604
YBR001C	NTH2	-0.076963425	-0.010667677	0.049965266	0.052248936	0.26104933	0.120988868	0.180657104	0.201997623	0.039180517	0.170476332	-0.074997142	-0.052266523	0.1971986	-0.013624018	-0.031702768	0.163215324	0.319756657	0.45423907	0.340938211	0.137975603	0.548456371	0.447092503	0.246481061	0.143432602	0.195309803	0.332335591	0.338327408	0.202950507	0.436929375	0.124566361	0.316493332	0.265412897	0.094627947	-0.289229482	-0.015814625	-0.278627336	0.015811536	0.246906638	1.550452471	0.437408865	0.103195474	-0.008686597	0.056791592	0.665611088	0.755391836	0.67240727	0.643348277	0.954553664
YGR130C	YGR130C	-0.131245285	0.01485515	0.03013829	-0.136370733	0.05491792	0.190222919	0.343601108	0.312897474	0.183327705	0.271114856	-0.007064835	0.089213379	0.174713209	-0.027017733	-0.161065981	-0.075921401	-0.010645876	0.254714966	0.0939252	0.468531191	0.348934889	1.105550647	0.353052229	0.171129957	0.187337026	0.286076814	0.462722451	0.667801321	0.408364058	0.148270339	0.535336375	0.390007258	0.122076303	-0.084789664	0.091002434	-0.258249134	-0.049792901	-0.030019589	0.712912679	0.223904401	-0.083700694	0.119807668	-0.005536131	0.34886694	0.180377036	0.205842897	-0.188903868	0.163820729
YKR089C	TGL4	-0.038504094	0.069262214	0.024504082	-0.21008049	-0.036451895	0.089986198	0.225706816	0.303903461	0.088548698	0.085927673	-0.140170366	-0.108072273	0.226816773	0.055528864	-0.071688049	0.008960108	0.12162552	0.100008801	0.001326669	-0.073791027	-0.260967642	0.015369108	0.333274871	0.237649366	0.226533189	0.35490346	0.349082142	0.520055056	0.205992997	0.247526541	0.407407135	0.252124965	0.116644219	-0.162198827	0.133116305	-0.151565537	-0.021613976	-0.028977061	0.256551772	0.305725426	-0.009100308	-0.176278353	-0.077141479	0.370331705	0.436513662	0.174930468	0.252851605	0.469229579
YDR504C	SPG3	-0.11866428	-0.00184061	-0.157576233	-0.063419722	0.316609174	0.068395659	0.207268164	-0.083700694	-0.005066976	-0.075909235	0.091435812	0.105704889	0.189780295	0.11060378	-0.049442004	0.158453375	0.232071281	-0.086516567	-0.083800077	-0.002448888	0.250573576	0.273480088	0.026460145	0.186918855	0.129348963	0.410058826	0.528121173	0.581910372	0.131339252	0.293629438	0.265388876	0.065103516	-0.007961076	-0.260969371	0.230707184	-0.106940731	-0.06343329	-0.031667374	0.447409928	0.027536266	-0.201700583	0.084363662	0.021849237	0.406144798	0.314220876	0.130061045	0.045331132	0.234538108
YLL019C	KNS1	-0.092543207	0.091151424	-0.206057519	-0.057528283	0.05712444	0.080821365	0.306752205	0.059396815	0.040864382	0.013469406	0.312525779	0.200039744	0.350157738	0.042013895	-0.067727126	0.081135072	0.203338996	0.081148706	0.047677975	0.393668801	0.22722353	0.814181268	0.135836899	0.149987683	0.089159131	0.734083116	0.685958087	0.685303271	0.103141747	0.219091058	0.28807503	0.213191733	0.04535909	-0.330236644	0.066592105	-0.261747509	-0.0857784	-0.018932095	1.114060521	0.224781185	-0.034300663	0.104712382	0.004077061	0.306215584	0.042336155	-0.099213161	-0.306418032	-0.12774016
YHR080C	YHR080C	-0.069763765	-0.01765947	0.041705579	-0.028472263	0.072915263	0.047664016	0.06971591	0.130403757	-0.006351721	0.110777482	-0.067836002	-0.021280115	0.251870543	0.191284701	-0.021846846	-0.063294604	-0.085942231	0.020697759	-0.007865334	0.518927872	0.301950485	0.171936959	0.254448921	0.049839839	0.253214777	0.241876781	0.265724927	0.388013154	0.174572602	-0.033436641	0.198959261	0.006549374	0.05648642	-0.035157815	0.265052766	-0.06014156	-0.190336958	0.180822566	0.459358156	0.216783881	-0.033200417	0.019403027	-0.083769493	0.361543804	0.262986332	-0.10584268	-0.111874379	0.027904227
YIL105C	SLM1	0.008185669	0.093830571	-0.150056765	-0.197666138	0.001759015	0.03022306	0.199285999	0.241901174	0.032213714	0.059839789	0.036791667	0.000663487	0.277746767	0.048696548	0.048989426	0.048208281	-0.014232914	0.081421442	0.065710165	0.115406193	-0.200305894	0.449048907	0.189375475	0.219029084	0.11452695	0.470188022	0.414665967	0.255246908	0.065972045	-0.009673893	0.239556909	0.126338571	0.040064789	-0.274927229	-0.082776025	-0.139030844	0.094479315	-0.242324695	0.228049055	0.310037583	0.14289698	0.059036799	-0.075904675	0.299713552	0.204629049	0.178478822	-0.149254963	-0.029119847
YCL038C	ATG22	-0.129099533	-0.000425658	0.116205037	0.373264015	0.208067715	0.019118315	0.110630512	0.060393311	0.215243697	0.660390139	-0.012332783	0.019986512	0.49415955	0.313791484	0.121333748	0.188957885	0.141668215	0.337551266	0.276853949	0.182705015	0.658362329	0.133221552	0.10371919	0.490159333	0.21533069	0.53997767	0.433568418	0.620717764	0.319467664	0.040092856	0.223879695	0.101797968	0.298200786	0.213527694	0.562327921	0.153351381	0.233789906	0.350146443	0.17883572	0.315832824	-0.026700255	-0.07659217	-0.020827768	0.410601616	0.373631507	-0.058973338	0.225225553	0.338738173
YJL199C	MBB1	-0.085850358	0.015868615	0.106951267	0.154712811	0.002565714	0.002767319	0.000201963	-0.039299995	0.0540566	0.074861616	-0.035666432	-0.082336061	0.212793425	0.132682115	-0.060143065	0.089809977	0.052735839	0.191385776	0.117402479	0.144020259	0.199022099	0.137031287	0.141158089	0.072613485	0.071378268	0.180160597	0.167704746	0.210214287	0.331246615	0.240204409	0.112193018	0.116511151	0.175952479	0.2748878	0.327330947	0.129546806	0.042574301	0.023837281	0.107754812	-0.199101344	-0.296500593	-0.038615227	0.004350374	0.224941686	-0.066629805	-0.06348455	-0.112725861	-0.053635944
YLR299W	ECM38	-0.10605073	0.006290842	0.104484282	0.009605157	-0.070424095	0.151689991	0.126735032	0.207005724	0.16474767	0.085071079	-0.098352633	-0.065095559	0.277711064	-0.026689967	-0.123045817	0.209228754	0.027182367	0.606896997	0.41689378	0.041060705	0.649505079	0.364370734	0.159435436	0.239129156	0.202474147	0.364942163	0.678495646	0.2882168	0.140857175	0.200052306	0.186754078	0.027423028	0.267308056	0.200617343	0.197500587	-0.127204329	0.152741566	0.169219509	0.202561915	0.389787048	0.182399914	-0.258939505	-0.038827144	0.250876725	0.50848949	0.089050628	-0.204284579	0.04386241
YER033C	ZRG8	-0.031008329	0.023170171	0.091029525	0.008845403	0.12647073	0.220552847	0.33922863	0.077297695	0.039082229	0.025723388	-0.068058304	0.072572328	0.158608481	-0.052088521	-0.198968843	0.159964964	0.10704504	0.449165165	0.511134028	0.095100753	0.21082522	-0.039009448	0.149610564	0.193569914	0.135245904	0.287401378	0.333503872	0.450305969	0.195183784	0.189400777	0.230756372	0.04650503	0.155956432	-0.141089603	0.233176351	0.011452701	-0.013559938	0.188919917	0.385883778	0.111498781	-0.101799391	0.003990741	0.078678146	0.20789285	0.04055582	-0.146050647	0.01388384	0.151793897
YBR033W	EDS1	-0.025077213	-0.024956843	0.264308214	0.349727601	0.436716199	0.188692093	-0.213355124	-0.182100102	0.01306915	0.132918969	0.356662184	0.195171192	0.365658939	0.040401515	0.003487104	0.082906924	-0.036909167	0.11733599	0.150416702	0.652188182	0.974162161	0.801994622	0.105195314	0.267547786	0.46625644	1.639209032	0.880763888	0.393745661	0.487239361	0.034441117	-0.353276968	-0.172872007	0.413377464	0.276901573	0.174214646	0.049296193	0.049114928	0.364583641	2.125386715	-0.189025566	-0.154000193	-0.130629182	-0.083350629	0.336043388	0.450358748	0.168988556	0.734282553	0.943891347
YDL113C	ATG20	-0.045191742	0.073559768	0.090203054	-0.079965912	0.054445647	0.051720116	0.052749749	0.180402517	-0.094559751	0.139705226	0.176782325	0.268805653	0.163640425	0.154168397	0.026743414	0.332896948	0.227001667	-0.091457598	-0.151929364	0.076408595	0.058856755	0.15027371	0.18473731	0.154401735	0.512520194	0.606006265	0.53774333	0.130654156	0.096909501	0.363664508	0.149220347	0.01541193	0.088087305	-0.050088614	0.242974371	0.174495906	-0.023011759	-0.004707974	0.335414648	0.051274642	0.055195656	0.127038911	-0.001752496	0.087136924	0.114433661	0.017765163	-0.140862137	0.113353781
YIL097W	FYV10	-0.0364297	0.07328555	0.26935637	0.268709838	0.132129327	0.103907138	0.010980299	0.079005972	-0.061598271	0.029361002	0.041817702	0.109293692	0.036144592	-0.010246252	-0.029390741	0.231874734	0.398711562	-0.024221627	-0.060820069	0.063406296	0.065296568	0.534320653	0.124844238	0.318820059	0.304989904	0.408407539	0.344055831	0.416656017	0.265352875	0.134194657	0.141995117	0.122195609	0.143954977	-0.012034523	0.197299272	0.132221475	0.086566396	0.030477339	0.460553855	0.263022393	0.063999861	0.053653549	0.014540974	0.192093134	0.109628007	0.142151997	-0.016027596	0.206005499
YDR255C	RMD5	-0.078286432	0.037874166	0.125598207	0.313269079	0.235776067	0.043512493	-0.021981606	0.022999797	-0.02861353	0.014212445	0.280374378	0.137713358	0.183861226	0.059729055	0.097003929	0.21330373	0.143301979	-0.102386259	-0.160733715	0.236621186	0.06464836	0.03307407	0.207767934	0.240094468	0.496329397	0.485457748	0.56394881	0.5266698	0.213204175	0.313965559	0.090026863	0.010894391	0.162287384	-0.081708424	0.411881775	0.145833939	0.059784424	0.085519835	0.453586072	0.177484125	-0.125799507	0.079743326	-0.047648542	0.236645684	0.205292404	-0.012113083	0.000908612	0.07852786
YAL028W	FRT2	-0.099143624	-0.040637862	0.236964002	-0.043161232	0.048529159	0.062356614	0.047217291	0.029700235	0.874010027	0.115019917	0.007468224	0.068808369	0.099968418	0.009691142	-0.061941594	0.150806606	0.060199603	0.173153013	0.050829031	0.068602026	0.022573771	-0.029041829	0.132958442	0.261795551	0.376112551	0.287897766	0.420153588	0.624709189	0.395293176	0.464657813	0.116271593	0.136716381	0.116258278	0.137516633	0.272202402	0.129916027	0.107232563	0.027295625	-0.163481191	-0.104860269	-0.035299737	0.12162552	-0.05620617	0.219413266	0.132655799	0.218855545	0.161371768	0.501464605
YGR255C	COQ6	0.018904744	0.033863451	0.140673965	0.188261643	0.104135342	0.026587622	-0.021244977	0.069495954	0.300088584	-0.070380166	0.075915933	0.091990881	0.211510658	0.040275253	-0.088523164	-0.015868593	-0.027599959	0.137752697	0.101098709	0.045624696	0.036524434	0.430146068	0.124500193	0.259049475	0.308873415	0.34655416	0.41085121	0.29519403	0.416969419	0.3663418	-0.016161812	-0.079032965	0.099402942	0.067886487	0.149545535	0.025241461	0.103383496	0.080712229	-0.112983271	0.216299638	-0.132199973	0.022872003	0.061499726	0.294017822	0.102617823	-0.145259053	0.116404682	0.109333813
YAL008W	FUN14	-0.129789174	-0.028151523	0.347756356	0.38948971	0.11597874	-0.120623581	0.026460145	-0.056000683	0.03339833	0.015369108	0.147410914	0.102389388	0.175122157	0.029318593	0.114646867	0.134996295	0.010894391	-0.158880279	-0.189955115	0.301002264	0.404238284	0.180198789	0.082443729	0.228984878	0.301763207	0.431665748	0.59265554	0.966526449	0.679919183	0.153014064	0.00782699	0.105852373	0.108035952	0.254690766	0.263791621	0.152248323	0.202787563	0.200604796	0.543119669	0.433536381	0.120895997	-0.203173026	0.028229656	0.544623852	0.350508571	0.077571161	0.252003819	0.421285242
YHR075C	PPE1	-0.072352298	-0.078467697	0.451182097	0.27907899	-0.029387796	-0.052899439	0.039559558	-0.012399719	0.28227374	0.053305998	0.022531161	-0.006464752	0.164889231	0.136991933	0.127580464	0.116205037	0.082252957	0.366767019	0.271616906	0.102147467	0.161345974	0.330615759	0.07799492	0.326893956	0.237196565	0.302477002	0.457867414	0.249117628	0.372985512	0.134286657	-0.049067311	-0.018781541	0.103316352	0.417725623	0.318924159	0.215815246	0.200767979	0.499445379	0.585491419	-0.073564805	-0.049100149	0.146746457	-0.026306445	0.34930867	0.403704017	0.206330657	0.218446404	0.437504739
YKL133C	YKL133C	-0.01302848	-0.097091347	0.143994138	0.185980693	0.067680016	-0.00703874	0.030886916	0.165802628	-0.01758937	0.745633185	0.193645597	0.1283198	0.290943354	0.200880945	0.074245095	0.30765	0.158349946	0.097853474	0.025468271	0.170835227	-0.097066656	0.595007062	0.0528332	0.162996277	0.234280586	0.470354646	0.536162317	0.071268417	0.242669568	-0.046821196	0.027097419	0.03909627	0.178580806	0.243169412	0.314893693	0.148751929	-0.035670869	0.216858357	0.58857435	0.051511317	-0.138000175	0.119767837	0.107567362	0.290719271	0.204528883	0.109347187	0.182374492	0.335826218
YDL085W	NDE2	-0.063701659	0.032890759	0.073696859	-0.019285882	-0.169405535	-0.043158259	-0.026014095	-0.102299526	-0.027758786	0.058441188	-0.063213207	-0.051565111	-0.01571836	0.002335275	-0.04321475	0.055403922	-0.008953681	0.203263804	0.168012977	-0.181039855	0.051330335	0.242291525	-0.016258106	0.011467014	0.112152971	0.116551071	0.177177921	0.021138556	0.359003812	0.014426712	-0.077616401	-0.06870272	0.146707356	0.162880302	0.049672585	0.055459455	0.020185698	0.140281305	0.691650271	-0.155646488	-0.065100089	-0.06708768	0.018748105	0.414038092	-0.144431219	-0.048515152	0.075217701	0.094127946
YNL194C	YNL194C	-0.131144166	-0.048279431	0.131194353	0.401106149	-0.027397035	-0.0426782	0.03800064	0.053403322	0.111819237	1.302313209	0.247113302	0.276901573	0.047049731	-0.00577511	-0.124447957	0.031762175	-0.039937627	0.433333397	0.314708144	0.252766848	0.363586009	0.322239667	0.141458944	-0.042657394	0.071858756	0.734880865	0.613927603	1.392009616	1.063282013	0.364314675	0.155865774	0.046337388	0.47051084	0.040668033	0.064082667	-0.073818356	-0.068444014	0.112913601	1.051748037	0.302324891	-0.096000768	0.03534238	-0.067328006	1.118638754	0.004307222	0.063710012	-0.081340522	-0.149563804
YFR045W	YFR045W	-0.049570408	0.007611741	0.334648371	0.36003834	-0.336536974	-0.322099417	0.030067645	-0.053800657	0.010693919	0.046267532	0.059950508	0.076613821	0.212955251	-0.022662919	-0.001839165	-0.038883463	0.085506238	0.127237067	0.019744609	0.261374354	0.094127946	0.865134895	0.098419555	0.12337485	0.119820952	0.178325832	0.351379573	0.370476782	0.150871575	0.116071932	0.149402455	0.157936215	0.039559558	0.112486631	0.210126996	0.089118443	-0.04365335	0.111391939	0.254884243	0.003400749	-0.097299688	0.233249992	0.030660957	0.11865209	0.183632597	0.168436661	-0.049821272	0.181102544
YDL199C	YDL199C	-0.092624739	0.065710165	0.025723388	-0.013772576	-0.06975165	-0.049068805	0.06339249	-0.051300485	-0.043579001	0.402493	0.130232409	0.068987168	0.208280027	0.026601786	-0.024227494	0.206730723	0.771344721	0.089674406	-0.038241856	0.04509344	0.256455153	0.732807517	0.167370766	0.090474077	0.169296488	0.631048381	0.607985973	0.539679945	0.276091635	0.059493724	0.053208672	-0.004237642	0.082212068	-0.094804704	0.132550523	-0.088853009	-0.017218476	0.032848451	0.522216499	0.265868932	0.140503824	0.088304453	-0.004249218	0.357067734	0.519048691	0.201270014	-0.060535688	0.215417683
YNL223W	ATG4	-0.078441799	0.032524064	0.050188225	-0.101302512	0.132932127	0.021550793	0.007539984	0.186399132	0.132195145	0.155710384	0.234390944	0.098338701	0.29891634	0.202586979	0.117415778	0.193607763	0.127382353	0.058274928	0.049533192	-0.112593271	0.049575008	0.691310823	0.176437676	0.072023459	0.219202593	0.258784235	0.451182097	0.226853743	0.20019044	0.095127761	0.078363903	0.060960457	0.043414503	0.060379475	0.090487629	0.041985869	0.00680786	0.046071917	0.274840117	0.150858581	0.075094454	0.150689647	-0.036601342	0.31358254	0.186969549	0.187349707	0.015140705	0.062259894
YIL017C	VID28	-0.093989909	0.010665278	0.060573161	-0.014081394	0.010908709	0.05706897	0.008902756	0.086797349	0.030858673	0.117176376	0.21235767	0.155231118	0.177267239	0.129797354	0.00201836	0.180058718	0.090433434	0.155995265	0.045498889	0.154440627	0.308267683	0.33433944	0.262709767	0.32297799	0.275996327	0.507454693	0.645959854	0.310689122	0.163241088	0.033623863	0.05491792	-0.027569076	0.11597874	-0.030863879	0.23157987	-0.043385711	0.018406287	0.155852824	0.284976006	0.302792788	0.124698691	0.158220679	-0.052387699	0.328055173	0.235285908	0.152209386	-0.096451089	0.178338587
YBR280C	SAF1	-0.120520063	0.010450451	0.049825903	-0.128437027	-0.109877102	-0.027035372	0.017465873	-0.016799513	0.007568688	0.029332731	-0.001054996	-0.032669052	0.199147776	0.092248037	0.065186255	0.39567706	0.205817878	-0.015012619	-0.054104686	-0.06489484	-0.201866508	0.907690585	0.149688602	0.320600212	0.368556052	0.60881871	0.849743128	0.706950426	0.287425011	0.185333759	0.098554306	-0.009922274	0.030533839	0.205417544	0.150689647	0.112940282	0.120577551	0.115033239	0.324994892	0.297684461	0.152105525	0.051024005	-0.031155741	0.366722256	0.308838457	0.112246402	-0.082239836	0.072682075
YJL057C	IKS1	-0.040207595	-0.037827108	0.052680202	-0.043118123	0.143811345	-0.001959067	0.069152199	0.115805671	-0.087468162	-0.017221397	0.241107971	0.124566361	0.222322345	0.059119888	0.073408954	0.302289814	0.233777657	0.004479819	-0.066078439	-0.02305867	-0.107347861	0.784168899	0.064537995	0.170181453	0.389831096	0.554028869	0.554127097	0.582363308	0.324994892	0.1032492	0.054376181	0.130061045	0.092748687	0.044170264	0.278531969	0.21080029	0.082620852	0.081544153	0.326571852	0.094033338	0.013097743	0.133589834	-0.017547019	0.11165902	0.049435608	0.006908369	-0.175261468	0.086240277
YBL078C	ATG8	-0.054609541	0.014826592	0.126074195	0.189552605	0.222087354	0.22198841	-0.023604101	0.107406668	-0.041730434	0.093276203	0.379953593	0.35669598	0.35240826	0.155632675	0.104497701	0.426962435	0.331556171	-0.004764424	-0.087503418	-0.0291699	0.27475664	0.236621186	0.063323461	0.187108949	0.577643931	0.92898804	0.480802804	0.344010353	0.064496607	0.224126726	0.259603918	0.104859963	0.217851102	0.186931536	0.333572567	0.09600541	0.03487774	0.088548698	0.499149412	0.170540422	0.005299373	0.01198218	0.088263743	0.440006018	0.224274933	0.264884681	0.181471527	0.324741483
YNR007C	ATG3	-0.028169177	0.009146485	0.072160691	0.133445159	0.210064635	0.109400682	-0.040473159	0.105999827	0.068147972	0.078555189	0.167846024	0.075327247	0.429739147	0.095978417	0.159319177	0.070636623	0.045065474	-0.043485329	-0.07558842	0.267451912	0.214709237	0.746605158	0.08738137	0.239947885	0.198079199	0.499782115	0.588238537	0.465410322	0.310153961	0.051344257	0.068890892	0.109561153	0.282866776	0.023383113	0.334659815	0.163357034	0.105919398	0.131747514	0.380707294	0.150117695	0.102201231	0.135272175	-0.041102402	0.182399914	0.087245569	0.083356351	0.096869037	0.162042424
YDL072C	YET3	-0.09673956	-0.068698183	0.48687911	0.458738953	0.250997931	0.176846132	0.084581368	0.018904744	0.161320165	0.068560757	0.506276965	0.27615121	0.70416373	0.31622687	0.123719163	0.142596424	0.126391426	0.050271824	-0.029090406	0.285544246	0.325950503	0.62252748	0.280457526	0.304873139	0.556856096	0.725374699	0.890719056	0.673465967	0.520205975	0.476236492	0.345805109	0.239019141	0.190324083	0.140530005	0.597488284	0.137424827	0.126708597	0.278187007	0.242437884	0.362464279	0.085098282	0.346588194	0.044408109	0.327756345	0.282582134	0.278270274	0.043652471	0.217156246
YKL065C	YET1	-0.100657292	0.055403922	0.318831652	0.337311477	0.289102614	0.125108823	0.058233362	0.065599881	0.0689184	0.076080166	0.289208859	0.201884747	1.033666134	0.620370567	0.171936959	0.157535315	0.173178613	0.127395555	0.055750962	0.429867655	0.320738822	0.799145341	0.209178835	0.360735089	0.671284318	0.91863811	0.866401613	0.482837945	0.595875979	0.274374992	0.232869476	0.177484125	0.20155859	0.110015728	0.534748912	0.227272824	0.165120855	0.186665356	0.439069897	-0.083442338	-0.271999419	0.186221629	-0.02661502	0.531828105	0.361409038	0.293817759	0.12448696	0.184216812
YKL007W	CAP1	0.006606819	-0.09035591	0.265052766	0.332312673	0.190602213	0.053764746	0.022587974	0.119396024	0.002464902	0.009060469	0.439346552	0.408722729	0.233593598	0.090094633	0.169604376	0.134838641	-0.089115404	0.038562603	-0.085995823	0.400690943	0.036243081	0.165956944	0.139377803	0.164631829	0.443797588	0.355320782	0.435596585	0.228553981	0.251458556	0.288736552	0.066743635	0.09082634	0.092613392	0.284111351	0.41519618	0.280635685	0.008142632	0.311700732	0.115233049	0.261278063	0.140503824	0.016610419	-0.05034256	0.21031405	0.194364473	0.138670325	-0.047389105	0.067721315
YBR269C	FMP21	-0.095086671	-0.159701943	0.387792647	0.282226294	0.250525057	0.021678707	0.021707129	-0.116199352	-0.212570876	0.123599991	0.541524768	0.365905255	0.183340415	0.197173446	0.167203754	0.059466038	0.239801273	-0.037069023	-0.164067835	0.277294457	0.202022716	0.794311881	0.072050907	0.206268117	0.57077378	0.679198563	0.612258136	0.495132297	0.425845981	0.375856847	0.124407552	0.201972544	0.10459163	0.13915512	0.144124702	0.204691634	-0.101447999	0.160533011	0.957097411	0.143497914	0.034300245	-0.175455347	-0.004492326	0.524615347	0.415380091	0.384281963	0.377878934	0.486580521
YPL206C	PGC1	-0.094490439	-0.026012626	0.136926323	0.220007941	0.213677004	0.029841557	0.071735218	-0.107099213	0.113780499	0.053597946	0.327296466	0.21849601	0.321835756	0.211896867	-0.009920822	0.126946434	0.024262935	-0.071888201	-0.076726049	0.133787081	0.221543044	0.71529597	0.092193902	0.00759739	0.2018722	0.529441178	0.480347842	0.590098977	0.47039631	0.151079476	0.125122055	0.220280424	0.14250493	-0.055429373	0.143667683	-0.086803049	-0.198700607	0.054556783	0.48198086	0.28368476	0.076299123	-0.004690605	-0.005382625	0.354858339	0.266744584	0.311886698	0.149467483	0.274804354
YDL025C	RTK1	-0.077089734	0.017480126	0.2715213	0.316829264	-0.061560631	-0.01930635	-0.052284475	-0.031199967	-0.002000962	0.245398298	0.141236573	0.145494863	0.195725545	-0.005717172	-0.049552489	0.337665439	0.423018724	0.109948888	0.06300585	0.290554166	0.371302366	0.639593363	0.206605718	0.187121615	0.236449763	0.256769151	0.425072521	0.724274814	0.233249992	0.331051648	0.063309647	0.001859877	0.172602713	-0.001775607	0.322078139	0.031762175	0.081257813	0.067693777	0.437302321	0.119223364	-0.160899833	0.047636099	-0.028800435	0.361094564	0.391448796	0.083165705	0.0919232	0.222755104
YKR067W	GPT2	-0.125281706	-0.07073316	0.314940095	0.23618032	-0.054429751	-0.001205154	0.033680242	-0.159800246	-0.056312673	0.105436713	0.073600903	0.081925862	0.217578158	0.02906411	-0.091131769	0.246614814	0.193052575	0.112126283	0.019616524	0.25679329	0.57638669	0.796298742	0.197211191	0.062881552	0.221864715	0.300311178	0.445461869	0.55218029	0.469396323	0.107701257	0.189957365	-0.035203643	0.160739526	-0.105845787	0.100237608	-0.05254928	-0.065780938	-0.093035541	1.20171535	0.312967151	0.005299373	0.12777853	0.041929815	0.57452786	0.637508214	0.568285108	0.359284997	0.676086843
YAL017W	PSK1	-0.129318863	-0.013811903	-0.107909009	-0.212139636	0.170989007	0.114860058	0.039320912	0.10280592	0.068519481	0.06502077	0.09732762	0.042013895	0.263599336	0.171155587	0.127791733	0.160997614	0.004767435	-0.018936479	0.009089141	0.005615567	0.199386537	0.128464982	0.279911012	0.400166273	0.097718656	0.364841342	0.565294981	0.659385741	0.373264015	0.122036532	0.275996327	0.257433087	0.105543993	0.058967553	0.249117628	-0.046296708	0.07601174	0.021081688	0.452953816	0.256962329	-0.090500295	0.069344714	-0.069513947	0.385651916	0.315740109	-0.038281854	0.18542257	0.188552856
YOR227W	HER1	-0.037104551	-0.045325726	0.246237814	0.231088281	0.270062417	0.231456995	0.101771079	0.124500193	0.165712595	0.112606727	0.201094315	0.1062143	0.219586745	0.156991944	0.057983927	0.173651949	0.170463517	0.028823722	0.017252058	0.373497874	0.272441298	0.402558476	0.264956713	0.291674286	0.302570581	0.358947575	0.479685873	0.422900349	0.284229845	0.590348125	0.249214724	0.047915243	0.249991372	0.110456787	0.443245918	0.050118554	0.004278454	0.202110499	0.299994826	0.330753416	0.011195046	0.181802258	-0.015375654	0.817279458	0.853468776	0.602437854	-0.081638195	0.105195314
YLR454W	FMP27	0.008529915	-0.017668232	-0.00018612	-0.000372263	0.072393969	0.143445671	0.207005724	0.170604512	-0.130614966	0.002191232	-0.206233934	-0.07695277	0.095573403	-0.122967258	-0.150923073	0.189248949	0.124089867	0.078978658	0.080234684	-0.044685706	0.254086047	-0.252710581	0.208042726	0.228233799	0.241388694	0.324384362	0.471041739	0.452616513	0.42159763	0.125161752	0.222198665	0.064579383	0.044002354	0.051970635	0.315079272	0.042980459	-0.075869702	0.118598938	0.561956585	0.186538592	-0.12430013	-0.07774277	0.001427562	0.425448567	0.311782092	0.194049224	-0.005921414	0.309129596
YER067W	RGI1	-0.540035486	-0.188788757	1.373703957	2.008250237	0.135061994	0.065544739	-0.091074906	0.27969712	0.016482057	0.198682725	1.028144836	1.241077542	0.356076181	-0.035437237	-0.02990175	0.207255676	0.244034573	0.591794312	0.244497418	0.942998588	0.814878523	2.735392094	0.573471487	0.490847349	1.834193349	1.09835887	0.835511804	4.325077057	1.876569986	1.263058543	0.371804178	0.404630691	0.687401176	-0.163705796	0.409950256	-0.10271775	-0.024972988	0.367549986	3.104653597	0.427509636	-0.27230081	1.011037588	0.087082602	-0.171777889	-0.04163985	0.398930401	-0.156799197	-0.115996078
YLR327C	TMA10	-0.803314924	-0.35824129	1.118359685	1.506302357	0.115552679	-0.02691778	0.001571681	-0.132699713	-0.474652708	1.952221751	2.177356482	2.287392616	1.255264998	1.054390073	0.063019663	2.256437063	2.057228327	1.064048171	0.751138032	0.753818452	1.471166611	3.36238575	0.422329903	0.814730883	1.861292362	2.293838501	0.648355007	0.937736094	1.031324625	1.178822994	0.318137497	0.16776897	0.955707073	0.41562888	0.617232621	0.290471584	0.19310306	0.21474652	4.090658665	0.637276352	-0.305799097	1.023049474	-0.121974699	0.062190805	0.028088175	0.478298813	0.848093092	1.375890255
YDR453C	TSA2	-0.07026656	-0.022306837	-0.012053435	0.119728006	-0.019031497	-0.127486393	-0.031043706	-0.184900075	0.100547127	-0.048988204	0.77751863	0.622208834	-0.055382896	-0.070881657	-0.024893725	-0.019617818	-0.049289726	0.192029998	0.228775606	0.733536542	0.462544471	0.234905928	0.216523156	0.337037385	0.416904569	1.483353972	1.632417083	0.825313449	1.489065051	1.087618947	-0.19202362	0.121824414	0.492837638	0.390084326	0.231272653	0.020384854	0.157962084	0.589705944	0.072366528	-0.189199925	-0.35520047	0.111058027	0.059022948	0.431195021	-0.320904136	-0.471582711	0.19496955	0.273993224
YBR116C	YBR116C	-0.114177331	-0.197578445	0.156318948	0.24829194	-0.154064417	-0.045559477	0.051789708	-0.023099717	-0.037704188	0.061776198	-0.155500248	-0.214740738	-0.081543542	-0.15940544	-0.034234181	-0.139404237	-0.089506783	0.419096589	0.366755843	-0.134486541	0.18368341	0.110630512	0.133274168	0.493882984	0.077940248	1.028187156	1.249093294	1.059798241	1.698716283	0.648382604	-0.019905949	0.182120189	0.802548945	0.11299365	0.446340948	-0.186007485	0.064386234	0.322551191	-0.167071104	0.1334057	-0.084500514	0.30328393	0.005917325	-0.308944732	-0.442038089	-0.524803042	-0.273700625	-0.315856308
[truncated: 1,357 more rows]
[truncated: 36 more columns]
